# Supplementary material for: Stress granules are not present in Kras mutant cancers and do not control tumor growth
Source: EMBO Rep. 2024 Oct 10;25(11):7. doi: 10.1038/s44319-024-00284-6 (PMC11549491; doi:10.1038/s44319-024-00284-6)
Supplement: Supplementary file 2 — Dataset EV1 [file 44319_2024_284_MOESM2_ESM.xlsx]

## Sheet: Feuil1
Dataset EV1. List of RNA-binding proteins whose transcript expression is increased during the initiation of pancreatic tumorigenesis.
References of Stress Granule protein database: https://rnagranuledb.lunenfeld.ca/
References of upregulated gene in mouse pancreatic tumorigenesis: https://doi.org/10.1158/0008-5472.CAN-20-2976
References of mouse RNA-binding protein database: http://rbpdb.ccbr.utoronto.ca/proteins.php?species_filter=10090
SG proteins (Score ≥ 4)	Upregulated genes in pancreatic tumorigenesis		Mouse RNA-binding proteins		SG score ≥ 4 + upregulated genes + mouse RNA-binding proteins
Gene Name	Gene_ID	Gene Name	Gene_ID	Gene Name	Gene_ID	Gene Symbol
G3BP1	ENSMUSG00000028382	Ptbp3	ENSMUSG00000002107	Celf2	ENSMUSG00000026970	Rbms1
DDX3X	ENSMUSG00000026970	Rbms1	ENSMUSG00000002129	Sf3a1	ENSMUSG00000029826	Zc3hav1
UBAP2L	ENSMUSG00000002477	Snrpd1	ENSMUSG00000002477	Snrpd1	ENSMUSG00000038507	Parp12
ATXN2L	ENSMUSG00000008333	Snrpb2	ENSMUSG00000006498	Ptbp1	ENSMUSG00000058301	Upf1
FMR1	ENSMUSG00000044155	Lsm8	ENSMUSG00000007850	Hnrnph1	ENSMUSG00000006498	Ptbp1
CAPRIN1	ENSMUSG00000057278	Snrpg	ENSMUSG00000008333	Snrpb2	ENSMUSG00000007850	Hnrnph1
PRRC2C	ENSMUSG00000062078	Qk	ENSMUSG00000008393	Carhsp1	ENSMUSG00000020358	Hnrnpab
G3BP2	ENSMUSG00000024217	Snrpc	ENSMUSG00000010205	Raver1	ENSMUSG00000022283	Pabpc1
YBX3	ENSMUSG00000046434	Hnrnpa1	ENSMUSG00000019297	Nop9	ENSMUSG00000028639	Ybx1
SYNCRIP	ENSMUSG00000028639	Ybx1	ENSMUSG00000020116	Pno1	ENSMUSG00000028790	Khdrbs1
FXR2	ENSMUSG00000030795	Fus	ENSMUSG00000020358	Hnrnpab	ENSMUSG00000029817	Tra2a
FXR1	ENSMUSG00000061613	U2af1	ENSMUSG00000021116	Eif2s1	ENSG00000149273	Rps3
IGF2BP1	ENSMUSG00000002107	Celf2	ENSMUSG00000022283	Pabpc1	ENSMUSG00000030795	Fus
NUFIP2	ENSMUSG00000022283	Pabpc1	ENSMUSG00000024604	Rbm22	ENSMUSG00000031311	Nono
FAM120A	ENSMUSG00000034640	Tiparp	ENSMUSG00000025134	Alyref	ENSMUSG00000034422	Parp14
ATXN2	ENSMUSG00000038507	Parp12	ENSMUSG00000026234	Ncl	ENSMUSG00000046434	Hnrnpa1
CELF1	ENSMUSG00000026427	Eif2d	ENSMUSG00000026377	Nifk	ENSMUSG00000056076	Eif3b
USP10	ENSMUSG00000074643	Cpne1	ENSMUSG00000026427	Eif2d	ENSMUSG00000058655	Eif4b
CSDE1	ENSMUSG00000021116	Eif2s1	ENSMUSG00000026970	Rbms1	ENSMUSG00000061613	U2af1
PABPC4	ENSMUSG00000026377	Nifk	ENSMUSG00000027404	Snrpb	ENSMUSG00000037197	Rbm17
PABPC1	ENSMUSG00000040824	Snrpd2	ENSMUSG00000027968	Larp7	ENSMUSG00000025134	Alyref
EIF4G1	ENSMUSG00000028651	Ppie	ENSMUSG00000028382	Ptbp3	ENSMUSG00000071172	Srsf3
IGF2BP3	ENSMUSG00000027404	Snrpb	ENSMUSG00000028639	Ybx1	ENSMUSG00000028382	Ptbp3
FUBP3	ENSMUSG00000025134	Alyref	ENSMUSG00000028651	Ppie	ENSMUSG00000002107	Celf2
DDX1	ENSMUSG00000027968	Larp7	ENSMUSG00000028790	Khdrbs1	ENSMUSG00000030189	Ybx3
TIAL1	ENSMUSG00000026234	Ncl	ENSMUSG00000029817	Tra2a
PUM2	ENSMUSG00000028790	Khdrbs1	ENSMUSG00000029826	Zc3hav1
ZC3HAV1	ENSMUSG00000029817	Tra2a	ENSMUSG00000030189	Ybx3
IGF2BP2	ENSMUSG00000034422	Parp14	ENSMUSG00000030795	Fus
EIF3A	ENSMUSG00000002129	Sf3a1	ENSMUSG00000030942	Thumpd1
SND1	ENSMUSG00000045817	Zfp36l2	ENSMUSG00000031311	Nono
YTHDF1	ENSMUSG00000061028	Clasrp	ENSMUSG00000034422	Parp14
UPF1	ENSMUSG00000068856	Sf3b4	ENSMUSG00000034640	Tiparp
YTHDF3	ENSMUSG00000006281	Tep1	ENSMUSG00000037070	Rbmxl1
DAZAP1	ENSMUSG00000041815	Poldip3	ENSMUSG00000038507	Parp12
LSM12	ENSMUSG00000008393	Carhsp1	ENSMUSG00000040824	Snrpd2
RBMS1	ENSMUSG00000029826	Zc3hav1	ENSMUSG00000041360	Pum3
MAGED1	ENSMUSG00000031311	Nono	ENSMUSG00000041815	Poldip3
PCBP2	ENSMUSG00000030189	Ybx3	ENSMUSG00000044155	Lsm8
PARP12	ENSMUSG00000020116	Pno1	ENSMUSG00000045817	Zfp36l2
ELAVL1	ENSMUSG00000058301	Upf1	ENSMUSG00000046434	Hnrnpa1
MSI2	ENSMUSG00000006498	Ptbp1	ENSMUSG00000056076	Eif3b
DHX36	ENSMUSG00000037197	Rbm17	ENSMUSG00000057278	Snrpg
DDX6	ENSMUSG00000041360	Pum3	ENSMUSG00000058655	Eif4b
TDRD3	ENSMUSG00000024604	Rbm22	ENSMUSG00000061028	Clasrp
TIA1	ENSMUSG00000010205	Raver1	ENSMUSG00000061613	U2af1
EIF3E	ENSMUSG00000020358	Hnrnpab	ENSMUSG00000062078	Qk
CASC3	ENSMUSG00000056076	Eif3b	ENSMUSG00000068856	Sf3b4
YTHDF2	ENSMUSG00000019297	Nop9	ENSMUSG00000071172	Srsf3
EIF3H	ENSMUSG00000037070	Rbmxl1	ENSMUSG00000037197	Rbm17
OTUD4	ENSMUSG00000030942	Thumpd1	ENSMUSG00000074643	Cpne1
LARP4B	ENSMUSG00000071172	Srsf3	ENSMUSG00000024217	Snrpc
AGO2	ENSMUSG00000007850	Hnrnph1	ENSMUSG00000058301	Upf1
FAM98A	ENSMUSG00000058655	Eif4b	ENSMUSG00000006281	Tep1
SRSF1	ENSMUSG00000035042	Ccl5	ENSMUSG00000000355	Mcts1
TRIM56	ENSMUSG00000022584	Ly6c2	ENSMUSG00000000439	Mkrn2
EIF4G2	ENSMUSG00000051504	Siglech	ENSMUSG00000000568	Hnrnpd
MCRIP1	ENSMUSG00000061762	Tac1	ENSMUSG00000000838	Fmr1
EIF3G	ENSMUSG00000021702	Thbs4	ENSMUSG00000000948	Snrpn
PUM1	ENSMUSG00000056054	S100a8	ENSMUSG00000001120	Pcbp3
CIRBP	ENSMUSG00000073412	Lst1	ENSMUSG00000001909	Trmt1
STAU2	ENSMUSG00000069302	Hist1h2ah	ENSMUSG00000002052	Supt6h
HNRNPAB	ENSMUSG00000029819	Npy	ENSMUSG00000002524	Puf60
EIF3B	ENSMUSG00000050957	Insl6	ENSMUSG00000003410	Elavl3
FUS	ENSMUSG00000040026	Saa3	ENSMUSG00000004980	Hnrnpa2b1
TRIM25	ENSMUSG00000030792	Dkkl1	ENSMUSG00000005506	Cugbp1
EIF3D	ENSMUSG00000101355	Hist1h3h	ENSMUSG00000006456	Rbm14
EIF4B	ENSMUSG00000059991	Nptx2	ENSMUSG00000007050	Lsm2
EIF4A1	ENSMUSG00000036526	Card11	ENSMUSG00000007603	Dus3l
TOP3B	ENSMUSG00000069270	Hist1h2ac	ENSMUSG00000007670	Khsrp
EIF4H	ENSMUSG00000052477	C130026I21Rik	ENSMUSG00000007836	Hnrnpa0
HNRNPA3	ENSMUSG00000094777	Hist1h2ap	ENSMUSG00000008489	Elavl2
SMG6	ENSMUSG00000064168	Hist1h2bh	ENSMUSG00000008658	A2bp1
EIF4A2	ENSMUSG00000095217	Hist1h2bn	ENSMUSG00000009076	Zmat5
SRSF3	ENSMUSG00000099517	Hist1h3g	ENSMUSG00000009079	Ewsr1
PRRC2A	ENSMUSG00000027913	Crct1	ENSMUSG00000010362	Rdm1
HNRNPA1	ENSMUSG00000025163	Cd7	ENSMUSG00000010592	Dazl
TNPO1	ENSMUSG00000069268	Hist1h2bf	ENSMUSG00000010608	Rbm25
L1RE1	ENSMUSG00000040809	Chil3	ENSMUSG00000011257	Pabpc4
RC3H1	ENSMUSG00000027456	Sdcbp2	ENSMUSG00000011306	Sf4
MSI1	ENSMUSG00000094027	Gm21762	ENSMUSG00000013415	Igf2bp1
FUBP1	ENSMUSG00000049539	Hist1h1a	ENSMUSG00000014329	Bicc1
LSM14B	ENSMUSG00000029762	Akr1b8	ENSMUSG00000015127	Unkl
PTBP3	ENSMUSG00000060791	Gmfg	ENSMUSG00000015165	Hnrnpl
MOV10	ENSMUSG00000051506	Wdfy4	ENSMUSG00000015748	Prpf3
LSM14A	ENSMUSG00000046711	Hmga1	ENSMUSG00000015757	Ppil4
LARP4	ENSMUSG00000028776	Tinagl1	ENSMUSG00000016921	Sfrs6
RBMS2	ENSMUSG00000029344	Tpst2	ENSMUSG00000017478	Zc3h18
STAU1	ENSMUSG00000050359	Sprr1a	ENSMUSG00000018379	Sfrs1
KHDRBS1	ENSMUSG00000001473	Tubb6	ENSMUSG00000018428	Akap1
DHX30	ENSMUSG00000027398	Il1b	ENSMUSG00000018554	Ybx2
EIF2AK2	ENSMUSG00000005087	Cd44	ENSMUSG00000018583	G3bp1
KPNB1	ENSMUSG00000096525	Gm2663	ENSMUSG00000018727	Cpsf4l
TARDBP	ENSMUSG00000026655	Fam107b	ENSMUSG00000018765	Fxr2
MBNL1	ENSMUSG00000029484	Anxa3	ENSMUSG00000018974	Sart3
SAFB2	ENSMUSG00000003549	Ercc1	ENSMUSG00000020018	Snrpf
MEX3A	ENSMUSG00000015533	Itga2	ENSMUSG00000020180	Snrpd3
ILF3	ENSMUSG00000020695	Mrc2	ENSMUSG00000020300	Cpeb4
CCAR1	ENSMUSG00000032643	Fhl3	ENSMUSG00000020464	Pnpt1
EIF4G3	ENSMUSG00000035783	Acta2	ENSMUSG00000020594	Pum2
SRSF9	ENSMUSG00000029866	Kel	ENSMUSG00000020680	Taf15
HSPD1	ENSMUSG00000001506	Col1a1	ENSMUSG00000020721	Helz
KPNA1	ENSMUSG00000024883	Rin1	ENSMUSG00000020770	Unk
TRIP6	ENSMUSG00000051855	Mest	ENSMUSG00000021012	Zc3h14
PRKRA	ENSMUSG00000030208	Emp1	ENSMUSG00000021040	1810035L17Rik
DDX3Y	ENSMUSG00000045763	Basp1	ENSMUSG00000021047	Nova1
ADAR	ENSMUSG00000022440	C1qtnf6	ENSMUSG00000021127	Zfp36l1
MCRIP2	ENSMUSG00000023885	Thbs2	ENSMUSG00000021134	Sfrs5
TSC2	ENSMUSG00000021493	Pdlim7	ENSMUSG00000021392	Nol8
KHSRP	ENSMUSG00000030048	Gkn3	ENSMUSG00000021546	Hnrnpk
R3HDM2	ENSMUSG00000037613	Tnfrsf23	ENSMUSG00000021838	Samd4
CPEB4	ENSMUSG00000031673	Cdh11	ENSMUSG00000021938	Pspc1
PATL1	ENSMUSG00000029661	Col1a2	ENSMUSG00000022000	Zc3h13
SMAP2	ENSMUSG00000047501	Cldn4	ENSMUSG00000022012	Enox1
LIN28A	ENSMUSG00000042254	Cilp	ENSMUSG00000022119	Rbm26
MARS1	ENSMUSG00000068196	Col8a1	ENSMUSG00000022139	Mbnl2
SECISBP2	ENSMUSG00000079523	Tmsb10	ENSMUSG00000022185	Acin1
RTRAF	ENSMUSG00000018593	Sparc	ENSMUSG00000022332	Khdrbs3
GIGYF2	ENSMUSG00000032231	Anxa2	ENSMUSG00000022390	Zc3h7b
STRAP	ENSMUSG00000020120	Plek	ENSMUSG00000022635	Zcrb1
PURB	ENSMUSG00000026042	Col5a2	ENSMUSG00000022721	Trmt2a
FBL	ENSMUSG00000004665	Cnn2	ENSMUSG00000022858	Tra2b
EIF5A	ENSMUSG00000035775	Krt20	ENSMUSG00000022973	Synj1
SMN1	ENSMUSG00000027907	S100a11	ENSMUSG00000022983	Sfrs15
EIF4E	ENSMUSG00000030137	Tuba8	ENSMUSG00000023025	Larp4
KPNA2	ENSMUSG00000050335	Lgals3	ENSMUSG00000023495	Pcbp4
YBX1	ENSMUSG00000031616	Ednra	ENSMUSG00000023805	Synj2
ZC3H11A	ENSMUSG00000030774	Pak1	ENSMUSG00000024095	Hnrpll
STIP1	ENSMUSG00000041959	S100a10	ENSMUSG00000024097	Sfrs7
R3HDM1	ENSMUSG00000021886	Gpr65	ENSMUSG00000024135	Srbd1
THOC2	ENSMUSG00000063252	Gm4744	ENSMUSG00000024246	Thumpd2
AGO1	ENSMUSG00000026837	Col5a1	ENSMUSG00000024268	Brunol4
SRP9	ENSMUSG00000028128	F3	ENSMUSG00000024369	Rdbp
LUZP1	ENSMUSG00000035448	Ccr3	ENSMUSG00000024483	Ankhd1
QKI	ENSMUSG00000028494	Plin2	ENSMUSG00000024491	Rbm27
DDX21	ENSMUSG00000025804	Ccr1	ENSMUSG00000024949	Sf1
RBMX	ENSMUSG00000022951	Rcan1	ENSMUSG00000025047	Pdcd11
FNDC3B	ENSMUSG00000026579	F5	ENSMUSG00000025571	Tnrc6c
SNRNP200	ENSMUSG00000031740	Mmp2	ENSMUSG00000025576	D11Bwg0517e
UBAP2	ENSMUSG00000024501	Dpysl3	ENSMUSG00000025586	Cpeb1
RBM14	ENSMUSG00000056515	Rab31	ENSMUSG00000025899	Alkbh8
RBM25	ENSMUSG00000026043	Col3a1	ENSMUSG00000025977	Boll
EDC4	ENSMUSG00000046223	Plaur	ENSMUSG00000026058	Khdrbs2
EIF3L	ENSMUSG00000024737	Slc15a3	ENSMUSG00000026464	Zc3h11a
TAF15	ENSMUSG00000027134	Lpcat4	ENSMUSG00000026667	Uhmk1
RC3H2	ENSMUSG00000036931	Nfkbid	ENSMUSG00000026707	Nsun6
ZFP36	ENSMUSG00000027848	Olfml3	ENSMUSG00000026843	Fubp3
SRSF5	ENSMUSG00000094808	1810009J06Rik	ENSMUSG00000026889	Rbm18
HSPB1	ENSMUSG00000042842	Serpinb6b	ENSMUSG00000027091	Zc3h15
RNF214	ENSMUSG00000007872	Id3	ENSMUSG00000027201	Myef2
KPNA3	ENSMUSG00000024087	Cyp1b1	ENSMUSG00000027387	Zc3h8
CELF2	ENSMUSG00000048612	Myof	ENSMUSG00000027510	Rbm38
ABCF1	ENSMUSG00000028463	Car9	ENSMUSG00000027582	Zgpat
RTCB	ENSMUSG00000030748	Il4ra	ENSMUSG00000027593	Raly
YARS1	ENSMUSG00000002233	Rhoc	ENSMUSG00000027620	Rbm39
TRAF2	ENSMUSG00000078249	Hmga1-rs1	ENSMUSG00000027677	Ttc14
HDAC6	ENSMUSG00000043079	Synpo	ENSMUSG00000027680	Fxr1
NUP205	ENSMUSG00000001555	Fkbp10	ENSMUSG00000027763	Mbnl1
XRN2	ENSMUSG00000032487	Ptgs2	ENSMUSG00000027981	Rnpc3
LIN28B	ENSMUSG00000026175	Vil1	ENSMUSG00000028034	Fubp1
PRRC2B	ENSMUSG00000022488	Nckap1l	ENSMUSG00000028134	Ptbp2
TNRC6B	ENSMUSG00000079419	Ms4a6c	ENSMUSG00000028137	Tnrc4
SRSF7	ENSMUSG00000028525	Pde4b	ENSMUSG00000028546	Elavl4
HNRNPK	ENSMUSG00000032418	Me1	ENSMUSG00000028580	Pum1
MEX3C	ENSMUSG00000007041	Clic1	ENSMUSG00000028676	Sfrs13a
HNRNPUL1	ENSMUSG00000021880	Rnase6	ENSMUSG00000028688	Toe1
CDK1	ENSMUSG00000021091	Serpina3n	ENSMUSG00000028772	Zcchc17
RAN	ENSMUSG00000040990	Sh3kbp1	ENSMUSG00000028809	Srrm1
XPO1	ENSMUSG00000044162	Tnip3	ENSMUSG00000028820	Sfpq
POM121	ENSMUSG00000023232	Serinc2	ENSMUSG00000028898	Trnau1ap
SRP14	ENSMUSG00000027996	Sfrp2	ENSMUSG00000028911	Sfrs4
UBQLN2	ENSMUSG00000026479	Lamc2	ENSMUSG00000029167	Ppargc1a
AKAP9	ENSMUSG00000037060	Prkcdbp	ENSMUSG00000029328	Hnrpdl
PARP14	ENSMUSG00000033220	Rac2	ENSMUSG00000029402	Snrnp35
IFIH1	ENSMUSG00000042734	Ttc9	ENSMUSG00000029405	G3bp2
SPAG5	ENSMUSG00000027368	Dusp2	ENSMUSG00000029439	Sfrs8
RPS6	ENSMUSG00000033149	Phldb2	ENSMUSG00000029538	Sfrs9
HNRNPH1	ENSMUSG00000045382	Cxcr4	ENSMUSG00000029594	Rbm19
PARK7	ENSMUSG00000064080	Fbln2	ENSMUSG00000029625	Cpsf4
SRP68	ENSMUSG00000041605	5730559C18Rik	ENSMUSG00000029701	Rbm28
TUT4	ENSMUSG00000027408	Cpxm1	ENSMUSG00000029814	Igf2bp3
TNKS	ENSMUSG00000020101	4632428N05Rik	ENSMUSG00000029922	Mkrn1
DHX57	ENSMUSG00000058672	Tubb2a	ENSMUSG00000030016	Zfml
FAM120C	ENSMUSG00000022952	Runx1	ENSMUSG00000030264	Thumpd3
GLE1	ENSMUSG00000034330	Plcg2	ENSMUSG00000030435	U2af2
RPS24	ENSMUSG00000030921	Trim30a	ENSG00000149273	Rps3
RPS11	ENSMUSG00000056529	Ptafr	ENSMUSG00000030846	Tial1
RBM4	ENSMUSG00000015950	Ncf1	ENSMUSG00000031060	Rbm10
NRG2	ENSMUSG00000031799	Tpm4	ENSMUSG00000031107	Rbmx2
PAK4	ENSMUSG00000020458	Rtn4	ENSMUSG00000031109	Enox2
XRN1	ENSMUSG00000031375	Bgn	ENSMUSG00000031134	Rbmx
ASCC1	ENSMUSG00000042268	Slc26a9	ENSMUSG00000031167	Rbm3
PQBP1	ENSMUSG00000028581	Laptm5	ENSMUSG00000031256	Cstf2
EIF3I	ENSMUSG00000020077	Srgn	ENSMUSG00000031370	Zrsr2
ZC3H7B	ENSMUSG00000071713	Csf2rb	ENSMUSG00000031403	Dkc1
CCN1	ENSMUSG00000025743	Sdc3	ENSMUSG00000031433	Rbm41
HNRNPDL	ENSMUSG00000022504	Ciita	ENSMUSG00000031586	Rbpms
RPS3A1	ENSMUSG00000020911	Krt19	ENSMUSG00000031683	Lsm6
EPRS1	ENSMUSG00000003882	Il7r	ENSMUSG00000031816	Mthfsd
MKRN2	ENSMUSG00000001119	Col6a1	ENSMUSG00000031848	Lsm4
RPS19	ENSMUSG00000026737	Pip4k2a	ENSMUSG00000031917	Nip7
DAZAP2	ENSMUSG00000031207	Msn	ENSMUSG00000032212	Sltm
RECQL	ENSMUSG00000093938	Evi2b	ENSMUSG00000032297	Brunol6
RPTOR	ENSMUSG00000040710	St8sia4	ENSMUSG00000032387	Rbpms2
SEC16A	ENSMUSG00000050721	Plekho2	ENSMUSG00000032407	2610101N10Rik
RPS6KB2	ENSMUSG00000038642	Ctss	ENSMUSG00000032423	Syncrip
RBFOX2	ENSMUSG00000046805	Mpeg1	ENSMUSG00000032580	Rbm5
EIF3C	ENSMUSG00000027954	Efna1	ENSMUSG00000032582	Rbm6
GRSF1	ENSMUSG00000048126	Col6a3	ENSMUSG00000032621	Sfrs12
ADD1	ENSMUSG00000051076	Vtcn1	ENSMUSG00000032940	Rbm11
NOSIP	ENSMUSG00000038463	Olfml2b	ENSMUSG00000033499	Larp4b
AQR	ENSMUSG00000046733	Gprc5a	ENSMUSG00000033565	Rbm9
DAZL	ENSMUSG00000037731	Themis2	ENSMUSG00000033581	Igf2bp2
NFX1	ENSMUSG00000019997	Ctgf	ENSMUSG00000033760	Rbm4b
SAMD4	ENSMUSG00000022831	Hcls1	ENSMUSG00000033871	Ppargc1b
MEX3D	ENSMUSG00000055978	Fut2	ENSMUSG00000033882	Rbm46
ASCC3	ENSMUSG00000040711	Sh3pxd2b	ENSMUSG00000033931	Rbm34
ZCCHC3	ENSMUSG00000031827	Cotl1	ENSMUSG00000034088	Hdlbp
BICC1	ENSMUSG00000029860	Zyx	ENSMUSG00000034120	Sfrs2
NKRF	ENSMUSG00000022098	Bmp1	ENSMUSG00000034192	Lsm3
EIF4A3	ENSMUSG00000048376	F2r	ENSMUSG00000034278	Dnajc17
KARS	ENSMUSG00000040747	Cd53	ENSMUSG00000034653	Ythdc2
H4C1	ENSMUSG00000034394	Lif	ENSMUSG00000034681	Rnps1
IBTK	ENSMUSG00000006304	Arpc2	ENSMUSG00000034732	Pabpc5
RPS6KB1	ENSMUSG00000013584	Aldh1a2	ENSMUSG00000034818	Brunol5
PCBP1	ENSMUSG00000048865	Arhgap30	ENSMUSG00000034820	Cpsf7
KIF1B	ENSMUSG00000020241	Col6a2	ENSMUSG00000034839	Larp6
EIF3J	ENSMUSG00000018920	Cxcl16	ENSMUSG00000034931	Dhx8
NOLC1	ENSMUSG00000032334	Loxl1	ENSMUSG00000035045	Zc3h12b
TNPO2	ENSMUSG00000032218	Ccnb2	ENSMUSG00000035051	Dhx57
TRA2B	ENSMUSG00000022665	Ccdc80	ENSMUSG00000035164	Zc3h12c
SERBP1	ENSMUSG00000027009	Itga4	ENSMUSG00000035215	Lsm7
RNASEL	ENSMUSG00000015340	Cybb	ENSMUSG00000035275	Raver2
ZBP1	ENSMUSG00000052160	Pld4	ENSMUSG00000035851	Ythdc1
DDX58	ENSMUSG00000072949	Acot1	ENSMUSG00000036054	Sfrs14
CALR	ENSMUSG00000036594	H2-Aa	ENSMUSG00000036109	Mbnl3
PARP15	ENSMUSG00000058755	Osm	ENSMUSG00000036249	Rbm43
RPS3	ENSMUSG00000025591	Tma16	ENSMUSG00000036537	Rnf113a1
HNRNPF	ENSMUSG00000026547	Tagln2	ENSMUSG00000036733	Rbm42
DUSP12	ENSMUSG00000047281	Sfn	ENSMUSG00000037236	Matr3
PEG10	ENSMUSG00000052397	Ezr	ENSMUSG00000037253	Mex3c
OASL	ENSMUSG00000038156	Spon1	ENSMUSG00000037296	Lsm1
SUGP2	ENSMUSG00000020143	Dock2	ENSMUSG00000037331	Larp1
CNOT1	ENSMUSG00000015932	Dstn	ENSMUSG00000037361	0610009D07Rik
MTOR	ENSMUSG00000021190	Lgmn	ENSMUSG00000037513	Samd4b
ENDOV	ENSMUSG00000004552	Ctse	ENSMUSG00000037814	Larp1b
ELAVL2	ENSMUSG00000040322	Slc25a24	ENSMUSG00000037965	Zc3h7a
OAS2	ENSMUSG00000019539	Rcn3	ENSMUSG00000038374	Rbm8a
RBM42	ENSMUSG00000028699	Tspan1	ENSMUSG00000038500	Prr3
RPS6KA3	ENSMUSG00000072235	Tuba1a	ENSMUSG00000038784	Cnot4
CPEB1	ENSMUSG00000022816	Fstl1	ENSMUSG00000038848	Ythdf1
PAX1	ENSMUSG00000057657	Rps18-ps3	ENSMUSG00000039220	Ppp1r10
SF1	ENSMUSG00000032035	Ets1	ENSMUSG00000039607	Rbms3
NCOA3	ENSMUSG00000028378	Ptgr1	ENSMUSG00000039652	Cpeb3
SLBP	ENSMUSG00000001313	Rnd2	ENSMUSG00000039717	Ralyl
TNRC6A	ENSMUSG00000034684	Sema3f	ENSMUSG00000039782	Cpeb2
EWSR1	ENSMUSG00000026355	Mcm6	ENSMUSG00000039810	Zc3h10
RO60	ENSMUSG00000041189	Chrnb1	ENSMUSG00000039981	Zc3h12d
UTP18	ENSMUSG00000031367	Ap1s2	ENSMUSG00000040025	Ythdf2
LARP1	ENSMUSG00000060519	Tor3a	ENSMUSG00000040028	Elavl1
POC1B	ENSMUSG00000030214	Plbd1	ENSMUSG00000040043	Rbms2
OGG1	ENSMUSG00000054404	Slfn5	ENSMUSG00000040423	Rc3h1
RBM17	ENSMUSG00000037321	Tap1	ENSMUSG00000040728	Esrp1
PKP3	ENSMUSG00000023043	Krt18	ENSMUSG00000040731	Eif4h
PKP1	ENSMUSG00000022178	Ajuba	ENSMUSG00000040761	Spen
APOBEC3G	ENSMUSG00000052151	Ppap2c	ENSMUSG00000041459	Tardbp
HNRNPD	ENSMUSG00000005054	Cstb	ENSMUSG00000041912	Tdrkh
CDC37	ENSMUSG00000024349	Tmem173	ENSMUSG00000042079	Hnrnpf
YLPM1	ENSMUSG00000031880	Rrad	ENSMUSG00000042109	Csdc2
AHSA1	ENSMUSG00000050075	Gpr171	ENSMUSG00000042369	Rbm45
RACK1	ENSMUSG00000026548	Slamf9	ENSMUSG00000042396	Rbm7
FASTK	ENSMUSG00000017493	Igfbp4	ENSMUSG00000042625	Safb2
CD24	ENSMUSG00000041120	Nbl1	ENSMUSG00000042814	Mcts2
RBM15	ENSMUSG00000029163	Emilin1	ENSMUSG00000042851	Zc3h6
PFN1	ENSMUSG00000062825	Actg1	ENSMUSG00000043432	Leng9
METAP2	ENSMUSG00000049382	Krt8	ENSMUSG00000043639	Rbm20
HNRNPA2B1	ENSMUSG00000003762	Adck4	ENSMUSG00000044068	Zrsr1
ANG	ENSMUSG00000080268	Brms1	ENSMUSG00000044141	E130201H02Rik
HELZ	ENSMUSG00000049775	Tmsb4x	ENSMUSG00000044221	Grsf1
WDR62	ENSMUSG00000042286	Stab1	ENSMUSG00000044475	Ascc1
PIWIL4	ENSMUSG00000024521	Pmaip1	ENSMUSG00000044595	Dnd1
BCCIP	ENSMUSG00000053175	Bcl3	ENSMUSG00000044786	Zfp36
CCDC124	ENSMUSG00000027204	Fbn1	ENSMUSG00000044847	Lsm11
DHX33	ENSMUSG00000021725	Parp8	ENSMUSG00000045193	Cirbp
DROSHA	ENSMUSG00000021624	Cd180	ENSMUSG00000045365	Rbm15b
NELFE	ENSMUSG00000030579	Tyrobp	ENSMUSG00000045427	Hnrnph2
PSPC1	ENSMUSG00000026586	Prrx1	ENSMUSG00000045546	Rnf113a2
HABP4	ENSMUSG00000024300	Myo1f	ENSMUSG00000046173	Pabpc6
BOLL	ENSMUSG00000016382	Pls3	ENSMUSG00000046201	Rbm16
PARN	ENSMUSG00000024965	Fermt3	ENSMUSG00000046667	Rbm12b
NONO	ENSMUSG00000026786	Apbb1ip	ENSMUSG00000047181	Samd14
PNPT1	ENSMUSG00000031103	Elf4	ENSMUSG00000047213	Ythdf3
DZIP1	ENSMUSG00000021360	Gcnt2	ENSMUSG00000047749	Zc3hav1l
PPP1R8	ENSMUSG00000020901	Pik3r5	ENSMUSG00000048109	Rbm15
IPPK	ENSMUSG00000054720	Lrrc8c	ENSMUSG00000048271	Prr8
PXDNL	ENSMUSG00000001507	Itga3	ENSMUSG00000048439	Nupl2
PARG	ENSMUSG00000057789	Bak1	ENSMUSG00000048696	Mex3d
VCP	ENSMUSG00000063838	1700027J19Rik	ENSMUSG00000049230	Gm9833
DKC1	ENSMUSG00000031239	Itm2a	ENSMUSG00000049815	4921511C20Rik
PURA	ENSMUSG00000054065	Pkp3	ENSMUSG00000050188	Lsm10
EIF4ENIF1	ENSMUSG00000035493	Tgfbi	ENSMUSG00000050667	Gm12009
PRDX1	ENSMUSG00000000682	Cd52	ENSMUSG00000050966	Lin28
DDX50	ENSMUSG00000045827	Serpinb9	ENSMUSG00000051695	Pcbp1
CCDC9B	ENSMUSG00000069300	Hist1h2bj	ENSMUSG00000051732	Pabpc2
SFPQ	ENSMUSG00000017774	Myo1c	ENSMUSG00000052137	C430048L16Rik
IPO7	ENSMUSG00000039384	Dusp10	ENSMUSG00000052488	Cherp
RBM38	ENSMUSG00000031494	Cd209a	ENSMUSG00000052595	A1cf
RBM3	ENSMUSG00000044674	Fzd1	ENSMUSG00000052707	Tnrc6a
CDC5L	ENSMUSG00000037185	Krt80	ENSMUSG00000052831	Rbmy1a1
PELO	ENSMUSG00000041736	Tspo	ENSMUSG00000053536	Cstf2t
RCC1	ENSMUSG00000029413	Naaa	ENSMUSG00000054256	Msi1
RCC2	ENSMUSG00000030789	Itgax	ENSMUSG00000054582	Pabpc1l
HNRNPH3	ENSMUSG00000024610	Cd74	ENSMUSG00000054679	Sfrs13b
HELZ2	ENSMUSG00000039158	Akna	ENSMUSG00000055204	Ankrd17
H1-10	ENSMUSG00000020592	Sdc1	ENSMUSG00000055436	Sfrs11
H1-0	ENSMUSG00000031502	Col4a1	ENSMUSG00000055491	Pprc1
SEC24C	ENSMUSG00000040249	Lrp1	ENSMUSG00000055531	Cpsf6
CIP2A	ENSMUSG00000021477	Ctsl	ENSMUSG00000056851	Pcbp2
PGAM5	ENSMUSG00000057762	Gm6169	ENSMUSG00000056951	Rbm4
HNRNPA0	ENSMUSG00000060147	Serpinb6a	ENSMUSG00000057706	Mex3b
BCLAF1	ENSMUSG00000018930	Ccl4	ENSMUSG00000059005	Hnrnpa3
DCP1B	ENSMUSG00000033960	9430020K01Rik	ENSMUSG00000059208	Hnrnpm
MKI67	ENSMUSG00000018008	Cyth4	ENSMUSG00000059273	Zc3h4
AKAP13	ENSMUSG00000048440	Cyp4f16	ENSMUSG00000059278	Lsmd1
DHFR	ENSMUSG00000005410	Mcm5	ENSMUSG00000059334	Zfp36l3
SRSF10	ENSMUSG00000037679	Inf2	ENSMUSG00000059708	Sfrs17b
MYO6	ENSMUSG00000031538	Plat	ENSMUSG00000060087	Gm10074
PRKDC	ENSMUSG00000073421	H2-Ab1	ENSMUSG00000060244	Refbp2
MEX3B	ENSMUSG00000021208	Ifi27l2b	ENSMUSG00000060373	Hnrnpc
PDAP1	ENSMUSG00000031453	Rasa3	ENSMUSG00000060461	Dppa5a
TMPO	ENSMUSG00000040152	Thbs1	ENSMUSG00000060657	4921513D23Rik
HNRNPC	ENSMUSG00000031146	Plp2	ENSMUSG00000060673	4930595M18Rik
ANXA7	ENSMUSG00000049130	C5ar1	ENSMUSG00000061479	Snrpa
ALYREF	ENSMUSG00000030218	Mgp	ENSMUSG00000062791	Gm382
EDC3	ENSMUSG00000021508	Cxcl14	ENSMUSG00000063334	Krr1
ATAD2	ENSMUSG00000017929	B4galt5	ENSMUSG00000063511	Snrnp70
ATP5F1A	ENSMUSG00000021367	Edn1	ENSMUSG00000063804	Lin28b
HNRNPM	ENSMUSG00000048644	Ctxn1	ENSMUSG00000064317	Gm10146
HNRNPL	ENSMUSG00000026971	Itgb6	ENSMUSG00000066037	Hnrnpr
DCP1A	ENSMUSG00000032440	Tgfbr2	ENSMUSG00000066107	Gm12666
SPATS2L	ENSMUSG00000002983	Relb	ENSMUSG00000067873	Htatsf1
PRMT1	ENSMUSG00000027293	Ehd4	ENSMUSG00000068823	Csde1
SRI	ENSMUSG00000024048	Myl12a	ENSMUSG00000068882	Ssb
HDLBP	ENSMUSG00000022037	Clu	ENSMUSG00000069031	Gm10256
U2AF1	ENSMUSG00000024781	Lipa	ENSMUSG00000069565	Dazap1
TXN1	ENSMUSG00000054203	Ifi205	ENSMUSG00000069769	Msi2
TUFM	ENSMUSG00000054640	Slc8a1	ENSMUSG00000069867	Pabpn1l
TUBB8	ENSMUSG00000039959	Hip1	ENSMUSG00000070319	Eif3g
CSTF1	ENSMUSG00000024053	Emilin2	ENSMUSG00000070527	Mkrn3
DSP	ENSMUSG00000019261	Map1s	ENSMUSG00000070732	Rbm44
DST	ENSMUSG00000052331	Ankrd44	ENSMUSG00000070780	Rbm47
CRYAB	ENSMUSG00000023947	Nfkbie	ENSMUSG00000071337	Tia1
APOBEC3C	ENSMUSG00000035373	Ccl7	ENSMUSG00000071645	Tut1
MBNL2	ENSMUSG00000069792	Wfdc17	ENSMUSG00000071662	Polr2g
DTX3L	ENSMUSG00000036446	Lum	ENSMUSG00000071960	Gm10352
GSPT1	ENSMUSG00000051343	Rab11fip5	ENSMUSG00000072629	Setd1b
ZC3H7A	ENSMUSG00000005103	Wdr1	ENSMUSG00000073894	Rbmxl2
SPATS2	ENSMUSG00000028599	Tnfrsf1b	ENSMUSG00000075376	Rc3h2
OSBPL9	ENSMUSG00000006219	Fblim1	ENSMUSG00000075600	Zc3h3
PTBP1	ENSMUSG00000029580	Actb	ENSMUSG00000078134	Srsf3-ps
STAT1	ENSMUSG00000031530	Dusp4	ENSMUSG00000078765	U2af1l4
EIF3M	ENSMUSG00000024401	Tnf	ENSMUSG00000082044	Snrpert
PC	ENSMUSG00000070436	Serpinh1	ENSMUSG00000084128	Esrp2
TPM2	ENSMUSG00000094103	1700047I17Rik2	ENSMUSG00000086240	Gm7846
ACACA	ENSMUSG00000051439	Cd14	ENSMUSG00000020074	Ccar1
ACTG1	ENSMUSG00000001128	Cfp	ENSMUSG00000071054	CT485788.3
TUBA4A	ENSMUSG00000000290	Itgb2	ENSMUSG00000022194	Pabpn1
PYCR1	ENSMUSG00000016239	Lonrf3	ENSMUSG00000070291	Ddx43
YWHAB	ENSMUSG00000049103	Ccr2	ENSMUSG00000048661	Lemd3
GNB2	ENSMUSG00000002059	Rab34	ENSMUSG00000042677	Zc3h12a
TDRD7	ENSMUSG00000036908	Unc93b1	ENSMUSG00000063166	AC154808.1
CTNND1	ENSMUSG00000023906	Cldn6	ENSMUSG00000038132	Rbm24
CAPZB	ENSMUSG00000040675	Mthfd1l	ENSMUSG00000062226	CAAA01160968.1.8431.1
DIMT1	ENSMUSG00000071356	Reg3b	ENSMUSG00000059179	AC158589.1
LANCL1	ENSMUSG00000030990	Pgap2	ENSMUSG00000074480	Mex3a
MRTO4	ENSMUSG00000068220	Lgals1	ENSMUSG00000026519	Tmem63a
SMC4	ENSMUSG00000043953	Ccrl2	ENSMUSG00000047888	Tnrc6b
NPM1	ENSMUSG00000063021	Hist1h2ak	ENSMUSG00000068480	AC165968.1
ZCCHC14	ENSMUSG00000068749	Psma5	ENSMUSG00000004815	Dgkq
PDLIM5	ENSMUSG00000015396	Cd83	ENSMUSG00000071273	AC166351.1
RALY	ENSMUSG00000006356	Crip2	ENSMUSG00000030924	2610020H08Rik
SCAPER	ENSMUSG00000032051	Fdx1	ENSMUSG00000036572	Upf3b
RPL36AL	ENSMUSG00000045312	Lhfpl2	ENSMUSG00000021927	AC154435.1
MAPRE1	ENSMUSG00000022216	Psme1	ENSMUSG00000062678	AC131120.3
RPS25	ENSMUSG00000025225	Nfkb2	ENSMUSG00000030411	Nova2
RRBP1	ENSMUSG00000030342	Cd9	ENSMUSG00000001150	Mcm3ap
MACF1	ENSMUSG00000039621	Prex1	ENSMUSG00000020069	Hnrnph3
SOAT1	ENSMUSG00000070305	Mpzl3	ENSMUSG00000018040	Rrp7a
MAP4	ENSMUSG00000027940	Tpm3	ENSMUSG00000078182	AC164700.2
RBM47	ENSMUSG00000004951	Hspb1	ENSMUSG00000078184	B020018G12Rik
WDR61	ENSMUSG00000026535	Ifi202b	ENSMUSG00000058567	AC115361.1
SEC61B	ENSMUSG00000001964	Emd	ENSMUSG00000022685	Parn
FHL1	ENSMUSG00000026509	Capn2	ENSMUSG00000055452	AC132586.1
PALLD	ENSMUSG00000056708	Ier5	ENSMUSG00000049235	AC140256.1
AKAP8	ENSMUSG00000053931	Cnn3	ENSMUSG00000086151	AC153137.1
DSTN	ENSMUSG00000001525	Tubb5	ENSMUSG00000087346	AC121911.2
TOMM34	ENSMUSG00000004451	Ralb	ENSMUSG00000060989	RP23-425K3.1
TPM1	ENSMUSG00000002603	Tgfb1	ENSMUSG00000039601	Rcan2
FBRSL1	ENSMUSG00000045136	Tubb2b	ENSMUSG00000037364	Srrt
RFC3	ENSMUSG00000000957	Mmp14	ENSMUSG00000062093	AC098722.1
PPP2R1A	ENSMUSG00000031503	Col4a2	ENSMUSG00000072585	AC123665.1
LARP1B	ENSMUSG00000015143	Actn1	ENSMUSG00000042308	Setd1a
CAPZA2	ENSMUSG00000003420	Fcgrt	ENSMUSG00000063902	AC116389.1
RFC4	ENSMUSG00000002489	Tiam1	ENSMUSG00000004642	Slbp
HADHA	ENSMUSG00000038387	Rras	ENSMUSG00000016503	Gtf3a
TUBA1C	ENSMUSG00000003573	Homer3	ENSMUSG00000022009	Nufip1
TUBB4B	ENSMUSG00000056724	Nbeal2	ENSMUSG00000022201	Zfr
GEMIN8	ENSMUSG00000026249	Serpine2	ENSMUSG00000028411	Aptx
ZCCHC2	ENSMUSG00000016087	Fli1	ENSMUSG00000037262	Kin
DZIP3	ENSMUSG00000027611	Procr	ENSMUSG00000039218	Srrm2
EIF3K	ENSMUSG00000032802	Srxn1	ENSMUSG00000042097	Zfp239
ALG13	ENSMUSG00000031133	Arhgef6	ENSMUSG00000053286	1190005F20Rik
EPPK1	ENSMUSG00000027533	Fabp5	ENSMUSG00000032293	Ireb2
CSE1L	ENSMUSG00000031633	Slc25a4	ENSMUSG00000028405	Aco1
CSNK1A1	ENSMUSG00000050989	Sepn1	ENSMUSG00000018199	Trove2
ATAD3A	ENSMUSG00000028849	Map7d1
DGCR8	ENSMUSG00000026972	Arrdc1
WDR47	ENSMUSG00000032369	Plscr1
KDM3B	ENSMUSG00000032966	Fkbp1a
RBM4B	ENSMUSG00000095115	Itpripl2
LARP6	ENSMUSG00000033450	Tagap
GTF2I	ENSMUSG00000024659	Anxa1
ILF2	ENSMUSG00000018932	Map2k3
GTF3C1	ENSMUSG00000066724	Gm10175
ALDOA	ENSMUSG00000025287	Acot9
GTF3C4	ENSMUSG00000032366	Tpm1
NCAPD3	ENSMUSG00000021298	Gpr132
EEF2	ENSMUSG00000018565	Elp5
PSME3	ENSMUSG00000033777	Tlr13
PSMA4	ENSMUSG00000039787	Cercam
PRPF40A	ENSMUSG00000002227	Mov10
PLOD1	ENSMUSG00000058818	Pirb
LAS1L	ENSMUSG00000044456	Rin3
MACO1	ENSMUSG00000002900	Lamb1
GLUD1	ENSMUSG00000047963	Stbd1
SRSF2	ENSMUSG00000000552	Zfp385a
MED12	ENSMUSG00000044976	Wdr72
SRRM2	ENSMUSG00000099974	Bcl2a1d
PLK1	ENSMUSG00000059040	Eno1b
C2CD3	ENSMUSG00000032479	Map4
CRKL	ENSMUSG00000018965	Ywhah
DDX17	ENSMUSG00000004609	Cd33
PSMD2	ENSMUSG00000018569	Cldn7
ELAVL4	ENSMUSG00000046432	Ngfrap1
ZNF326	ENSMUSG00000037649	H2-DMa
PPP1R10	ENSMUSG00000040659	Efhd2
ELAVL3	ENSMUSG00000074364	Ehd2
CBX1	ENSMUSG00000031875	Cmtm3
CCT3	ENSMUSG00000031402	Mpp1
DIS3L2	ENSMUSG00000032725	Folr2
CCT6A	ENSMUSG00000038400	Pmepa1
CDC73	ENSMUSG00000028369	Svep1
TPR	ENSMUSG00000037606	Osbpl5
CHCHD3	ENSMUSG00000015656	Hspa8
KEAP1	ENSMUSG00000052727	Map1b
NSUN2	ENSMUSG00000019122	Ccl9
RAB1A	ENSMUSG00000005148	Klf5
IPO4	ENSMUSG00000049866	Arl4c
DCTN1	ENSMUSG00000018927	Ccl6
STUB1	ENSMUSG00000062127	Cttnbp2nl
MTHFD1	ENSMUSG00000032640	Chsy1
MSH6	ENSMUSG00000027381	Bcl2l11
RPL7	ENSMUSG00000039883	Lrrc17
FLNB	ENSMUSG00000020205	Phlda1
TENM2	ENSMUSG00000040552	C3ar1
TRA2A	ENSMUSG00000036894	Rap2b
TCP1	ENSMUSG00000070327	Rnf213
HNRNPH2	ENSMUSG00000035547	Capn5
HSP90AA1	ENSMUSG00000024754	Tmem2
HSPA4	ENSMUSG00000079516	Reg3a
SAMD4B	ENSMUSG00000062727	Hist1h2bk
GRB2	ENSMUSG00000006445	Epha2
POLR2B	ENSMUSG00000036943	Rab8b
PEF1	ENSMUSG00000001552	Jup
ANKRD17	ENSMUSG00000053581	Zfand2a
SRSF4	ENSMUSG00000030605	Mfge8
ALDH18A1	ENSMUSG00000022602	Arc
UBA1	ENSMUSG00000037820	Tgm2
ZC3H14	ENSMUSG00000063524	Eno1
SMG5	ENSMUSG00000004044	Ptrf
ZFML	ENSMUSG00000090553	Snrpe
P4HB	ENSMUSG00000036256	Igfbp7
ZC3H13	ENSMUSG00000074457	S100a16
LEMD3	ENSMUSG00000029106	Add1
ZCCHC8	ENSMUSG00000058799	Nap1l1
RBBP4	ENSMUSG00000021556	Golm1
THRAP3	ENSMUSG00000026728	Vim
RBFOX1	ENSMUSG00000032038	St3gal4
	ENSMUSG00000009013	Dynll1
	ENSMUSG00000090946	Ccdc71l
	ENSMUSG00000020476	Dbnl
	ENSMUSG00000000782	Tcf7
	ENSMUSG00000024164	C3
	ENSMUSG00000060586	H2-Eb1
	ENSMUSG00000041859	Mcm3
	ENSMUSG00000019832	Rab32
	ENSMUSG00000063856	Gpx1
	ENSMUSG00000030352	Tspan9
	ENSMUSG00000050953	Gja1
	ENSMUSG00000055917	Zfp277
	ENSMUSG00000028108	Ecm1
	ENSMUSG00000032497	Lrrfip2
	ENSMUSG00000016024	Lbp
	ENSMUSG00000047945	Marcksl1
	ENSMUSG00000072941	Sod3
	ENSMUSG00000037995	Igsf9
	ENSMUSG00000003541	Ier3
	ENSMUSG00000030591	Psmd8
	ENSMUSG00000019978	Epb41l2
	ENSMUSG00000056427	Slit3
	ENSMUSG00000001270	Ckb
	ENSMUSG00000015837	Sqstm1
	ENSMUSG00000024816	Frmd8
	ENSMUSG00000049988	Lrrc25
	ENSMUSG00000023186	Vwa5a
	ENSMUSG00000022443	Myh9
	ENSMUSG00000029231	Pdgfra
	ENSMUSG00000025608	Podxl
	ENSMUSG00000057113	Npm1
	ENSMUSG00000005413	Hmox1
	ENSMUSG00000049295	Zfp219
	ENSMUSG00000029416	Slc15a4
	ENSMUSG00000046731	Kctd11
	ENSMUSG00000036545	Adamts2
	ENSMUSG00000006800	Sulf2
	ENSMUSG00000030291	Med21
	ENSMUSG00000030095	Tmem43
	ENSMUSG00000000058	Cav2
	ENSMUSG00000069833	Ahnak
	ENSMUSG00000047180	Neurl3
	ENSMUSG00000042129	Rassf4
	ENSMUSG00000056201	Cfl1
	ENSMUSG00000030681	Mvp
	ENSMUSG00000032562	Gnai2
	ENSMUSG00000024052	Lpin2
	ENSMUSG00000035678	Tnfsf9
	ENSMUSG00000006676	Usp19
	ENSMUSG00000031659	Adcy7
	ENSMUSG00000082361	Btc
	ENSMUSG00000033589	Reep4
	ENSMUSG00000018774	Cd68
	ENSMUSG00000053746	Ptrh1
	ENSMUSG00000018209	Stk4
	ENSMUSG00000029174	Tbc1d1
	ENSMUSG00000003348	Mob3a
	ENSMUSG00000021823	Vcl
	ENSMUSG00000000982	Ccl3
	ENSMUSG00000062169	Cnih4
	ENSMUSG00000033730	Egr3
	ENSMUSG00000024812	Tjp2
	ENSMUSG00000019487	Trip10
	ENSMUSG00000020736	Nt5c
	ENSMUSG00000076431	Sox4
	ENSMUSG00000038301	Snx10
	ENSMUSG00000026029	Casp8
	ENSMUSG00000036905	C1qb
	ENSMUSG00000026072	Il1r1
	ENSMUSG00000027678	Ncoa3
	ENSMUSG00000031004	Mki67
	ENSMUSG00000090231	Cfb
	ENSMUSG00000048779	P2ry6
	ENSMUSG00000021585	Cast
	ENSMUSG00000022048	Dpysl2
	ENSMUSG00000013236	Ptprs
	ENSMUSG00000032300	1700017B05Rik
	ENSMUSG00000024222	Fkbp5
	ENSMUSG00000020044	Timp3
	ENSMUSG00000030017	Reg3g
	ENSMUSG00000030447	Cyfip1
	ENSMUSG00000056481	Cd248
	ENSMUSG00000045394	Epcam
	ENSMUSG00000058126	Tpm3-rs7
	ENSMUSG00000029338	Antxr2
	ENSMUSG00000096472	Cdkn2d
	ENSMUSG00000031078	Cttn
	ENSMUSG00000029482	Aacs
	ENSMUSG00000018474	Chd3
	ENSMUSG00000037419	Endod1
	ENSMUSG00000020275	Rel
	ENSMUSG00000017631	Abr
	ENSMUSG00000069310	Hist1h3c
	ENSMUSG00000073982	Rhog
	ENSMUSG00000021975	Ints9
	ENSMUSG00000041889	Shisa4
	ENSMUSG00000026421	Csrp1
	ENSMUSG00000040511	Pvr
	ENSMUSG00000027613	Eif6
	ENSMUSG00000001056	Nhp2
	ENSMUSG00000034445	Cyb561a3
	ENSMUSG00000020914	Top2a
	ENSMUSG00000060636	Rpl35a
	ENSMUSG00000042558	Adprhl2
	ENSMUSG00000031548	Sfrp1
	ENSMUSG00000028841	Cnksr1
	ENSMUSG00000074622	Mafb
	ENSMUSG00000068566	Myadm
	ENSMUSG00000037852	Cpe
	ENSMUSG00000059326	Csf2ra
	ENSMUSG00000032011	Thy1
	ENSMUSG00000074272	Ceacam1
	ENSMUSG00000049037	Clec4a1
	ENSMUSG00000031149	Praf2
	ENSMUSG00000031628	Casp3
	ENSMUSG00000064254	Ethe1
	ENSMUSG00000037570	Mcrs1
	ENSMUSG00000072214	Septin5
	ENSMUSG00000032577	Mapkapk3
	ENSMUSG00000028800	Hdac1
	ENSMUSG00000060950	Trmt61a
	ENSMUSG00000038587	Akap12
	ENSMUSG00000052406	Rexo4
	ENSMUSG00000024014	Pim1
	ENSMUSG00000040734	Ppp1r13l
	ENSMUSG00000030103	Bhlhe40
	ENSMUSG00000030787	Lyve1
	ENSMUSG00000025647	Shisa5
	ENSMUSG00000023944	Hsp90ab1
	ENSMUSG00000075254	Heg1
	ENSMUSG00000037095	Lrg1
	ENSMUSG00000023067	Cdkn1a
	ENSMUSG00000020089	Ppa1
	ENSMUSG00000020840	Blmh
	ENSMUSG00000037405	Icam1
	ENSMUSG00000023004	Tuba1b
	ENSMUSG00000027864	Ptgfrn
	ENSMUSG00000022043	Trim35
	ENSMUSG00000041488	Stx3
	ENSMUSG00000058443	Rpl10-ps3
	ENSMUSG00000042312	S100a13
	ENSMUSG00000027995	Tlr2
	ENSMUSG00000035397	Klf16
	ENSMUSG00000054428	Atpif1
	ENSMUSG00000031434	Morc4
	ENSMUSG00000029622	Arpc1b
	ENSMUSG00000027018	Hat1
	ENSMUSG00000020810	Cygb
	ENSMUSG00000041782	Lad1
	ENSMUSG00000056612	Ppp1r14b
	ENSMUSG00000024952	Rps6ka4
	ENSMUSG00000018293	Pfn1
	ENSMUSG00000017765	Slc12a4
	ENSMUSG00000001098	Kctd10
	ENSMUSG00000050390	C77080
	ENSMUSG00000022391	Rangap1
	ENSMUSG00000016256	Ctsz
	ENSMUSG00000020325	Fstl3
	ENSMUSG00000000531	Grasp
	ENSMUSG00000074578	1500012F01Rik
	ENSMUSG00000028341	Nr4a3
	ENSMUSG00000025337	Sbds
	ENSMUSG00000031353	Rbbp7
	ENSMUSG00000021025	Nfkbia
	ENSMUSG00000028843	Sh3bgrl3
	ENSMUSG00000036057	Ptpn23
	ENSMUSG00000025278	Flnb
	ENSMUSG00000041642	Kif21b
	ENSMUSG00000001642	Akr1b3
	ENSMUSG00000003752	Itpkc
	ENSMUSG00000035021	Baz1a
	ENSMUSG00000035673	Sbno2
	ENSMUSG00000041840	Haus1
	ENSMUSG00000057262	Gm10020
	ENSMUSG00000020681	Ace
	ENSMUSG00000074886	Grk6
	ENSMUSG00000033420	Antxr1
	ENSMUSG00000020272	Stk10
	ENSMUSG00000022842	Ece2
	ENSMUSG00000022673	Mcm4
	ENSMUSG00000025532	Crcp
	ENSMUSG00000075415	Fnbp1
	ENSMUSG00000024800	Rpp30
	ENSMUSG00000067995	Gtf2f2
	ENSMUSG00000058773	Hist1h1b
	ENSMUSG00000069267	Hist1h3b
	ENSMUSG00000033685	Ucp2
	ENSMUSG00000046718	Bst2
	ENSMUSG00000006215	Zbtb17
	ENSMUSG00000070003	Ssbp4
	ENSMUSG00000079426	Arpc4
	ENSMUSG00000035929	H2-Q4
	ENSMUSG00000026473	Glul
	ENSMUSG00000013846	St3gal1
	ENSMUSG00000062421	Arf2
	ENSMUSG00000002732	Fkbp7
	ENSMUSG00000037206	Islr
	ENSMUSG00000055538	Zcchc24
	ENSMUSG00000047407	Tgif1
	ENSMUSG00000074305	Peak1
	ENSMUSG00000019850	Tnfaip3
	ENSMUSG00000028961	Pgd
	ENSMUSG00000031995	St14
	ENSMUSG00000034926	Dhcr24
	ENSMUSG00000039637	Coro7
	ENSMUSG00000045658	Pid1
	ENSMUSG00000027171	Prrg4
	ENSMUSG00000027712	Anxa5
	ENSMUSG00000034810	Scn7a
	ENSMUSG00000054808	Actn4
	ENSMUSG00000030536	Iqgap1
	ENSMUSG00000020536	Llgl1
	ENSMUSG00000027639	Samhd1
	ENSMUSG00000028191	Bcl10
	ENSMUSG00000019256	Ahr
	ENSMUSG00000029304	Spp1
	ENSMUSG00000000555	Itga5
	ENSMUSG00000054717	Hmgb2
	ENSMUSG00000040007	Bahd1
	ENSMUSG00000041936	Agrn
	ENSMUSG00000040952	Rps19
	ENSMUSG00000015647	Lama5
	ENSMUSG00000041308	Sntb2
	ENSMUSG00000054385	Ceacam2
	ENSMUSG00000020460	Rps27a
	ENSMUSG00000062031	Athl1
	ENSMUSG00000034993	Vat1
	ENSMUSG00000037815	Ctnna1
	ENSMUSG00000062867	Impdh2
	ENSMUSG00000034663	Bmp2k
	ENSMUSG00000059552	Trp53
	ENSMUSG00000000861	Bcl11a
	ENSMUSG00000038366	Lasp1
	ENSMUSG00000025492	Ifitm3
	ENSMUSG00000023224	Serping1
	ENSMUSG00000029430	Ran
	ENSMUSG00000042978	Sbk1
	ENSMUSG00000056501	Cebpb
	ENSMUSG00000020806	Rhbdf2
	ENSMUSG00000029135	Fosl2
	ENSMUSG00000024590	Lmnb1
	ENSMUSG00000069516	Lyz2
	ENSMUSG00000026827	Gpd2
	ENSMUSG00000007739	Cct4
	ENSMUSG00000022146	Osmr
	ENSMUSG00000032504	Pdcd6ip
	ENSMUSG00000006019	Dhx34
	ENSMUSG00000022003	Slc25a30
	ENSMUSG00000062070	Pgk1
	ENSMUSG00000021959	Lats2
	ENSMUSG00000021215	Net1
	ENSMUSG00000026773	Pfkfb3
	ENSMUSG00000028063	Lmna
	ENSMUSG00000018339	Gpx3
	ENSMUSG00000034168	Irf2bpl
	ENSMUSG00000017316	Ppy
	ENSMUSG00000019998	Stx7
	ENSMUSG00000026821	Ralgds
	ENSMUSG00000103034	Gm8797
	ENSMUSG00000089661	Mia
	ENSMUSG00000001794	Capns1
	ENSMUSG00000032560	Dnajc13
	ENSMUSG00000007659	Bcl2l1
	ENSMUSG00000029309	Sparcl1
	ENSMUSG00000028796	Phc2
	ENSMUSG00000034220	Gpc1
	ENSMUSG00000026796	Fam129b
	ENSMUSG00000066278	Vps37b
	ENSMUSG00000000902	Smarcb1
	ENSMUSG00000039230	Tbcd
	ENSMUSG00000027350	Chgb
	ENSMUSG00000039318	Rab3gap2
	ENSMUSG00000042377	Fam83g
	ENSMUSG00000055044	Pdlim1
	ENSMUSG00000024776	Stambpl1
	ENSMUSG00000000594	Gm2a
	ENSMUSG00000024927	Rela
	ENSMUSG00000034342	Cbl
	ENSMUSG00000000303	Cdh1
	ENSMUSG00000040296	Ddx58
	ENSMUSG00000024899	Papss2
	ENSMUSG00000036155	Mgat5
	ENSMUSG00000021814	Anxa7
	ENSMUSG00000002210	Smg9
	ENSMUSG00000025921	Rdh10
	ENSMUSG00000049401	Ogfr
	ENSMUSG00000030650	Tmc5
	ENSMUSG00000066877	Nck2
	ENSMUSG00000008683	Rps15a
	ENSMUSG00000052085	Dock8
	ENSMUSG00000098188	Sowahc
	ENSMUSG00000036896	C1qc
	ENSMUSG00000098557	Kctd12
	ENSMUSG00000034868	Myl12b
	ENSMUSG00000028465	Tln1
	ENSMUSG00000001289	Pfdn5
	ENSMUSG00000020250	Txnrd1
	ENSMUSG00000032688	Malt1
	ENSMUSG00000060938	Rpl26
	ENSMUSG00000017057	Il13ra1
	ENSMUSG00000050910	Cdr2l
	ENSMUSG00000021253	Tgfb3
	ENSMUSG00000049734	Trex1
	ENSMUSG00000028833	Ncdn
	ENSMUSG00000038467	Chmp4b
	ENSMUSG00000038859	Baiap2l1
	ENSMUSG00000012405	Rpl15
	ENSMUSG00000040699	Limd2
	ENSMUSG00000026094	Stk17b
	ENSMUSG00000030516	Tjp1
	ENSMUSG00000062006	Rpl34
	ENSMUSG00000070372	Capza1
	ENSMUSG00000026914	Psmd14
	ENSMUSG00000040681	Hmgn1
	ENSMUSG00000063229	Ldha
	ENSMUSG00000005125	Ndrg1
	ENSMUSG00000024981	Acsl5
	ENSMUSG00000021996	Esd
	ENSMUSG00000026123	Plekhb2
	ENSMUSG00000031622	Sin3b
	ENSMUSG00000071451	Psmg4
	ENSMUSG00000060802	B2m
	ENSMUSG00000037062	Sh3glb1
	ENSMUSG00000004085	Zak
	ENSMUSG00000017144	Rnd3
	ENSMUSG00000051391	Ywhag
	ENSMUSG00000032060	Cryab
	ENSMUSG00000078784	1810022K09Rik
	ENSMUSG00000004105	Angptl2
	ENSMUSG00000021760	Gpx8
	ENSMUSG00000026341	Actr3
	ENSMUSG00000106918	Mrpl33
	ENSMUSG00000039457	Ppl
	ENSMUSG00000028656	Cap1
	ENSMUSG00000021866	Anxa11
	ENSMUSG00000004508	Gab2
	ENSMUSG00000066487	Gm5786
	ENSMUSG00000020122	Egfr
	ENSMUSG00000028869	Gnl2
	ENSMUSG00000032604	Qars
	ENSMUSG00000033016	Nfatc1
	ENSMUSG00000029104	Htt
	ENSMUSG00000090841	Myl6
	ENSMUSG00000030751	Psma1
	ENSMUSG00000027878	Notch2
	ENSMUSG00000024066	Xdh
	ENSMUSG00000001247	Lsr
	ENSMUSG00000030096	Slc6a6
	ENSMUSG00000026254	Eif4e2
	ENSMUSG00000019577	Pdk4
	ENSMUSG00000053950	Adnp2
	ENSMUSG00000049493	Pls1
	ENSMUSG00000079677	Fdx1l
	ENSMUSG00000025190	Got1
	ENSMUSG00000004864	Mapk13
	ENSMUSG00000040212	Emp3
	ENSMUSG00000025366	Esyt1
	ENSMUSG00000050628	Ubald2
	ENSMUSG00000025283	Sat1
	ENSMUSG00000026385	Dbi
	ENSMUSG00000078941	Ak6
	ENSMUSG00000026966	Ssna1
	ENSMUSG00000022503	Nubp1
	ENSMUSG00000033965	Slc16a2
	ENSMUSG00000093661	Eif4e3
	ENSMUSG00000002812	Flii
	ENSMUSG00000031903	Pla2g15
	ENSMUSG00000020737	Hn1
	ENSMUSG00000016528	Mapkapk2
	ENSMUSG00000027206	Cops2
	ENSMUSG00000032849	Abcc4
	ENSMUSG00000063275	Hacd1
	ENSMUSG00000074516	Gm10709
	ENSMUSG00000031939	Taf1d
	ENSMUSG00000022912	Pros1
	ENSMUSG00000021895	Arhgef3
	ENSMUSG00000042190	Cmklr1
	ENSMUSG00000004530	Coro1c
	ENSMUSG00000029385	Ccng2
	ENSMUSG00000079037	Prnp
	ENSMUSG00000036752	Tubb4b
	ENSMUSG00000025220	Mgea5
	ENSMUSG00000006301	Tmbim1
	ENSMUSG00000055723	Rras2
	ENSMUSG00000031955	Bcar1
	ENSMUSG00000026553	Copa
	ENSMUSG00000025372	Baiap2
	ENSMUSG00000078153	Psme2b
	ENSMUSG00000026219	Trip12
	ENSMUSG00000018923	Med11
	ENSMUSG00000026020	Nop58
	ENSMUSG00000025555	Farp1
	ENSMUSG00000038235	F11r
	ENSMUSG00000059456	Ptk2b
	ENSMUSG00000020023	Tmcc3
	ENSMUSG00000061689	Dlgap4
	ENSMUSG00000049086	Bmyc
	ENSMUSG00000108653	AC155806.1
	ENSMUSG00000097328	Tnfsf12
	ENSMUSG00000021149	Gtpbp4
	ENSMUSG00000035960	Apex1
	ENSMUSG00000028649	Macf1
	ENSMUSG00000028333	Anp32b
	ENSMUSG00000025613	Cct8
	ENSMUSG00000022433	Csnk1e
	ENSMUSG00000090877	Hspa1b
	ENSMUSG00000020758	Itgb4
	ENSMUSG00000021660	Btf3
	ENSMUSG00000061983	Rps12
	ENSMUSG00000001785	Pwp1
	ENSMUSG00000022089	Bin3
	ENSMUSG00000015759	Cnih1
	ENSMUSG00000047735	Samd9l
	ENSMUSG00000063015	Ccni
	ENSMUSG00000028541	B4galt2
	ENSMUSG00000021696	Elovl7
	ENSMUSG00000029552	Tes
	ENSMUSG00000069744	Psmb3
	ENSMUSG00000069662	Marcks
	ENSMUSG00000048007	Timm8a1
	ENSMUSG00000022500	Litaf
	ENSMUSG00000023571	Fam132a
	ENSMUSG00000006095	Tbcb
	ENSMUSG00000038059	Smim3
	ENSMUSG00000037993	Dhx38
	ENSMUSG00000066406	Akap13
	ENSMUSG00000030403	Vasp
	ENSMUSG00000004393	Ddx56
	ENSMUSG00000032078	Zpr1
	ENSMUSG00000041560	Gltscr2
	ENSMUSG00000014301	Pam16
	ENSMUSG00000000154	Slc22a18
	ENSMUSG00000060679	Mrps9
	ENSMUSG00000019923	Zwint
	ENSMUSG00000029380	Cxcl1
	ENSMUSG00000028857	Tmem222
	ENSMUSG00000020846	Fam101b
	ENSMUSG00000022336	Eif3e
	ENSMUSG00000060639	Hist1h4i
	ENSMUSG00000021591	Glrx
	ENSMUSG00000020064	Herc4
	ENSMUSG00000014303	Glis2
	ENSMUSG00000027433	Xrn2
	ENSMUSG00000019947	Arid5b
	ENSMUSG00000031604	Msmo1
	ENSMUSG00000026832	Cytip
	ENSMUSG00000032009	Sesn3
	ENSMUSG00000015575	Atp6v0e
	ENSMUSG00000028840	Zfp593
	ENSMUSG00000061589	Dot1l
	ENSMUSG00000058317	Ube2e2
	ENSMUSG00000027751	Supt20
	ENSMUSG00000033307	Mif
	ENSMUSG00000002658	Gtf2f1
	ENSMUSG00000052253	Zfp622
	ENSMUSG00000003873	Bax
	ENSMUSG00000069020	Urm1
	ENSMUSG00000062014	Gmfb
	ENSMUSG00000021365	Nedd9
	ENSMUSG00000042613	Pbxip1
	ENSMUSG00000015247	Nipsnap3b
	ENSMUSG00000079283	2310009B15Rik
	ENSMUSG00000061232	H2-K1
	ENSMUSG00000041548	Hspb8
	ENSMUSG00000039244	E130309D02Rik
	ENSMUSG00000015961	Adss
	ENSMUSG00000036606	Plxnb2
	ENSMUSG00000031349	Nsdhl
	ENSMUSG00000025132	Arhgdia
	ENSMUSG00000020865	Abcc3
	ENSMUSG00000078453	Abracl
	ENSMUSG00000019849	Prep
	ENSMUSG00000065952	C330021F23Rik
	ENSMUSG00000002728	Naa20
	ENSMUSG00000022555	Dgat1
	ENSMUSG00000037553	Zdhhc18
	ENSMUSG00000040688	Tbl3
	ENSMUSG00000022508	Bcl6
	ENSMUSG00000029863	Casp2
	ENSMUSG00000052533	Nup188
	ENSMUSG00000037960	1110007C09Rik
	ENSMUSG00000030695	Aldoa
	ENSMUSG00000041168	Lonp1
	ENSMUSG00000025060	Slk
	ENSMUSG00000038279	Nop2
	ENSMUSG00000020485	Supt4a
	ENSMUSG00000025027	Xpnpep1
	ENSMUSG00000049932	H2afx
	ENSMUSG00000008475	Arpc5
	ENSMUSG00000028345	Tex10
	ENSMUSG00000006390	Elovl1
	ENSMUSG00000034108	Ccs
	ENSMUSG00000026305	Lrrfip1
	ENSMUSG00000021598	Med10
	ENSMUSG00000019189	Rnf145
	ENSMUSG00000036678	Aaas
	ENSMUSG00000090602	Gm5611
	ENSMUSG00000025485	Ric8
	ENSMUSG00000062300	Pvrl2
	ENSMUSG00000007589	Tinf2
	ENSMUSG00000025630	Hprt
	ENSMUSG00000029649	Pomp
	ENSMUSG00000027356	Fermt1
	ENSMUSG00000046727	Cystm1
	ENSMUSG00000024844	Banf1
	ENSMUSG00000042644	Itpr3
	ENSMUSG00000030203	Dusp16
	ENSMUSG00000020009	Ifngr1
	ENSMUSG00000048826	Dact2
	ENSMUSG00000006728	Cdk4
	ENSMUSG00000046865	Fbl
	ENSMUSG00000032000	Birc3
	ENSMUSG00000025917	Cops5
	ENSMUSG00000021822	Plau
	ENSMUSG00000057531	Dtnbp1
	ENSMUSG00000022285	Ywhaz
	ENSMUSG00000049124	Gm8186
	ENSMUSG00000025153	Fasn
	ENSMUSG00000026712	Mrc1
	ENSMUSG00000021668	Polk
	ENSMUSG00000024725	Ostf1
	ENSMUSG00000099583	Hist1h3d
	ENSMUSG00000003429	Rps11
	ENSMUSG00000068039	Tcp1
	ENSMUSG00000028273	Pdlim5
	ENSMUSG00000015133	Lrrk1
	ENSMUSG00000060591	Ifitm2
	ENSMUSG00000000149	Gna12
	ENSMUSG00000034024	Cct2
	ENSMUSG00000031584	Gsr
	ENSMUSG00000073563	Csnk1g3
	ENSMUSG00000024943	Smc5
	ENSMUSG00000062456	Rpl9-ps6
	ENSMUSG00000026103	Gls
	ENSMUSG00000057193	Slc44a2
	ENSMUSG00000016757	Ttll12
	ENSMUSG00000000489	Pdgfb
	ENSMUSG00000035725	Prkx
	ENSMUSG00000026574	Dpt
	ENSMUSG00000001416	Cct3
	ENSMUSG00000063802	Hspbp1
	ENSMUSG00000037242	Clic4
	ENSMUSG00000050931	Sgms2
	ENSMUSG00000030533	Unc45a
	ENSMUSG00000020027	Socs2
	ENSMUSG00000041801	Phlda3
	ENSMUSG00000037410	Tbc1d2b
	ENSMUSG00000044641	Pard6b
	ENSMUSG00000026003	Acadl
	ENSMUSG00000094338	Hist1h2bl
	ENSMUSG00000029480	Dhx37
	ENSMUSG00000032667	Pon2
	ENSMUSG00000012114	Med15
	ENSMUSG00000027875	Hmgcs2
	ENSMUSG00000041362	Shtn1
	ENSMUSG00000050490	Gm8394
	ENSMUSG00000026688	Mgst3
	ENSMUSG00000062248	Cks2
	ENSMUSG00000059291	Rpl11
	ENSMUSG00000003865	Gys1
	ENSMUSG00000028557	Rnf11
	ENSMUSG00000035530	Eif1
	ENSMUSG00000022024	Sugt1
	ENSMUSG00000044037	Als2cl
	ENSMUSG00000031983	2310022B05Rik
	ENSMUSG00000001403	Ube2c
	ENSMUSG00000031537	Ikbkb
	ENSMUSG00000024287	Thoc1
	ENSMUSG00000022184	Fbxo4
	ENSMUSG00000021357	Exoc2
	ENSMUSG00000040652	Oaz2
	ENSMUSG00000020186	Csrp2
	ENSMUSG00000026643	Nmt2
	ENSMUSG00000036438	Calm2
	ENSMUSG00000017299	Dnttip1
	ENSMUSG00000039236	Isg20
	ENSMUSG00000025607	Copg2
	ENSMUSG00000032012	Pvrl1
	ENSMUSG00000021670	Hmgcr
	ENSMUSG00000015711	Prune
	ENSMUSG00000010358	Ifi35
	ENSMUSG00000001761	Smo
	ENSMUSG00000032312	Csk
	ENSMUSG00000031217	Efnb1
	ENSMUSG00000001847	Rac1
	ENSMUSG00000025508	Rplp2
	ENSMUSG00000061315	Naca
	ENSMUSG00000010097	Nxf1
	ENSMUSG00000030682	Cdipt
	ENSMUSG00000063316	Rpl27
	ENSMUSG00000026032	Ndufb3
	ENSMUSG00000022505	Emp2
	ENSMUSG00000044533	Rps2
	ENSMUSG00000032413	Rasa2
	ENSMUSG00000039886	Tmem120a
	ENSMUSG00000018585	Atox1
	ENSMUSG00000021645	Smn1
	ENSMUSG00000020315	Sptbn1
	ENSMUSG00000029368	Alb
	ENSMUSG00000024177	Nme4
	ENSMUSG00000024732	Ccdc86
	ENSMUSG00000024248	Cox7a2l
	ENSMUSG00000037907	Ankrd13b
	ENSMUSG00000028868	Wasf2
	ENSMUSG00000020876	Snx11
	ENSMUSG00000033769	Exoc6b
	ENSMUSG00000034327	Kctd9
	ENSMUSG00000046562	Unc119b
	ENSMUSG00000033047	Eif3l
	ENSMUSG00000020024	Cep83
	ENSMUSG00000023456	Tpi1
	ENSMUSG00000004846	Plod3
	ENSMUSG00000027602	Map1lc3a
	ENSMUSG00000028099	Polr3c
	ENSMUSG00000062647	Rpl7a
	ENSMUSG00000029364	Wsb2
	ENSMUSG00000027419	Pcsk2
	ENSMUSG00000031400	G6pdx
	ENSMUSG00000024966	Stip1
	ENSMUSG00000007458	M6pr
	ENSMUSG00000040274	Cdk6
	ENSMUSG00000003848	Nob1
	ENSMUSG00000032435	Dync1li1
	ENSMUSG00000025572	Tmc6
	ENSMUSG00000024308	Tapbp
	ENSMUSG00000032846	Zswim6
	ENSMUSG00000029528	Pxn
	ENSMUSG00000047832	Cdca4
	ENSMUSG00000022370	Mrpl13
	ENSMUSG00000001750	Tcirg1
	ENSMUSG00000022967	Ifnar1
	ENSMUSG00000001630	Stk38l
	ENSMUSG00000051344	Plekhm3
	ENSMUSG00000003038	Hmgn2
	ENSMUSG00000004207	Psap
	ENSMUSG00000026478	Lamc1
	ENSMUSG00000026749	Nek6
	ENSMUSG00000030417	Pdcd5
	ENSMUSG00000052833	Sae1
	ENSMUSG00000072825	Cep170b
	ENSMUSG00000032014	Oaf
	ENSMUSG00000030341	Tnfrsf1a
	ENSMUSG00000024740	Ddb1
	ENSMUSG00000039202	Abhd2
	ENSMUSG00000079641	Rpl39
	ENSMUSG00000032431	Crtap
	ENSMUSG00000090862	Rps13
	ENSMUSG00000047879	Usp14
	ENSMUSG00000028410	Dnaja1
	ENSMUSG00000028234	Rps20
	ENSMUSG00000028367	Txn1
	ENSMUSG00000073411	H2-D1
	ENSMUSG00000018326	Ywhab
	ENSMUSG00000031527	Eri1
	ENSMUSG00000004929	Thop1
	ENSMUSG00000025351	Cd63
	ENSMUSG00000021715	Cwc27
	ENSMUSG00000024007	Ppil1
	ENSMUSG00000029810	Tmem176b
	ENSMUSG00000032294	Pkm
	ENSMUSG00000020935	Dcakd
	ENSMUSG00000006699	Cdc42
	ENSMUSG00000058704	Memo1
	ENSMUSG00000022808	Snx4
	ENSMUSG00000074129	Rpl13a
	ENSMUSG00000025504	Eps8l2
	ENSMUSG00000035399	Oser1
	ENSMUSG00000061665	Cd2ap
	ENSMUSG00000028793	Rnf19b
	ENSMUSG00000036478	Btg1
	ENSMUSG00000002985	Apoe
	ENSMUSG00000068523	Gng5
	ENSMUSG00000032715	Trib3
	ENSMUSG00000037465	Klf10
	ENSMUSG00000020580	Rock2
	ENSMUSG00000046330	Rpl37a
	ENSMUSG00000028461	Ccdc107
	ENSMUSG00000028936	Rpl22
	ENSMUSG00000063480	Nhp2l1
	ENSMUSG00000028837	Psmb2
	ENSMUSG00000027660	Skil
	ENSMUSG00000057863	Rpl36
	ENSMUSG00000057335	Cep170
	ENSMUSG00000036693	Nop14
	ENSMUSG00000017677	Wsb1
	ENSMUSG00000031954	Cfdp1
	ENSMUSG00000043131	Mob1a
	ENSMUSG00000041037	Irgq
	ENSMUSG00000018340	Anxa6
	ENSMUSG00000022378	Fam49b
	ENSMUSG00000030084	Plxna1
	ENSMUSG00000036241	Ube2r2
	ENSMUSG00000050271	D8Ertd82e
	ENSMUSG00000029064	Gnb1
	ENSMUSG00000031879	Fam96b
	ENSMUSG00000006273	Atp6v1b2
	ENSMUSG00000030697	Ppp4c
	ENSMUSG00000058546	Rpl23a
	ENSMUSG00000024273	2700062C07Rik
	ENSMUSG00000018171	Vmp1
	ENSMUSG00000075053	Vdac3-ps1
	ENSMUSG00000028763	Hspg2
	ENSMUSG00000011114	Tbrg1
	ENSMUSG00000022463	Srebf2
	ENSMUSG00000019471	Cdc37
	ENSMUSG00000038607	Gng10
	ENSMUSG00000014769	Psmb1
	ENSMUSG00000061119	Prcp
	ENSMUSG00000042492	Tbc1d10b
	ENSMUSG00000052298	Cdc42se2
	ENSMUSG00000030662	Ipo5
	ENSMUSG00000019734	Tmc4
	ENSMUSG00000021595	Nsun2
	ENSMUSG00000008398	Elk3
	ENSMUSG00000005625	Psmd4
	ENSMUSG00000024664	Fads3
	ENSMUSG00000031297	Slc7a3
	ENSMUSG00000022111	Uchl3
	ENSMUSG00000058600	Rpl30
	ENSMUSG00000021242	Npc2
	ENSMUSG00000037712	Fermt2
	ENSMUSG00000025959	Klf7
	ENSMUSG00000021494	Ddx41
	ENSMUSG00000005251	Ripk4
	ENSMUSG00000040785	Ttc3
	ENSMUSG00000057421	Las1l
	ENSMUSG00000019851	Perp
	ENSMUSG00000025867	Cplx2
	ENSMUSG00000020075	Ddx21
	ENSMUSG00000020152	Actr2
	ENSMUSG00000040997	Abhd4
	ENSMUSG00000033107	Rnf125
	ENSMUSG00000079003	Samd1
	ENSMUSG00000017781	Pitpna
	ENSMUSG00000027852	Nras
	ENSMUSG00000041681	Iapp
	ENSMUSG00000031029	Eif3f
	ENSMUSG00000052040	Klf13
	ENSMUSG00000019173	Rab5c
	ENSMUSG00000059775	Rps26-ps1
	ENSMUSG00000010080	Epn3
	ENSMUSG00000060036	Rpl3
	ENSMUSG00000024346	Pfdn1
	ENSMUSG00000027184	Caprin1
	ENSMUSG00000022560	Slc52a2
	ENSMUSG00000025474	Tubgcp2
	ENSMUSG00000028998	Tomm7
	ENSMUSG00000003161	Sri
	ENSMUSG00000033055	Ankrd54
	ENSMUSG00000003623	Crot
	ENSMUSG00000028691	Prdx1
	ENSMUSG00000022010	Tsc22d1
	ENSMUSG00000054889	Dsp
	ENSMUSG00000059796	Eif4a1
	ENSMUSG00000067038	Rps12-ps3
	ENSMUSG00000038005	2700029M09Rik
	ENSMUSG00000030079	Ruvbl1
	ENSMUSG00000071072	Ptges3
	ENSMUSG00000034826	Nup54
	ENSMUSG00000021731	Mrps30
	ENSMUSG00000041841	Rpl37
	ENSMUSG00000071984	Fndc1
	ENSMUSG00000005483	Dnajb1
	ENSMUSG00000020720	Psmd12
	ENSMUSG00000006998	Psmd2
	ENSMUSG00000030612	Mrpl46
	ENSMUSG00000025967	Eef1b2
	ENSMUSG00000022193	Psmb5
	ENSMUSG00000058587	Tmod3
	ENSMUSG00000052681	Rap1b
	ENSMUSG00000002957	Ap2a2
	ENSMUSG00000025809	Itgb1
	ENSMUSG00000023140	Reg2
	ENSMUSG00000017778	Cox7c
	ENSMUSG00000019920	Lims1
	ENSMUSG00000052310	Slc39a1
	ENSMUSG00000098274	Rpl24
	ENSMUSG00000033732	Sf3b3
	ENSMUSG00000028633	Ctps
	ENSMUSG00000026977	March7
	ENSMUSG00000025880	Smad7
	ENSMUSG00000015120	Ube2i
	ENSMUSG00000004677	Myo9b
	ENSMUSG00000030157	Clec2d
	ENSMUSG00000007815	Rhoa
	ENSMUSG00000057322	Rpl38
	ENSMUSG00000030654	Arl6ip1
	ENSMUSG00000025232	Hexa
	ENSMUSG00000037742	Eef1a1
	ENSMUSG00000046364	Rpl27a
	ENSMUSG00000041438	Cirh1a
	ENSMUSG00000051518	Rps19bp1
	ENSMUSG00000008036	Ap2s1
	ENSMUSG00000004843	Chmp2b
	ENSMUSG00000027298	Tyro3
	ENSMUSG00000047604	Frat2
	ENSMUSG00000047098	Rnf31
	ENSMUSG00000031918	Mtmr2
	ENSMUSG00000043895	S1pr2
	ENSMUSG00000004897	Hdgf
	ENSMUSG00000035726	Supt16
	ENSMUSG00000005779	Psmb4
	ENSMUSG00000033039	Micall1
	ENSMUSG00000042660	Wdr55
	ENSMUSG00000025981	Coq10b
	ENSMUSG00000058119	Gm5771
	ENSMUSG00000019433	Gipc1
	ENSMUSG00000029840	Mtpn
	ENSMUSG00000031150	Ccdc120
	ENSMUSG00000029621	Arpc1a
	ENSMUSG00000089832	Shkbp1
	ENSMUSG00000032515	Csrnp1
	ENSMUSG00000001415	Smg5
	ENSMUSG00000026965	Anapc2
	ENSMUSG00000043091	Tuba1c
	ENSMUSG00000078126	Rpl23a-ps3
	ENSMUSG00000021576	Pdcd6
	ENSMUSG00000095427	Rps2-ps6
	ENSMUSG00000028082	Sh3d19
	ENSMUSG00000085795	Zfp703
	ENSMUSG00000069117	Gm10260
	ENSMUSG00000050299	Gm9843
	ENSMUSG00000018697	Aatf
	ENSMUSG00000029161	Cgref1
	ENSMUSG00000024078	Ttc27
	ENSMUSG00000030978	Rrm1
	ENSMUSG00000051864	Tbc1d22a
	ENSMUSG00000022234	Cct5
	ENSMUSG00000063696	Gm8730
	ENSMUSG00000026360	Rgs2
	ENSMUSG00000061787	Rps17
	ENSMUSG00000021939	Ctsb
	ENSMUSG00000036208	BC027231
	ENSMUSG00000026211	Obsl1
	ENSMUSG00000040760	Appl1
	ENSMUSG00000022982	Sod1
	ENSMUSG00000028609	Magoh
	ENSMUSG00000026192	Atic
	ENSMUSG00000004891	Nes
	ENSMUSG00000033542	Arhgef5
	ENSMUSG00000042228	Lyn
	ENSMUSG00000023019	Gpd1
	ENSMUSG00000040888	Gfer
	ENSMUSG00000025410	Dctn2
	ENSMUSG00000021194	Chga
	ENSMUSG00000046139	Patl1
	ENSMUSG00000028692	Akr1a1
	ENSMUSG00000059182	Skap2
	ENSMUSG00000028478	Clta
	ENSMUSG00000022404	Slc25a17
	ENSMUSG00000002897	Il17ra
	ENSMUSG00000079316	Rab9
	ENSMUSG00000062373	Tmem65
	ENSMUSG00000006333	Rps9
	ENSMUSG00000001440	Kpnb1
	ENSMUSG00000090733	Rps27
	ENSMUSG00000031221	Igbp1
	ENSMUSG00000012848	Rps5
	ENSMUSG00000025362	Rps26
	ENSMUSG00000024539	Ptpn2
	ENSMUSG00000037805	Rpl10a
	ENSMUSG00000001175	Calm1
	ENSMUSG00000005161	Prdx2
	ENSMUSG00000008690	Ncaph2
	ENSMUSG00000043716	Rpl7
	ENSMUSG00000037926	Ssh2
	ENSMUSG00000042225	Ammecr1
	ENSMUSG00000038274	Fau
	ENSMUSG00000029994	Anxa4
	ENSMUSG00000032215	Rsl24d1
	ENSMUSG00000029777	Gars
	ENSMUSG00000058761	Rnf169
	ENSMUSG00000004264	Phb2
	ENSMUSG00000040857	Erf
	ENSMUSG00000025290	Rps24
	ENSMUSG00000020986	Sec23a
	ENSMUSG00000020349	Ppp2ca
	ENSMUSG00000026623	Lpgat1
	ENSMUSG00000035112	Wnk4
	ENSMUSG00000036887	C1qa
	ENSMUSG00000038518	Jarid2
	ENSMUSG00000033066	Gas7
	ENSMUSG00000026922	Agpat2
	ENSMUSG00000040498	Igsf23
	ENSMUSG00000003970	Rpl8
	ENSMUSG00000020108	Ddit4
	ENSMUSG00000038213	Tapbpl
	ENSMUSG00000005683	Cs
	ENSMUSG00000001943	Vsig2
	ENSMUSG00000041781	Cpsf2
	ENSMUSG00000051510	Mafg
	ENSMUSG00000030505	Prmt3
	ENSMUSG00000041926	Rnpep
	ENSMUSG00000028029	Aimp1
	ENSMUSG00000003810	Mast2
	ENSMUSG00000015839	Nfe2l2
	ENSMUSG00000022556	Hsf1
	ENSMUSG00000078851	Hist3h2a
	ENSMUSG00000038650	Rnh1
	ENSMUSG00000032044	Rpusd4
	ENSMUSG00000071052	Rpl7a-ps5
	ENSMUSG00000000001	Gnai3
	ENSMUSG00000042506	Usp22
	ENSMUSG00000046707	Csnk2a2
	ENSMUSG00000057506	Bloc1s2
	ENSMUSG00000031765	Mt1
	ENSMUSG00000025357	Dgka
	ENSMUSG00000032187	Smarca4
	ENSMUSG00000033940	Brk1
	ENSMUSG00000063146	Clip2
	ENSMUSG00000028381	Ugcg
	ENSMUSG00000004936	Map2k1
	ENSMUSG00000020653	Klf11
	ENSMUSG00000036513	Commd2
	ENSMUSG00000024042	Sik1
	ENSMUSG00000022095	Fam160b2
	ENSMUSG00000023883	Phf10
	ENSMUSG00000022893	Adamts1
	ENSMUSG00000035596	Mboat7
	ENSMUSG00000015312	Gadd45b
	ENSMUSG00000031299	Pdha1
	ENSMUSG00000047215	Rpl9
	ENSMUSG00000024750	Zfand5
	ENSMUSG00000028291	Akirin2
	ENSMUSG00000032220	Myo1e
	ENSMUSG00000033706	Smyd5
	ENSMUSG00000032175	Tyk2
	ENSMUSG00000024335	Brd2
	ENSMUSG00000038886	Man2a2
	ENSMUSG00000038095	Sbno1
	ENSMUSG00000038264	Sema7a
	ENSMUSG00000033294	Noc4l
	ENSMUSG00000021024	Psma6
	ENSMUSG00000022750	Klhl22
	ENSMUSG00000054405	Dnajc8
	ENSMUSG00000027195	Hsd17b12
	ENSMUSG00000074781	Ube2n
	ENSMUSG00000035671	Zswim4
	ENSMUSG00000037461	Ints7
	ENSMUSG00000028413	B4galt1
	ENSMUSG00000022427	Tomm22
	ENSMUSG00000031672	Got2
	ENSMUSG00000028577	Plaa
	ENSMUSG00000032194	Kank2
	ENSMUSG00000020372	Gnb2l1
	ENSMUSG00000027944	Hax1
	ENSMUSG00000018848	Rars
	ENSMUSG00000041645	Ddx24
	ENSMUSG00000032518	Rpsa
	ENSMUSG00000067148	Polr1c
	ENSMUSG00000015889	Lta4h
	ENSMUSG00000000339	Rtca
	ENSMUSG00000063897	DHRSX
	ENSMUSG00000066151	Fkbp15
	ENSMUSG00000027829	Ccnl1
	ENSMUSG00000004040	Stat3
	ENSMUSG00000032382	Snx1
	ENSMUSG00000050244	Heatr1
	ENSMUSG00000024360	Etf1
	ENSMUSG00000003660	Snrnp200
	ENSMUSG00000036427	Gpi1
	ENSMUSG00000037935	Smarce1
	ENSMUSG00000024926	Kat5
	ENSMUSG00000028081	Rps3a1
	ENSMUSG00000023915	Tnfrsf21
	ENSMUSG00000028420	Tmem38b
	ENSMUSG00000058013	Septin1
	ENSMUSG00000033543	Gtf2a2
	ENSMUSG00000019054	Fis1
	ENSMUSG00000058444	Map2k5
	ENSMUSG00000051223	Bzw1
	ENSMUSG00000066629	Rpl36-ps3
	ENSMUSG00000027540	Ptpn1
	ENSMUSG00000047126	Cltc
	ENSMUSG00000061904	Slc25a3
	ENSMUSG00000021832	Psmc6
	ENSMUSG00000059070	Rpl18
	ENSMUSG00000028879	Stx12
	ENSMUSG00000040463	Mybbp1a
	ENSMUSG00000026678	Rgs5
	ENSMUSG00000003382	Etv3
	ENSMUSG00000000088	Cox5a
	ENSMUSG00000052609	Plekhg3
	ENSMUSG00000019179	Mdh2
	ENSMUSG00000033161	Atp1a1
	ENSMUSG00000005973	Rcn1
	ENSMUSG00000018921	Pelp1
	ENSMUSG00000020430	Pes1
	ENSMUSG00000027108	Ola1
	ENSMUSG00000014349	Ube2z
	ENSMUSG00000078974	Sec61g
	ENSMUSG00000030744	Rps3
	ENSMUSG00000029176	Anapc4
	ENSMUSG00000030265	Kras
	ENSMUSG00000027502	Rtfdc1
	ENSMUSG00000039176	Polg
	ENSMUSG00000002319	Ipo4
	ENSMUSG00000031068	Glrx3
	ENSMUSG00000002015	Bcap31
	ENSMUSG00000035898	Uba6
	ENSMUSG00000063457	Rps15
	ENSMUSG00000039530	Tusc3
	ENSMUSG00000019528	Gyg
	ENSMUSG00000035441	Myo1d
	ENSMUSG00000001833	Septin7
	ENSMUSG00000010755	Cars
	ENSMUSG00000031877	Ces2g
	ENSMUSG00000025980	Hspd1
	ENSMUSG00000034917	Tjp3
	ENSMUSG00000021957	Tkt
	ENSMUSG00000035885	Cox8a
	ENSMUSG00000007564	Ppp2r1a
	ENSMUSG00000021710	Nln
	ENSMUSG00000005566	Trim28
	ENSMUSG00000040146	Rgl3
	ENSMUSG00000016554	Eif3d
	ENSMUSG00000046032	Snx12
	ENSMUSG00000036775	Decr2
	ENSMUSG00000071866	Ppia
	ENSMUSG00000024359	Hspa9
	ENSMUSG00000020176	Grb10
	ENSMUSG00000028771	Ptpn12
	ENSMUSG00000037949	Ano10
	ENSMUSG00000041571	Sepw1
	ENSMUSG00000037580	Gch1
	ENSMUSG00000020079	Supv3l1
	ENSMUSG00000022312	Eif3h
	ENSMUSG00000001910	Nacc1
	ENSMUSG00000037343	Taf2
	ENSMUSG00000026608	Kctd3
	ENSMUSG00000032555	Topbp1
	ENSMUSG00000024817	Uhrf2
	ENSMUSG00000020821	Kif1c
	ENSMUSG00000024960	Plcb3
	ENSMUSG00000018446	C1qbp
	ENSMUSG00000042699	Dhx9
	ENSMUSG00000013701	Timm23
	ENSMUSG00000007891	Ctsd
	ENSMUSG00000048546	Tob2
	ENSMUSG00000031754	Nudt21
	ENSMUSG00000054509	Parp4
	ENSMUSG00000028851	Nudc
	ENSMUSG00000031320	Rps4x
	ENSMUSG00000021559	Dapk1
	ENSMUSG00000010660	Plcd1
	ENSMUSG00000028955	Vamp3
	ENSMUSG00000026917	Wdr5
	ENSMUSG00000005813	Metap1
	ENSMUSG00000025439	Clns1a
	ENSMUSG00000031691	Tnpo2
	ENSMUSG00000043866	Taf10
	ENSMUSG00000026701	Prdx6
	ENSMUSG00000021819	Zswim8
	ENSMUSG00000027342	Pcna
	ENSMUSG00000024603	Dctn4
	ENSMUSG00000004789	Dlst
	ENSMUSG00000032867	Fbxw8
	ENSMUSG00000008601	Rab25
	ENSMUSG00000030397	Mark4
	ENSMUSG00000030161	Gabarapl1
	ENSMUSG00000037563	Rps16
	ENSMUSG00000022538	Lsg1
	ENSMUSG00000041040	Fam117b
	ENSMUSG00000028932	Psmc2
	ENSMUSG00000021929	Kpna3
	ENSMUSG00000000394	Gcg
	ENSMUSG00000030091	Nup210
	ENSMUSG00000067274	Rplp0
	ENSMUSG00000025950	Idh1
	ENSMUSG00000030717	Nupr1
	ENSMUSG00000022781	Pak2
	ENSMUSG00000071180	Smim15
	ENSMUSG00000006418	Rnf114
	ENSMUSG00000024507	Hsd17b4
	ENSMUSG00000019960	Dusp6
	ENSMUSG00000029767	Calu
	ENSMUSG00000019590	Cyb561
	ENSMUSG00000027170	Eif3m
	ENSMUSG00000031490	Eif4ebp1
	ENSMUSG00000039001	Rps21
	ENSMUSG00000024999	Noc3l
	ENSMUSG00000042541	Shfm1
	ENSMUSG00000030738	Eif3c
	ENSMUSG00000079562	Maea
	ENSMUSG00000014859	E2f4
	ENSMUSG00000021290	2010107E04Rik
	ENSMUSG00000017386	Traf4
	ENSMUSG00000027782	Kpna4
	ENSMUSG00000030432	Rpl28
	ENSMUSG00000034765	Dusp5
	ENSMUSG00000004356	Utp20
	ENSMUSG00000073616	Myeov2
	ENSMUSG00000039982	Dtx4
	ENSMUSG00000033596	Rfwd3
	ENSMUSG00000060739	Nsa2
	ENSMUSG00000069520	Tmem19
	ENSMUSG00000021218	Gdi2
	ENSMUSG00000025403	Shmt2
	ENSMUSG00000063800	Prpf38a
	ENSMUSG00000024556	Me2
	ENSMUSG00000046229	Scand1
	ENSMUSG00000079435	Rpl36a
	ENSMUSG00000039630	Hnrnpu
	ENSMUSG00000074656	Eif2s2
	ENSMUSG00000016541	Atxn10
	ENSMUSG00000021036	Sptlc2
	ENSMUSG00000049439	Cyp20a1
	ENSMUSG00000095567	Noc2l
	ENSMUSG00000066232	Ipo7
	ENSMUSG00000025794	Rpl14
	ENSMUSG00000020380	Rad50
	ENSMUSG00000035804	Ins1
	ENSMUSG00000020849	Ywhae
	ENSMUSG00000021037	Ahsa1
	ENSMUSG00000026229	Psmd1
	ENSMUSG00000005397	Nid1
	ENSMUSG00000045128	Rpl18a
	ENSMUSG00000030224	Strap
	ENSMUSG00000030216	Wbp11
	ENSMUSG00000003309	Ap1m2
	ENSMUSG00000017264	Exosc10
	ENSMUSG00000019927	Ube2d1
	ENSMUSG00000035199	Arl6ip5
	ENSMUSG00000034932	Mrpl54
	ENSMUSG00000026526	Fh1
	ENSMUSG00000010376	Nedd8
	ENSMUSG00000024413	Npc1
	ENSMUSG00000026456	Cyb5r1
	ENSMUSG00000042043	Tbca
	ENSMUSG00000031012	Cask
	ENSMUSG00000039361	Picalm
	ENSMUSG00000021686	Ap3b1
	ENSMUSG00000033916	Chmp2a
	ENSMUSG00000035770	Dync1li2
	ENSMUSG00000028156	Eif4e
	ENSMUSG00000017404	Rpl19
	ENSMUSG00000033917	Gde1
	ENSMUSG00000034463	Scara3
	ENSMUSG00000091086	Gm5428
	ENSMUSG00000071415	Rpl23
	ENSMUSG00000025228	Actr1a
	ENSMUSG00000021583	Erap1
	ENSMUSG00000037643	Prkci
	ENSMUSG00000047777	Phf13
	ENSMUSG00000030878	Cdr2
	ENSMUSG00000022761	Lztr1
	ENSMUSG00000042211	Fbxo38
	ENSMUSG00000036751	Cox6b1
	ENSMUSG00000071644	Eef1g
	ENSMUSG00000041957	Pkp2
	ENSMUSG00000040188	Scamp2
	ENSMUSG00000058624	Gda
	ENSMUSG00000026604	Ptpn14
	ENSMUSG00000001156	Mxd1
	ENSMUSG00000067889	Sptbn2
	ENSMUSG00000032384	Csnk1g1
	ENSMUSG00000028495	Rps6
	ENSMUSG00000062683	Atp5g2
	ENSMUSG00000004788	Eif2b2
	ENSMUSG00000042599	Kdm7a
	ENSMUSG00000062997	Rpl35
	ENSMUSG00000029030	Tprgl
	ENSMUSG00000017715	Pgs1
	ENSMUSG00000053565	Eif3k
	ENSMUSG00000021807	2700060E02Rik
	ENSMUSG00000001123	Lgals9
	ENSMUSG00000032399	Rpl4
	ENSMUSG00000038013	Wipf2
	ENSMUSG00000023088	Abcc1
	ENSMUSG00000025066	Sfr1
	ENSMUSG00000032481	Smarcc1
	ENSMUSG00000028249	Sdcbp
	ENSMUSG00000020844	Nxn
	ENSMUSG00000064210	Ano6
	ENSMUSG00000024054	Smchd1
	ENSMUSG00000062328	Rpl17
	ENSMUSG00000027566	Psma7
	ENSMUSG00000046722	Cdc42se1
	ENSMUSG00000042410	Agps
	ENSMUSG00000052146	Rps10
	ENSMUSG00000023075	Akirin1
	ENSMUSG00000032601	Prkar2a
	ENSMUSG00000017421	Zfp207
	ENSMUSG00000020361	Hspa4
	ENSMUSG00000025068	Gsto1
	ENSMUSG00000018476	Kdm6b
	ENSMUSG00000021143	Pacs2
	ENSMUSG00000041638	Gcn1l1
	ENSMUSG00000024381	Bin1
	ENSMUSG00000035354	Uvrag
	ENSMUSG00000024858	Adrbk1
	ENSMUSG00000005687	Bcas2
	ENSMUSG00000028854	Slc9a1
	ENSMUSG00000028798	Eif3i
	ENSMUSG00000001783	Rtcb
	ENSMUSG00000055371	Stam2
	ENSMUSG00000036646	Man1b1
	ENSMUSG00000020422	Tns3
	ENSMUSG00000030660	Pik3c2a
	ENSMUSG00000073664	Nbeal1
	ENSMUSG00000028645	Slc2a1
	ENSMUSG00000021868	Ppif
	ENSMUSG00000004937	Sgta
	ENSMUSG00000032127	Vps11
	ENSMUSG00000021178	Psmc1
	ENSMUSG00000032434	Cmtm6
	ENSMUSG00000078652	Psme3
	ENSMUSG00000035873	Pawr
	ENSMUSG00000009090	Ap1b1
	ENSMUSG00000024479	Mal2
	ENSMUSG00000023852	Chd1
	ENSMUSG00000031563	Wwc2
	ENSMUSG00000020790	Ankfy1
	ENSMUSG00000028426	Rad23b
	ENSMUSG00000034892	Rps29
	ENSMUSG00000025024	Smndc1
	ENSMUSG00000035498	Cdcp1
	ENSMUSG00000024587	Nars
	ENSMUSG00000032724	Abtb2
	ENSMUSG00000070544	Top1
	ENSMUSG00000026112	Coa5
	ENSMUSG00000026374	Tsn
	ENSMUSG00000022263	Trio
	ENSMUSG00000011877	Git1
	ENSMUSG00000056493	Foxk1
	ENSMUSG00000024404	Riok3
	ENSMUSG00000014313	Cox6c
	ENSMUSG00000039682	Lap3
	ENSMUSG00000021112	Mpp5
	ENSMUSG00000036402	Gng12
	ENSMUSG00000024853	Sf3b2
	ENSMUSG00000020611	Gna13
	ENSMUSG00000005656	Snx6
	ENSMUSG00000027002	Nckap1
	ENSMUSG00000020402	Vdac1
	ENSMUSG00000003072	Atp5d
	ENSMUSG00000055670	Zzef1
	ENSMUSG00000037916	Ndufv1
	ENSMUSG00000024583	Txnl1
	ENSMUSG00000026994	Galnt3
	ENSMUSG00000054766	Set
	ENSMUSG00000044393	Dsg2
	ENSMUSG00000020362	Cnot6
	ENSMUSG00000022451	Twf1
	ENSMUSG00000019951	Uhrf1bp1l
	ENSMUSG00000039067	Psmd7
	ENSMUSG00000033352	Map2k4
	ENSMUSG00000018166	Erbb3
	ENSMUSG00000008892	Vdac3
	ENSMUSG00000019907	Ppp1r12a
	ENSMUSG00000003032	Klf4
	ENSMUSG00000068240	Gm11808
	ENSMUSG00000021486	Prelid1
	ENSMUSG00000025034	Trim8
	ENSMUSG00000009681	Bcr
	ENSMUSG00000050912	Tmem123
	ENSMUSG00000017221	Psmd3
	ENSMUSG00000047675	Rps8
	ENSMUSG00000031529	Tnks
