# Supplementary material for: Stress granules are not present in Kras mutant cancers and do not control tumor growth
Source: EMBO Rep. 2024 Oct 10;25(11):7. doi: 10.1038/s44319-024-00284-6 (PMC11549491; doi:10.1038/s44319-024-00284-6)
Supplement: Supplementary file 3 — Dataset EV2 [file 44319_2024_284_MOESM3_ESM.xlsx]

## Sheet: Feuil1
Dataset EV2. G3BP1/2 protein interactomes.
References of Stress Granule protein database: https://rnagranuledb.lunenfeld.ca/
Proteins labelled in blue and in bold are considered as SG protein with SG score ≥ 4.
Proteins were considered as immunoprecipitated with G3BP1 or with G3BP2 if abundance ratio ≥ 2, adjusted p-value ≤ 0.05, Sum PEP score ≥ 3 and FDR discovery = high.
G3BP1 interactome in arsenite-treated HeLa cells		G3BP1/2 interactome in Ela-K pancreas mice		G3BP1/2 interactome in Ela-K+cerulein pancreas mice
Accession	Gene Symbol	Accession	Gene Symbol	Accession	Gene Symbol
Q9UL18	AGO1	Q8BK64	AHSA1	Q60865	CAPRIN1
Q8WWM7	ATXN2L	Q7TQH0-2	ATXN2L	P47757	CAPZB
Q9H694	BICC1	Q60865	CAPRIN1	P30999	CTNND1
Q14444	CAPRIN1	Q9Z1D1	EIF3G	Q8C3F2	FAM120C
Q17RY0	CPEB4	P70372	ELAVL1	Q6P5B5	FXR2
Q92841	DDX17	Q5SUT0	EWSR1	P97855	G3BP1
Q9BQ39	DDX50	Q3TJZ6	FAM98A	P97379-2	G3BP2
Q7L2H7	EIF3M	P97855	G3BP1	Q8R050	GSPT1
A0A0A0MRX1	ELAVL2	P97379-2	G3BP2	Q8R3F0	LARP1B
Q9NZB2	FAM120A	E9Q2B0	GTF3C4	Q8K2F8	LSM14A
F8W881	FAM120C	A2BE28	LAS1L	B1AY10	NFX1
R9WNI0	FMR1	Q9D0R8	LSM12	E9Q5C9	NOLC1
Q53EP0	FNDC3B	E9Q5C9	NOLC1	Q3UHX2	PDAP1
P51116	FXR2	Q5F2E7	NUFIP2	Q8CI51-2	PDLIM5
Q13283	G3BP1	P29341	PABPC1	Q3TQ29	PUM2
Q9UN86	G3BP2	Q9R1C7	PRPF40A	Q8VE37	RCC1
O14979	HNRNPDL	G3UXA6	PTBP3	Q61029	TMPO
O00425	IGF2BP3	Q922W5	PYCR1	Q9Z321	TOP3B
Q6PKG0	LARP1	Q0VBL3	RBM15	E9Q448	TPM1
Q92615	LARP4B	B2RY56	RBM25	P52479	USP10
Q5TBQ0	LSM14B	Q8VE37	RCC1	Q8BVQ0	WDR61
Q5JR04	MOV10	Q7TN29	SMAP2	Q9DBR1	XRN2
P52701	MSH6	Q8BFY9	TNPO1	Q9CPS8	1700019D03RIK
Q7Z417	NUFIP2	P52479	USP10	A2ADI4	4932429P05RIK
Q01804	OTUD4	Q8BVQ0	WDR61	Q6GQT1	A2M
P11940	PABPC1	Q9DBR1	XRN2	Q07417	ACADS
Q13310	PABPC4	Q3UPF5	ZC3HAV1	Q60936	ADCK3
Q86TB9	PATL1	E9QML5	ZFML	A2BDX0	ADNP
P48634	PRRC2A	Q9CPN7	1810009J06RIK	A2API8	AKAP2
A0AV96	RBM47	A2ADI4	4932429P05RIK	P10518	ALAD
Q5HYY5	SECISBP2	I1E4X5	9030624J02RIK	O88512	AP1G2
Q9UPR3	SMG5	A2BDX0	ADNP	O54774	AP3D1
Q86US8	SMG6	Q8JZQ2	AFG3L2	P51908	APOBEC1
B4DP61	SMN1	O08915	AIP	Q8K4I3	ARHGEF6
O75494	SRSF10	Q62148	ALDH1A2	Q9R0Q6	ARPC1A
O95793	STAU1	Q3U367	ALDH9A1	P14094	ATP1B1
Q8NDV7	TNRC6A	G5E8J2	ANK1	Q3TDL4	BAG6
O95985	TOP3B	Q9DCR2	AP3S1	O55028	BCKDK
Q14157	UBAP2L	Q8R5A3	APBB1IP	Q923D2	BLVRB
Q14694	USP10	Q61176	ARG1	O54825	BYSL
A0A087WY31	YTHDF3	Q8K4I3	ARHGEF6	P98086	C1QA
Q5BKZ1	ZNF326	Q91WR3	ASCC2	P14106	C1QB
Q92667	AKAP1	P97450	ATP5J	Q02105	C1QC
B8ZZS4	ANKZF1	Q8BVE3	ATP6V1H	Q8BH35	C8B
Q6NXE6	ARMC6	Q9DCJ7	AURKAIP1	P16015	CAR3
G3V325	ATP5J2-PTCD1	Q3U3J1	BCKDHA	Q9DCC5	CBX3
Q9UJX2	CDC23	O88738	BIRC6	D3Z7R9	CCPG1
Q9P2I0	CPSF2	Q923D2	BLVRB	P04186	CFB
Q9NSV4	DIAPH3	Q6PGF5	BMS1	E9PW20	CHTOP
Q5F1R6	DNAJC21	P97452	BOP1	Q6P8J7	CKMT2
Q9H6T0	ESRP2	Q8CG16	C1RA	Q8K0V4	CNOT3
Q5T0W9	FAM83B	Q8BH35	C8B	Q9QXT0	CNPY2
Q8N3X1	FNBP4	Q9CXW3	CACYBP	Q921L5	COG2
P09471	GNAO1	Q9D6P8	CALML3	O88207	COL5A1
P50148	GNAQ	P00920	CAR2	Q8K2Q0	COMMD9
O94992	HEXIM1	P16015	CAR3	P12787	COX5A
Q86YV9	HPS6	Q9CR86	CARHSP1	P19536	COX5B
Q0VDF9	HSPA14	Q9WUF3	CASP8AP2	P56392	COX7A1
Q13123	IK	P24270	CAT	P15089	CPA3
P11279	LAMP1	P49817	CAV1	Q6P8K8	CPA4
Q9H089	LSG1	Q8VDP4	CCAR2	P61804	DAD1
Q96GA3	LTV1	F6V035	CCDC149	Q91YP3	DERA
Q9NX58	LYAR	Q9CR27	CCDC53	Q99J47	DHRS7B
P43121	MCAM	D3Z7R9	CCPG1	Q8BMF4	DLAT
Q6NSB6	MKRN3	Q8VDP6	CDIPT	Q8R2M2	DNTTIP2
Q96T76	MMS19	P01644	CE9	Q91XI1	DUS3L
Q8TAP9	MPLKIP	P23953	CES1C	P57776-2	EEF1D
Q86TC9	MYPN	P30275	CKMT1	Q9D1M4	EEF1E1
Q9BXJ9	NAA15	A2CF65	CLEC10A	Q8R180	ERO1L
Q96HR8	NAF1	Q9Z0H8	CLIP2	Q80XP8	FAM76B
P52298	NCBP2	Q8K0V4	CNOT3	Q148V8	FAM83H
Q53F19	NCBP3	Q9QXT0	CNPY2	A2AQ43	FNBP1
Q00653	NFKB2	G3UWY3	COBL	Q8VC88	GCA
Q9H6R4	NOL6	Q9Z160	COG1	Q60928	GGT1
P49790	NUP153	Q921L5	COG2	G3UW42	GM6900
Q12769	NUP160	P39061-1	COL18A1	Q91Z53	GRHPR
Q9H074	PAIP1	O88207	COL5A1	Q9D3N8	GRTP1
Q9BPZ3	PAIP2	P61202	COPS2	P24472	GSTA4
Q8WW12	PCNP	O88543	COPS3	P02104	HBB-Y
F2Z2Y4	PDXK	O88545	COPS6	Q3U487	HECTD3
Q9H814	PHAX	P61924	COPZ1	Q9D1G3	HHATL
P27169	PON1	P12787	COX5A	Q64524	HIST2H2BE
Q08752	PPID	D3Z6I4	CRYZL1	P62806	HIST4H4
A0A1B0GTL5	RAB11FIP5	O88712	CTBP1	Q3TRM8	HK3
Q9P2N5	RBM27	Q8VCN5	CTH	Q61646	HP
Q96EV2	RBM33	G3X8T3	CTSA	Q91X72	HPX
G3XAC6	RBM39	Q9WTX6	CUL1	O70503	HSD17B12
Q9Y5S9	RBM8A	Q80YE7	DAPK1	P16627	HSPA1L
Q96E39	RBMXL1	Q99LD8	DDAH2	Q61249	IGBP1
Q9Y512	SAMM50	Q8VDW0	DDX39	F8WJ05	ITIH1
Q96P63	SERPINB12	B2ZRS5	DEPTOR	Q61703	ITIH2
M0R1N9	SIRT6	Q91YP3	DERA	Q920Q8	IVNS1ABP
P53985	SLC16A1	Q8BMF4	DLAT	Q6PGH2	JPT2
P08579	SNRPB2	Q3TCR7	DNM2	Q8BX02	KANK2
Q9Y6N5	SQOR	Q8C3J5	DOCK2	Q9Z1P7	KANK3
Q8NEF9	SRFBP1	Q8C147	DOCK8	Q9DBS5	KLC4
Q04837	SSBP1	O08553	DPYSL2	Q8VDQ9	KRI1
Q96SI9	STRBP	Q9DD18	DTD1	Q8BGA5	KRR1
A0A0S2Z4R8	TAP1	Q91XI1	DUS3L	A2A513	KRT10
Q12800	TFCP2	Q6PDL0	DYNC1LI2	Q61414	KRT15
Q6P3X3	TTC27	Q9D1M4	EEF1E1	Q3TTY5	KRT2
Q9C0J8	WDR33	Q61749	EIF2B4	Q99PS0	KRT23
Q9H6S0	YTHDC2	Q6P1Y9	EXOC1	Q61765	KRT31
Q8WU90	ZC3H15	Q9D4H1	EXOC2	Q8K0Y2	KRT33A
Q9Y2X9	ZNF281	O35250	EXOC7	Q61897	KRT33B
Q86UK7	ZNF598	Q80XP8	FAM76B	P07744	KRT4
		E9PYD1	FAM98C	Q6IME9	KRT72
		P26151	FCGR1	Q6NXH9	KRT73
		P08508	FCGR3	Q3UV17	KRT76
		Q920A9	FCRLA	P11679	KRT8
		E0CYH7	FILIP1L	E9Q1Y9	KRT83
		Q9CQ92	FIS1	Q99M73	KRT84
		P26883	FKBP1A	Q9JKS4-6	LDB3
		Q6ZPF4	FMNL3	P01843	LOC433053
		Q61239	FNTA	A2A6J7	LSP1
		Q99KY4	GAK	A2ADH1	MAGT1
		O35969	GAMT	Q8K5B2	MCFD2
		B1ATI9	GAS7	Q91YR5	METTL13
		Q61598	GDI2	Q8K396	MND1
		P01750	GM16710	D3Z456	MRPL3
		Q6IFZ8	GM5414	Q3UK02	MRPL9
		D3Z1I3	GM8325	Q80ZK0	MRPS10
		O88958	GNPDA1	P30204	MSR1
		P51655	GPC4	P62774	MTPN
		Q64521	GPD2	G3UW82	MYH2
		P46412	GPX3	E9PWG4	MYL1
		Q9D3N8	GRTP1	A2ABU4	MYOM3
		Q3THK3	GTF2F1	Q9QZ08	NAGK
		P10922	H1F0	Q9DC69	NDUFA9
		P14436	H2-AA	Q9DCS9	NDUFB10
		P14483	H2-AB1	Q9D6J6	NDUFV2
		P01899	H2-D1	E9Q8I7	NFXL1
		P01902	H2-K1	Q8R5K4	NOL6
		P02089	HBB-B2	B1AZ99	OTUD3
		P02104	HBB-Y	P35486	PDHA1
		Q64524	HIST2H2BE	Q8BKZ9	PDHX
		P17095	HMGA1	P70271	PDLIM4
		P30681	HMGB2	Q8BVJ7	PDLIM7
		Q61646	HP	O70250	PGAM2
		P51660	HSD17B4	P09041	PGK2
		P16627	HSPA1L	Q7TQG1	PLEKHA6
		P01869	IGHG1	Q923G2	POLR2H
		P18525	IGHV5-12	P52430	PON1
		P01665	IGKV3-4	P62141	PPP1CB
		P01680	IGKV4-58	Q9D0M1	PRPSAP1
		P01723	IGLV1	Q8R574	PRPSAP2
		E9Q2Y3	IKBKG	Q99K85	PSAT1
		Q8VHZ7	IMP4	Q9CR00	PSMD9
		Q62470	ITGA3	P26350	PTMA
		E9Q604	ITGAM	P35235	PTPN11
		Q920Q8	IVNS1ABP	P32848	PVALB
		Q6PGH2	JPT2	F8VQ28	PXN
		Q3TDD9	KLRAQ1	Q9ERI2	RAB27A
		Q8VDQ9	KRI1	Q8C570	RAE1
		Q8BGA5	KRR1	Q9ERU9	RANBP2
		Q61897	KRT33B	Q5RI75	RASEF
		Q497I4	KRT35	Q8BWL5	RBMS3
		Q99M74	KRT82	Q9JJT0	RCL1
		Q9Z2T6	KRT85	Q9R1R8	RDH11
		E9Q1Z0	KRT90	Q6QI06	RICTOR
		P97484	LILRB3	P62892	RPL39
		Q9Z0M5	LIPA	Q6ZWU9	RPS27
		P03976	LOC100046496	D3YXK2	SAFB
		P01843	LOC433053	Q99LB7	SARDH
		Q91YX5	LPGAT1	Q9ERN0	SCAMP2
		Q91ZX7	LRP1	Q8BRF7	SCFD1
		Q5SUF2	LUC7L3	Q8K2B3	SDHA
		P25911-2	LYN	Q9D1M0	SEC13
		A2ADH1	MAGT1	G3X928	SEC23IP
		Q80ZP8	MANF	Q9R1T4	SEPT6
		Q8C052	MAP1S	D3Z450	SERPINA3I
		Q3TLQ0	MAP2	Q8K1K6	SERPINB10
		P31938	MAP2K1	P32261	SERPINC1
		P63085	MAPK1	Q61247	SERPINF2
		Q7TSJ7	MAPK8	A2AAY5	SH3PXD2B
		Q91V27	MLPH	Q9CZN7	SHMT2
		P70290	MPP1	P32037	SLC2A3
		Q9DB15	MRPL12	P70441	SLC9A3R1
		Q9CPR5	MRPL15	Q8CH25	SLTM
		Q9D1N9	MRPL21	Q3UID0	SMARCC2
		Q9CQ06	MRPL24	O54941	SMARCE1
		D3Z456	MRPL3	Q3UKJ7	SMU1
		Q8K2M0	MRPL38	D3Z5J3	SORBS1
		Q9DCU6	MRPL4	Q3UTJ2	SORBS2
		Q9EQI8	MRPL46	O70494	SP3
		Q9CQ40	MRPL49	Q64337	SQSTM1
		Q80ZS3	MRPS26	E9QN92	STEAP3
		Q9CY16	MRPS28	Q9Z1W9	STK39
		Q9D7N3	MRPS9	Q9JI11	STK4
		Q6P572	MTMR2	Q9Z2I9	SUCLA2
		P28666	MUG2	Q6ZWR6	SYNE1
		Q9EQK5	MVP	Q6ZWQ0	SYNE2
		Q8BLF1	NCEH1	Q8BHL3	TBC1D10B
		Q8K1X4	NCKAP1L	P35441	THBS1
		Q9ERS2	NDUFA13	O55013	TRAPPC3
		Q8K3J1	NDUFS8	O08848	TROVE2
		P25799	NFKB1	A2ASS6	TTN
		O35309	NMI	Q6PAM1	TXLNA
		Q9CPP0	NPM3	Q9CQB4	UQCRB
		P08556	NRAS	E9PYI8	USP14
		Q61503	NT5E	P20152	VIM
		Q02819	NUCB1	Q3UVL4	VPS51
		Q9CQF3	NUDT21	Q00519	XDH
		Q80U93	NUP214	E9Q8M1	ZFP358
		Q9Z2F2	OASL2
		Q60597	OGDH
		Q62000	OGN
		Q6P9R2	OXSR1
		E9Q7B0	P4HA1
		Q9Z183	PADI4
		Q61206	PAFAH1B2
		Q61205	PAFAH1B3
		Q8CIN4	PAK2
		O88554	PARP2
		Q8CFB8	PARP3
		Q3TVI8	PBXIP1
		P17918	PCNA
		Q8VE70	PDCD10
		P35486	PDHA1
		Q9D051	PDHB
		Q8BKZ9	PDHX
		Q9EQ61	PES1
		P09041	PGK2
		Q8K1N2	PHLDB2
		Q91XU3	PIP4K2C
		E9QLJ5	PLEC
		P20918	PLG
		P52430	PON1
		A2BGI8	PPIH
		G5E898	PPL
		Q7TSI3	PPP6R1
		Q9QUR6	PREP
		Q99KP6	PRPF19
		Q8R574	PRPSAP2
		Q3UPH1	PRRC1
		P28076	PSMB9
		A2AG83	PSMD10
		Q9JK23	PSMG1
		P58389	PTPA
		Q91V41	RAB14
		Q8C570	RAE1
		A2ALS5	RAP1GAP
		P61226	RAP2B
		D3Z6Z7	RASAL3
		Q9WUB0	RBCK1
		Q8R1Q9	RBKS
		Q04207	RELA
		Q6QI06	RICTOR
		E9PZP3	RIPK3
		Q7TND5	RPF1
		D3YTT7	RPSA-PS10
		P56183	RRP1
		Q6P5B0	RRP12
		Q9CYX7	RRP15
		Q9D1C9	RRP7A
		E9Q317	SAP18
		Q99LB7	SARDH
		Q9ERN0	SCAMP2
		D3Z450	SERPINA3I
		Q8K1K6	SERPINB10
		Q60854	SERPINB6A
		Q3UJB0	SF3B2
		O70456	SFN
		A2A5V2	SH3BP1
		A2AAY5	SH3PXD2B
		Q3UND0	SKAP2
		Q31125	SLC39A7
		O54988	SLK
		O54941	SMARCE1
		Q6PE01	SNRNP40
		Q62376	SNRNP70
		Q6NZD2	SNX1
		Q91YJ2	SNX4
		Q9D958	SPCS1
		P56873	SSSCA1
		Q8BH40	STX7
		Q6ZWR6	SYNE1
		G5E881	TAMM41
		Q9D1E6	TBCB
		P62869	TCEB2
		D3YZ08	TERF2
		Q9JKK7	TMOD2
		Q9D8Y7	TNFAIP8L2
		Q9D2E2	TOE1
		Q9DCC8	TOMM20
		Q91XB0	TREX1
		Q9QXN3	TRIP4
		O08848	TROVE2
		Q9D6F9	TUBB4A
		Q9JMH6	TXNRD1
		P61082	UBE2M
		P61089	UBE2N
		P70691	UGT1A2
		Q6EJB6	UTP14B
		E9PXI0	VAV1
		Q8BH43	WASF2
		Q8C2E7	WASHC5
		E9PW44	YTHDC1
		E9Q8M1	ZFP358
		E9Q5X9	ZFP819
