# Supplementary material for: Stress granules are not present in Kras mutant cancers and do not control tumor growth
Source: EMBO Rep. 2024 Oct 10;25(11):7. doi: 10.1038/s44319-024-00284-6 (PMC11549491; doi:10.1038/s44319-024-00284-6)
Supplement: Supplementary file 4 — Source data Fig. 1A [file 44319_2024_284_MOESM4_ESM.zip]

Archive with 13 entries (12 files):
- Figure1A_SD/
- Figure1A_SD/ElaK.czi
- __MACOSX/Figure1A_SD/._ElaK.czi
- Figure1A_SD/ElaK+cerulein.czi
- __MACOSX/Figure1A_SD/._ElaK+cerulein.czi
- Figure1A_SD/ElaK.tif
- __MACOSX/Figure1A_SD/._ElaK.tif
- Figure1A_SD/ElaK+cerulein.tif
- __MACOSX/Figure1A_SD/._ElaK+cerulein.tif
- Figure1A_SD/ElaK.jpg
- __MACOSX/Figure1A_SD/._ElaK.jpg
- Figure1A_SD/ElaK+cerulein.jpg
- __MACOSX/Figure1A_SD/._ElaK+cerulein.jpg
