# Supplementary material for: Stress granules are not present in Kras mutant cancers and do not control tumor growth
Source: EMBO Rep. 2024 Oct 10;25(11):7. doi: 10.1038/s44319-024-00284-6 (PMC11549491; doi:10.1038/s44319-024-00284-6)
Supplement: Supplementary file 5 — Source data Fig. 1B [file 44319_2024_284_MOESM5_ESM.zip]

Archive with 5 entries (4 files):
- 1B/
- 1B/ElaK+cerulein.czi
- 1B/ElaK+cerulein.tiff
- 1B/ElaK.czi
- 1B/ElaK.tif
