# Supplementary material for: Stress granules are not present in Kras mutant cancers and do not control tumor growth
Source: EMBO Rep. 2024 Oct 10;25(11):7. doi: 10.1038/s44319-024-00284-6 (PMC11549491; doi:10.1038/s44319-024-00284-6)
Supplement: Supplementary file 6 — Source data Fig. 1C_F [file 44319_2024_284_MOESM6_ESM.zip]

Archive with 43 entries (38 files):
- SG_EMBOR_SourceData_Fig1C_F/
- SG_EMBOR_SourceData_Fig1C_F/.DS_Store
- __MACOSX/SG_EMBOR_SourceData_Fig1C_F/._.DS_Store
- SG_EMBOR_SourceData_Fig1C_F/1F/
- __MACOSX/SG_EMBOR_SourceData_Fig1C_F/._1F
- SG_EMBOR_SourceData_Fig1C_F/1E/
- __MACOSX/SG_EMBOR_SourceData_Fig1C_F/._1E
- SG_EMBOR_SourceData_Fig1C_F/1D/
- __MACOSX/SG_EMBOR_SourceData_Fig1C_F/._1D
- SG_EMBOR_SourceData_Fig1C_F/1C/
- __MACOSX/SG_EMBOR_SourceData_Fig1C_F/._1C
- SG_EMBOR_SourceData_Fig1C_F/1F/Control.czi
- __MACOSX/SG_EMBOR_SourceData_Fig1C_F/1F/._Control.czi
- SG_EMBOR_SourceData_Fig1C_F/1F/Control.tif
- __MACOSX/SG_EMBOR_SourceData_Fig1C_F/1F/._Control.tif
- SG_EMBOR_SourceData_Fig1C_F/1F/Heat_Shock.czi
- __MACOSX/SG_EMBOR_SourceData_Fig1C_F/1F/._Heat_Shock.czi
- SG_EMBOR_SourceData_Fig1C_F/1F/Heat_Shock.tif
- __MACOSX/SG_EMBOR_SourceData_Fig1C_F/1F/._Heat_Shock.tif
- SG_EMBOR_SourceData_Fig1C_F/1E/Orthotopic_graft.tif
- __MACOSX/SG_EMBOR_SourceData_Fig1C_F/1E/._Orthotopic_graft.tif
- SG_EMBOR_SourceData_Fig1C_F/1E/ElaKP_mice.tif
- __MACOSX/SG_EMBOR_SourceData_Fig1C_F/1E/._ElaKP_mice.tif
- SG_EMBOR_SourceData_Fig1C_F/1E/Orthotopic_graft.czi
- __MACOSX/SG_EMBOR_SourceData_Fig1C_F/1E/._Orthotopic_graft.czi
- SG_EMBOR_SourceData_Fig1C_F/1E/ElaKP_mice.czi
- __MACOSX/SG_EMBOR_SourceData_Fig1C_F/1E/._ElaKP_mice.czi
- SG_EMBOR_SourceData_Fig1C_F/1D/Orthotopic_graft.tif
- __MACOSX/SG_EMBOR_SourceData_Fig1C_F/1D/._Orthotopic_graft.tif
- SG_EMBOR_SourceData_Fig1C_F/1D/ElaKP_mice.tif
- __MACOSX/SG_EMBOR_SourceData_Fig1C_F/1D/._ElaKP_mice.tif
- SG_EMBOR_SourceData_Fig1C_F/1D/Orthotopic_graft.czi
- __MACOSX/SG_EMBOR_SourceData_Fig1C_F/1D/._Orthotopic_graft.czi
- SG_EMBOR_SourceData_Fig1C_F/1D/ElaKP_mice.czi
- __MACOSX/SG_EMBOR_SourceData_Fig1C_F/1D/._ElaKP_mice.czi
- SG_EMBOR_SourceData_Fig1C_F/1C/ElaK.czi
- __MACOSX/SG_EMBOR_SourceData_Fig1C_F/1C/._ElaK.czi
- SG_EMBOR_SourceData_Fig1C_F/1C/ElaK+cerulein.czi
- __MACOSX/SG_EMBOR_SourceData_Fig1C_F/1C/._ElaK+cerulein.czi
- SG_EMBOR_SourceData_Fig1C_F/1C/ElaK.tif
- __MACOSX/SG_EMBOR_SourceData_Fig1C_F/1C/._ElaK.tif
- SG_EMBOR_SourceData_Fig1C_F/1C/ElaK+cerulein.tif
- __MACOSX/SG_EMBOR_SourceData_Fig1C_F/1C/._ElaK+cerulein.tif
