# Supplementary material for: Stress granules are not present in Kras mutant cancers and do not control tumor growth
Source: EMBO Rep. 2024 Oct 10;25(11):7. doi: 10.1038/s44319-024-00284-6 (PMC11549491; doi:10.1038/s44319-024-00284-6)
Supplement: Supplementary file 7 — Source data Fig. 2 [file 44319_2024_284_MOESM7_ESM.zip]

Archive with 6 entries (5 files):
- Figure 2A_SD/
- __MACOSX/._Figure 2A_SD
- Figure 2A_SD/2A Western Blot.tif
- __MACOSX/Figure 2A_SD/._2A Western Blot.tif
- Figure 2A_SD/2A Western Blot.pptx
- __MACOSX/Figure 2A_SD/._2A Western Blot.pptx
