# Supplementary material for: Stress granules are not present in Kras mutant cancers and do not control tumor growth
Source: EMBO Rep. 2024 Oct 10;25(11):7. doi: 10.1038/s44319-024-00284-6 (PMC11549491; doi:10.1038/s44319-024-00284-6)
Supplement: Supplementary file 8 — Source data Fig. 4_C [file 44319_2024_284_MOESM8_ESM.zip]

Archive with 10 entries (9 files):
- SG_EMBOR_SourceData_DESeqData_Fig4A_C/
- __MACOSX/._SG_EMBOR_SourceData_DESeqData_Fig4A_C
- SG_EMBOR_SourceData_DESeqData_Fig4A_C/.DS_Store
- __MACOSX/SG_EMBOR_SourceData_DESeqData_Fig4A_C/._.DS_Store
- SG_EMBOR_SourceData_DESeqData_Fig4A_C/Fig4C_DESeqData.txt
- __MACOSX/SG_EMBOR_SourceData_DESeqData_Fig4A_C/._Fig4C_DESeqData.txt
- SG_EMBOR_SourceData_DESeqData_Fig4A_C/Fig4A_DESeqData.txt
- __MACOSX/SG_EMBOR_SourceData_DESeqData_Fig4A_C/._Fig4A_DESeqData.txt
- SG_EMBOR_SourceData_DESeqData_Fig4A_C/Fig4B_DESeqData.txt
- __MACOSX/SG_EMBOR_SourceData_DESeqData_Fig4A_C/._Fig4B_DESeqData.txt
