# Supplementary material for: Stress granules are not present in Kras mutant cancers and do not control tumor growth
Source: EMBO Rep. 2024 Oct 10;25(11):7. doi: 10.1038/s44319-024-00284-6 (PMC11549491; doi:10.1038/s44319-024-00284-6)
Supplement: Supplementary file 8 — Source data Fig. 4_C [file 44319_2024_284_MOESM8_ESM.zip › SG_EMBOR_SourceData_DESeqData_Fig4A_C/Fig4C_DESeqData.txt]

ENSEMBL	baseMean	log2FoldChange	lfcSE	stat	pvalue	padj	gene	ENTREZID
ENSG00000196754	395.04556235598045	1.4199391944138375	0.14920636954487476	9.516612452572152	1.789163277197303e-21	3.9438526119260153e-17	S100A2	6273
ENSG00000198691	20.84243021006858	1.7317015702039409	0.18409976207864767	9.406321608738178	5.138037700802925e-21	5.662888251939943e-17	ABCA4	24
ENSG00000187135	5.127448832396909	-3.6808333731345035	0.4049269000986615	-9.090118172533508	9.893147004845407e-20	7.269154647593577e-16	VSTM2B	342865
ENSG00000244694	29.977127465368092	1.6439123150530621	0.18902015954716825	8.697021095481823	3.4071011813242135e-18	1.877568283498241e-14	PTCHD4	442213
ENSG00000146166	10.688248398941127	-2.9250603238415964	0.34166273710097	-8.561250631722144	1.1164969117946768e-17	4.922188285338013e-14	LGSN	51557
ENSG00000258405	15.983935451935567	-1.4162927406585137	0.16913911314740437	-8.37353770102967	5.591378579542233e-17	2.0541793004808243e-13	ZNF578	147660
ENSG00000204832	9.876436114342619	-1.8738917918983893	0.22619410507695573	-8.284441326447716	1.1866479870279002e-16	3.7367545111508574e-13	ST8SIA6-AS1	100128098
ENSG00000181778	95.40225475539775	-1.8065452412174006	0.2218837276543987	-8.141855467793638	3.892657673478741e-16	1.0725731637061484e-12	TMEM252	169693
ENSG00000105409	19.111063021187476	-1.3880173902557245	0.17239376451899227	-8.051436164924686	8.182809199377339e-16	2.004151813131941e-12	ATP1A3	478
ENSG00000169271	16.344024894304454	-2.3066887519039083	0.2892272775906547	-7.97534994319789	1.5194966800847333e-15	3.349426531910778e-12	HSPB3	8988
ENSG00000152292	29.391346564272972	1.5569200583953249	0.19670279029256874	7.915088830614031	2.47076619876676e-15	4.951190847219608e-12	SH2D6	284948
ENSG00000101282	16.641452065435942	-2.088998520057106	0.2646165464645323	-7.894436489205347	2.9162985301218648e-15	5.356997374956356e-12	RSPO4	343637
ENSG00000129437	16.909104456170443	1.3967550765528283	0.1805251210503137	7.737178451543827	1.0164734293064208e-14	1.7235479847847256e-11	KLK14	43847
ENSG00000205420	158.15819940270595	1.8970193915608415	0.24575419331134463	7.719174049484145	1.1708593103301002e-14	1.8435179841147427e-11	KRT6A	3853
ENSG00000173698	37.08709875271103	-1.2540483315111506	0.16575714828306568	-7.56557617273673	3.8614915513117066e-14	5.674590551037596e-11	ADGRG2	10149
ENSG00000141469	317.43943268885016	1.8230728390812452	0.2422293431342727	7.526226242832515	5.222781312694142e-14	7.19536052973231e-11	SLC14A1	6563
ENSG00000163515	616.1320769912888	1.645706827853819	0.22242217076049858	7.39902331780538	1.371897631636896e-13	1.6800410830095608e-10	RETNLB	84666
ENSG00000169035	223.58877488368705	1.7490467608898055	0.23635802804017036	7.399988802548925	1.3619598184227865e-13	1.6800410830095608e-10	KLK7	5650
ENSG00000183273	56.03905275407942	1.6901773254840444	0.22934616155760057	7.369547037566418	1.7120875088044003e-13	1.9862918398197577e-10	CCDC60	160777
ENSG00000142619	88.16830684504417	1.8103185861050965	0.2461332812984162	7.355033730323675	1.9087891103666935e-13	2.1037719179906515e-10	PADI3	51702
ENSG00000167755	598.9145513887166	1.5408769705232852	0.20980625320416	7.344285248847545	2.0686153518741267e-13	2.1713565810172086e-10	KLK6	5653
ENSG00000258551	22.624283637522346	-1.902381037778617	0.26051204006583656	-7.30246877379582	2.8253489444749673e-13	2.830871217411896e-10	AC104035.1	101926928
ENSG00000106069	51.685499928392154	-1.1218574949947624	0.15561951720172007	-7.208976837658268	5.637384889669429e-13	5.402820657521011e-10	CHN2	1124
ENSG00000127588	8.975155782573456	1.5993451236530247	0.22275152749649682	7.179951318978844	6.973624536189911e-13	6.148784226049369e-10	GNG13	51764
ENSG00000139289	4648.197485969735	0.7085181629974392	0.09913857590409031	7.146745417070358	8.885945453588824e-13	7.25455169012809e-10	PHLDA1	22822
ENSG00000188176	65.07398903195521	-1.242298068169744	0.17381358040784145	-7.147301524166168	8.850034266253509e-13	7.25455169012809e-10	SMTNL2	342527
ENSG00000135472	527.4057169200363	0.9834335840441683	0.13809401879868502	7.121478486898325	1.0677540306076331e-12	8.405893605958592e-10	FAIM2	23017
ENSG00000142515	37.81963317327128	1.4733684077587352	0.2076426677403567	7.095691958654106	1.287058697443837e-12	9.782977540605e-10	KLK3	354
ENSG00000139318	2959.210393546187	0.549591820858463	0.07769547538876653	7.073665720023702	1.508935268430314e-12	1.0729503265164328e-9	DUSP6	1848
ENSG00000232677	92.42943626035252	-1.1026495855838307	0.15619822021840182	-7.059296732331953	1.673473753685646e-12	1.1527619360153968e-9	LINC00665	100506930
ENSG00000186474	165.12967003812363	1.5546152395934865	0.2226798730313051	6.981390901794404	2.9227182849710327e-12	1.952287247139893e-9	KLK12	43849
ENSG00000178084	3.0044011837183096	2.2416822748074705	0.3246747899014513	6.904392778656727	5.041862126169265e-12	3.2687578484455625e-9	HTR3C	170572
ENSG00000169247	527.8083310034157	0.7022056437142035	0.10191385622791083	6.890188142266494	5.5718646886843715e-12	3.509160380933417e-9	SH3TC2	79628
ENSG00000112299	448.5814061004253	-1.3555791829638726	0.19701389426433868	-6.8806273183202835	5.9589560026661085e-12	3.648701865743584e-9	VNN1	8876
ENSG00000245648	105.55923916746713	1.0446026802765065	0.15244376654320374	6.852380415177278	7.263109720237989e-12	4.327046690897459e-9	AC022075.1	101928100
ENSG00000068615	261.1458714925089	-1.118598503405728	0.16406092552191012	-6.8181896441657015	9.219488912687898e-12	5.3480314237468245e-9	REEP1	65055
ENSG00000126803	895.4290165923223	0.938526056087163	0.13780690783778754	6.810442747847602	9.72988295193791e-12	5.361895247739184e-9	HSPA2	3306
ENSG00000178597	4.813045090941262	-2.3317023646006456	0.34236817973236905	-6.810511322703381	9.725245793825134e-12	5.361895247739184e-9	PSAPL1	768239
ENSG00000132970	77.86945979484163	-1.134064410638855	0.16663628412110143	-6.805627097485467	1.0061000994081826e-11	5.4091376807937975e-9	WASF3	10810
ENSG00000186038	5.376112566873624	1.7135842207729974	0.2519735320002191	6.800651668332797	1.0414696138059164e-11	5.465979689791385e-9	HTR3E	285242
ENSG00000130876	7.590035879745046	-1.6726398198953827	0.24657238235090573	-6.783565150110732	1.1724588357191642e-11	6.010351189711055e-9	SLC7A10	56301
ENSG00000120708	35144.542885919145	0.7006086352527493	0.10359621981688738	6.762878380032762	1.3527679258057594e-11	6.6264585307858565e-9	TGFBI	7045
ENSG00000135898	29.052926087683034	1.0759423813452238	0.15902313431260903	6.765948778434508	1.3243839702180569e-11	6.6264585307858565e-9	GPR55	9290
ENSG00000104783	3703.3716354437584	0.7062062794885338	0.10449690220211975	6.758155166385479	1.3975981307245653e-11	6.697229477295999e-9	KCNN4	3783
ENSG00000186832	70.12783187508077	1.4761137295114874	0.2194219955653012	6.727282402607572	1.7286105385522077e-11	8.107183425809855e-9	KRT16	3868
ENSG00000178372	2.343822721272473	2.5034990798878787	0.37455998267763624	6.683840227647881	2.3276057126766128e-11	1.0689044317610538e-8	CALML5	51806
ENSG00000259803	32.26406153552011	-1.4493329083736881	0.21708246996841007	-6.6764161499756085	2.448560522189653e-11	1.101502440625031e-8	SLC22A31	146429
ENSG00000163631	22.16323511061787	2.2134555569743353	0.332141718135189	6.664190121619742	2.661287749839385e-11	1.1732553173941913e-8	ALB	213
ENSG00000164588	42.6224522722918	1.4033506955725767	0.21270401453045337	6.597669059845861	4.176722939729346e-11	1.805245171773607e-8	HCN1	348980
ENSG00000141854	986.1541486109853	0.5343356617348838	0.08107894371523348	6.590313554300663	4.388986527447606e-11	1.8605082697024534e-8	MISP3	113230
ENSG00000132915	32.29215101215963	-1.1239231386616095	0.1708437835583259	-6.578659844991686	4.747073648009583e-11	1.974334800435382e-8	PDE6A	5145
ENSG00000143369	1582.6646472073896	0.6644850424534219	0.10106677551705802	6.574712995976312	4.874710291105859e-11	1.989874795311971e-8	ECM1	1893
ENSG00000260573	171.80162465387846	1.7015707133516382	0.2607100210667679	6.526679359654786	6.72437826967554e-11	2.6950085490628718e-8	AC007493.1	124903770
ENSG00000183128	6.922395580655406	1.535397439645344	0.23557189181955207	6.517744658694075	7.137235055532573e-11	2.8093941487340093e-8	CALHM3	119395
ENSG00000266524	28.468936457868747	-1.6523701609653298	0.2537244953881261	-6.512458162297948	7.393080993258163e-11	2.859047093585784e-8	GDF10	2662
ENSG00000179331	13.755460433285611	-1.0801286968574089	0.16598544335204415	-6.507370014167612	7.647787652560226e-11	2.9065548831962943e-8	RAB39A	54734
ENSG00000163209	16.75189220739815	2.1336740460440944	0.3280337967752365	6.504433588914784	7.798665919639481e-11	2.9136608960442896e-8	SPRR3	6707
ENSG00000175065	40.049664427754415	0.6937687482527372	0.1068476911231497	6.4930626105258415	8.410871245795673e-11	3.0900139145179005e-8	DSG4	147409
ENSG00000187621	12.206697666735746	1.7481569357983666	0.2697013073535492	6.4818259612910305	9.061913679772123e-11	3.274619069560933e-8	TCL6	124903372
ENSG00000159261	51.66712389476337	1.0792331496511267	0.1668581804345629	6.46796666990128	9.933039911377923e-11	3.475460297881009e-8	CLDN14	23562
ENSG00000168269	19.238970291941925	1.9748535845883843	0.306789182332896	6.43716825205876	1.2172298279201323e-10	4.192405796381793e-8	FOXI1	2299
ENSG00000185479	494.4695919217981	1.368936974495324	0.2131328863137384	6.422927020657925	1.3367859097787376e-10	4.5333495091158025e-8	KRT6B	3854
ENSG00000163380	19.3008769143722	0.74716861005050506	0.11652611707948166	6.412027009712051	1.435973873097213e-10	4.795935164345738e-8	LMOD3	56203
ENSG00000070886	5.85075507984603	-2.0278626617983244	0.31738080178368616	-6.3893677576012715	1.6657301845872518e-10	5.4802523072920585e-8	EPHA8	2046
ENSG00000121769	264.48118934607413	-0.9818438744991393	0.15517483903862508	-6.327339410062126	2.4942432961988084e-10	7.96820362001599e-8	FABP3	2170
ENSG00000249158	3.718238849632955	-1.794816133685829	0.28399034249291416	-6.319990031811069	2.6158017548729587e-10	8.237159726094946e-8	PCDHA11	56138
ENSG00000121570	3.4169664341157	1.6197309409859126	0.25854915267148854	6.264692513009067	3.735617964971314e-10	1.128003106874831e-7	DPPA4	55211
ENSG00000138744	1002.7323773194404	-0.4253151203644969	0.06814202156010163	-6.241598218352925	4.3312233007558005e-10	1.2901777732237853e-7	NAAA	27163
ENSG00000144730	393.470707075465	0.757810644693702	0.12151766465603728	6.236217975705248	4.4827636121322487e-10	1.3175141106964155e-7	IL17RD	54756
ENSG00000187678	1902.7763431061321	0.3603837658970835	0.057903407556131575	6.223878371022074	4.850131339979518e-10	1.3884603263268637e-7	SPRY4	81848
ENSG00000125753	6609.580077559802	0.26570350466587683	0.04281252079882175	6.2062102326193624	5.42775584710162e-10	1.5338977197136025e-7	VASP	7408
ENSG00000153208	350.8389755031855	-0.5517839960459	0.08916899781421435	-6.188069952244553	6.090530218071403e-10	1.6994121214803537e-7	MERTK	10461
ENSG00000252010	4.836644200178712	-1.3526767269463653	0.2188896456769024	-6.179720026332438	6.421537974062589e-10	1.7693745195282708e-7	SCARNA5	677775
ENSG00000237928	7.35443972819281	1.1085531449893722	0.1794827556487607	6.1763768947182784	6.558930704795322e-10	1.7849198706889294e-7	NFIA-AS2	100996570
ENSG00000163328	334.6893339344493	0.7844803993967412	0.1274369947465863	6.155829403829812	7.468558543617855e-10	2.0076760484996144e-7	GPR155	151556
ENSG00000109193	17.585533393264615	-1.658467525801667	0.27056192078720803	-6.129715227391593	8.80365064716634e-10	2.3121620202401411e-7	SULT1E1	6783
ENSG00000145692	6.95271659324286	1.7315425317385813	0.28248950296005154	6.129581855590041	8.811033421048489e-10	2.3121620202401411e-7	BHMT	635
ENSG00000087085	419.06546758670333	-0.8805880425109792	0.143891741054067	-6.119795591187546	9.369547095751779e-10	2.429799136843017e-7	ACHE	43
ENSG00000235097	3.2490840553170854	1.6115450237414604	0.26367073415326764	6.111960164698046	9.841475316228296e-10	2.5225074464607014e-7	LINC00330	144817
ENSG00000158764	24.11922279583426	1.849205046628565	0.3026622946848476	6.109796559079425	9.97582226005224e-10	2.5275522997509374e-7	ITLN2	142683
ENSG00000059377	1158.8376116915265	0.613297225870652	0.10048634530639478	6.103289198155592	1.0390758399767698e-9	2.5735223304053864e-7	TBXAS1	6916
ENSG00000204869	87.79490135342222	0.9411495557390258	0.1541938420375479	6.10367796341598	1.0365503395273014e-9	2.5735223304053864e-7	IGFL4	444882
ENSG00000125746	2193.953735820796	0.3853679739336428	0.06324007263377213	6.0937307293325995	1.1030915112438764e-9	2.701716242483196e-7	EML2	24139
ENSG00000137033	1574.1782295576645	0.9389174368036654	0.15446741733771946	6.078417396924981	1.2137447895177858e-9	2.9400633401473135e-7	IL33	90865
ENSG00000126010	31.39725470782779	-1.3120991434654188	0.21596016643525168	-6.075653511124734	1.2348378385018793e-9	2.958644616749666e-7	GRPR	2925
ENSG00000198885	70.88072370784512	-0.641259783540489	0.10563215694440596	-6.070687204446492	1.2736404947341435e-9	3.0188018737015837e-07	ITPRIPL1	150771
ENSG00000151065	574.2709079394399	0.31301951642000925	0.05163586725682498	6.062055951595077	1.3439244273593762e-9	3.151502782157737e-7	DCP1B	196513
ENSG00000105479	19.799063891630354	0.7706358364593461	0.12739083705429635	6.049381998572525	1.4540251942637718e-9	3.3737976165427705e-7	CCDC114	93233
ENSG00000101346	5737.258168909806	-0.4748715309052254	0.07869402164362278	-6.034404151509114	1.5955029656980784e-9	3.663507486758619e-7	POFUT1	23509
ENSG00000133636	51.34457848074557	1.6669725157262725	0.2764145739335302	6.030696905754079	1.632541210715982e-9	3.677664091096957e-7	NTS	4922
ENSG00000174236	22.752610146522013	1.1805488381573332	0.19576463065041746	6.030450108556501	1.6350364330059512e-9	3.677664091096957e-7	REP15	387849
ENSG00000262152	146.6327634418647	1.226652717912015	0.203599400764391	6.024834617914816	1.692826311206101e-9	3.7691889270622306e-7	LINC00514	283875
ENSG00000226762	2.3507500231238905	-1.4800976090176279	0.24590885922788092	-6.018886890309383	1.7562052886790198e-9	3.8712033178351635e-7	LINC02668	105376354
ENSG00000237412	44.046258385028466	2.1025187312502003	0.3498412647787737	6.0099220501611015	1.8561254994180237e-9	4.0509479587793563e-7	PRSS56	646960
ENSG00000251002	13.702307617851883	0.9921395214926395	0.16534383538217817	6.000462727862781	1.9675601281871867e-9	4.2520517554539366e-7	AC244502.1	105370401
ENSG00000110944	106.43878553495627	0.7436894938401869	0.12398961350497534	5.9979983227413225	1.9976458391232242e-9	4.275156041921673e-7	IL23A	51561
ENSG00000166535	8.12597282180301	1.365004524713097	0.22864559351118005	5.969957713820331	2.3731508655352e-9	4.965428408884127e-7	A2ML1	144568
ENSG00000169474	34.823660632853446	2.140872317314175	0.35866780752919336	5.968955876085759	2.3877666893876397e-9	4.965428408884127e-7	SPRR1A	6698
ENSG00000255474	400.58533499927984	0.8342019537201666	0.13971504901768958	5.970738009865686	2.361827518749413e-9	4.965428408884127e-7	GAU1	101929549
ENSG00000100767	219.27579605816626	-0.6167335895539677	0.10354738015347674	-5.956052085913253	2.584040053238292e-9	5.323364008741277e-7	PAPLN	89932
ENSG00000143878	7295.20666935421	0.46943831048984147	0.07939350225367624	5.912805168739166	3.3632992550925585e-9	6.864556062963451e-7	RHOB	388
ENSG00000233101	298.70309485018845	0.757306044689009	0.12823922709766364	5.905416476912049	3.5175696659000585e-9	7.113558545452751e-7	HOXB-AS3	404266
ENSG00000104723	222.04919461866368	-0.6433729847839947	0.1090468439754731	-5.899968869605274	3.6357016393271097e-9	7.28561556688068e-7	TUSC3	7991
ENSG00000137709	86.33763395005907	0.7135507159195378	0.12125271214839205	5.88482272500657	3.984808714045139e-9	7.913255719251982e-7	POU2F3	25833
ENSG00000236279	8.44864287014757	-1.2204643769864831	0.2081334722771567	-5.863854398975656	4.522440810460913e-9	8.821961308406185e-7	CLEC2L	154790
ENSG00000224057	12.606638105983409	-1.4099671729734944	0.24187542159860695	-5.829311484625914	5.565653109504299e-9	1.076172732393011e-6	EGFR-AS1	100507500
ENSG00000155097	1938.4476819387164	-0.29860221414811483	0.05133871436481343	-5.816316552577543	6.0158494904057686e-9	1.1531075679740378e-6	ATP6V1C1	528
ENSG00000214944	671.3013490896931	0.40285651137835293	0.06931446059474629	5.812012499580608	6.172623035002188e-9	1.1729580134530452e-6	ARHGEF28	64283
ENSG00000186847	12.55623344210659	1.7666026708963183	0.30449767248327053	5.801695154150571	6.564783230698726e-9	1.2263348877482376e-6	KRT14	3861
ENSG00000124440	77.07652525659384	-0.9160345158147069	0.15802200694315596	-5.796879393793707	6.756024060065904e-9	1.2472769726791997e-6	HIF3A	64344
ENSG00000135744	909.9641243142925	-0.671526734383022	0.11599953745636432	-5.7890466557733555	7.078703550686835e-9	1.2895525815519827e-6	AGT	183
ENSG00000158406	80.4232173074576	-0.7437048394159161	0.12859243688443475	-5.783425973055314	7.3194405461991405e-9	1.3192791388282321e-6	H4C8	8365
ENSG00000188883	34.0293834809998	-1.4343417371662464	0.2480504122659235	-5.782460605743942	7.361581185676748e-9	1.3192791388282321e-6	KLRG2	346689
ENSG00000047936	16.671852544927	-1.235390974189733	0.2146291462138517	-5.755932947516909	8.616458448672303e-9	1.5317144643877709e-6	ROS1	6098
ENSG00000227744	1.8785391277739734	2.2477688726746154	0.3910435784089457	5.748128844923628	9.023646759800826e-9	1.5912659642103167e-6	LINC01940	401039
ENSG00000135407	191.04460378815725	0.5370765753783714	0.09371780879618036	5.730784599823688	9.996714627886638e-9	1.7350990593898046e-6	AVIL	10677
ENSG00000111291	37.2874416371679	0.554212649330327	0.09681996085103058	5.724156924449199	1.0394863564400543e-8	1.790109199610009e-6	GPRC5D	55507
ENSG00000182307	3745.553688376226	-0.44815286678411936	0.0784727243202114	-5.710938044605306	1.1235514640450915e-8	1.9198794513136395e-6	C8orf33	65265
ENSG00000165071	98.30724168946911	0.855478147956025	0.1512375229134992	5.65652049488617	1.5447254059481483e-8	2.619260163331926e-6	TMEM71	137835
ENSG00000157368	161.0304590331197	-0.6341221512851476	0.11232392620937705	-5.645477082977978	1.6472381336073467e-8	2.7523292124869224e-6	IL34	146433
ENSG00000168917	59.680515230033166	-0.6092689769417247	0.10792348226005778	-5.645379153663703	1.6481760924024577e-8	2.7523292124869224e-6	SLC35G2	80723
ENSG00000008226	39.915937156218746	0.6592804115645383	0.11684776927665623	5.642216497976816	1.678748178758719e-8	2.782304218374319e-6	DLEC1	9940
ENSG00000167535	964.8400138629073	0.3256594719409602	0.057784961297351736	5.635713248386048	1.743352624667317e-8	2.8678150675777366e-6	CACNB3	784
ENSG00000165175	2678.62535309687	0.34243595364468427	0.06078384548398435	5.63366715149523	1.7641736217611428e-8	2.8805688255171016e-6	MID1IP1	58526
ENSG00000251314	2.6095511655135892	1.4126117217945775	0.25080422215265763	5.632328314372473	1.7779280575541623e-8	2.881681483284294e-6	AC104123.1	101929710
ENSG00000186081	55.486297379861355	1.3667416044511398	0.24297595169438863	5.625007721629201	1.8549967684939518e-8	2.984649180139575e-6	KRT5	3852
ENSG00000170473	1138.8618115890513	0.25665886575033725	0.045701365038192186	5.615999993344836	1.9542866739360976e-8	3.1216189241719853e-6	PYM1	84305
ENSG00000185666	155.27096479811055	-1.0612428755662588	0.18935279111424852	-5.604580050398855	2.0876049243489673e-8	3.3105809602463516e-6	SYN3	8224
ENSG00000186007	128.3231783257116	1.0689584687602884	0.19080306256605484	5.60241777246223	2.113823222100167e-8	3.328214663196713e-6	LEMD1	93273
ENSG00000131845	99.05933619794209	-0.7018704453511069	0.12541412083736567	-5.596422800437898	2.1881969079609275e-8	3.4208811661122503e-6	AC005261.1	57343
ENSG00000119630	375.9798510111639	-0.5514910098013519	0.09880004421929348	-5.581890313503097	2.3791841401045564e-8	3.687221577126853e-6	PGF	5228
ENSG00000245937	922.183171732051	0.30108379885711367	0.05394843932736604	5.580954752557319	2.3920187158242525e-8	3.687221577126853e-6	LINC01184	644873
ENSG00000110076	173.90963487955622	-0.8120209046125679	0.1455317868130796	-5.579680717144798	2.4096047974395972e-8	3.688536010413961e-6	NRXN2	9379
ENSG00000159374	11.259645694650862	-1.0604943722729003	0.19061917442686338	-5.563419186246607	2.6453939996862604e-8	4.021546202419602e-6	M1AP	130951
ENSG00000128805	102.97979841923953	0.609299555207844	0.10985107173135533	5.546596365467489	2.9128411818193024e-8	4.397791655537184e-6	ARHGAP22	58504
ENSG00000261121	17.207034743399998	1.0082376350059847	0.18183914817682267	5.544667609339887	2.945131009079432e-8	4.416294070281491e-6	LINC02473	107986266
ENSG00000197594	310.6066525770432	-0.5312046712524369	0.09597448966370355	-5.534852783419722	3.114898725319677e-8	4.6393049055555165e-6	ENPP1	5167
ENSG00000141314	35.8411466164238	1.0526013650840547	0.19036194821115107	5.529473589524837	3.2119315046466145e-8	4.751718534021833e-6	RHBDL3	162494
ENSG00000170191	441.36449705244365	-0.3427912027704099	0.06201162683878289	-5.527853730746244	3.24172144194935e-8	4.760951922801409e-6	NANP	140838
ENSG00000197296	1304.9133804045805	-0.4674897427638197	0.0845860745074391	-5.526793216094989	3.261369778809657e-8	4.760951922801409e-6	FITM2	128486
ENSG00000065618	4865.3505947013255	0.7521093194836864	0.13634885549547815	5.516066246031888	3.4667162707919546e-8	5.027422812964938e-6	COL17A1	1308
ENSG00000179761	242.7819016907598	-1.0202345800101995	0.18506035849597105	-5.512982835988676	3.528026501610103e-8	5.082894651960229e-6	PIPOX	51268
ENSG00000107295	10.567513647195456	-1.2840854275809286	0.23322809362124045	-5.505706485198424	3.6769070537817415e-8	5.262991051072138e-6	SH3GL2	6456
ENSG00000101413	1896.6414438232787	-0.27471373853110836	0.049910504588959737	-5.5041266521652314	3.710027751344173e-8	5.276138175669652e-6	RPRD1B	58490
ENSG00000105443	2239.84202049831	0.25990239642927837	0.04723357849952225	5.502492182164584	3.7445983639283077e-8	5.291165495902031e-6	CYTH2	9266
ENSG00000158874	21.977130156941687	1.6972146057053483	0.30855408259682054	5.500541724878273	3.786261365661431e-8	5.315959190017511e-6	APOA2	336
ENSG00000151655	12.2146454651576	1.0917678168056342	0.198673903645843	5.495275407442662	3.9010112916461464e-8	5.408175591305409e-6	ITIH2	3698
ENSG00000151617	473.9430324443996	-0.6347328129846576	0.11562479996244823	-5.489590582563614	4.028664705341442e-8	5.550241006240088e-6	EDNRA	1909
ENSG00000095637	1689.4845354611225	-0.6102414489789225	0.1115850129330235	-5.4688477685189385	4.5297057929465684e-8	6.201758061734237e-6	SORBS1	10580
ENSG00000211584	1014.1760265110265	0.23389835828650787	0.04281051050051002	5.4635732102218535	4.6664468785941275e-8	6.349536329929034e-6	SLC48A1	55652
ENSG00000087088	3070.3530628131675	0.3138483518894919	0.05746936999714342	5.46114133328923	4.730832244811539e-8	6.397652464563236e-6	BAX	581
ENSG00000155918	54.75685589301025	0.8306581441098222	0.15236306518541362	5.45183403273607	4.985297275777816e-8	6.700665112803073e-6	RAET1L	154064
ENSG00000167747	4187.319152220466	0.41304098485376706	0.0758255626767778	5.447252486795779	5.1153825385429256e-8	6.792673331150705e-6	C19orf48	84798
ENSG00000107984	68.43253262032766	1.3244303332232135	0.24358571753519145	5.437224918705956	5.411680729102137e-8	7.143094509676552e-6	DKK1	22943
ENSG00000184564	407.22514188401465	1.2990776769701677	0.23903659024823215	5.434639423282919	5.490735048381906e-8	7.204301944731093e-6	SLITRK6	84189
ENSG00000278828	89.85457730068879	-0.6390837305310034	0.11775292166374807	-5.427328014467046	5.7203943153761585e-8	7.417332464343333e-6	H3C10	8357
ENSG00000168267	10.214358663964187	-2.204481575280037	0.40685339228607914	-5.418368427244069	6.014537640349111e-8	7.753125918492132e-6	PTF1A	256297
ENSG00000172782	27.656855877718094	-1.465389179668477	0.2708537985935923	-5.410258919304462	6.293369206489611e-8	8.065391710386656e-6	FADS6	283985
ENSG00000155850	3535.6940236305827	-0.8666207167316583	0.16022262784108915	-5.408853471004007	6.342949771880928e-8	8.081944613963658e-6	SLC26A2	1836
ENSG00000100167	85.29882580825249	-0.7799548245333962	0.14445375341448696	-5.399339277086421	6.688677563374897e-8	8.47347813387775e-6	SEPTIN3	55964
ENSG00000159337	32.554033120861085	0.8273555411315591	0.15347530542339466	5.3908056338387516	7.014250871825084e-8	8.835150398150876e-6	PLA2G4D	283748
ENSG00000010219	594.2885884808722	0.40089183562491537	0.07453337574805718	5.378688830357522	7.503025975478737e-8	9.397113725993058e-6	DYRK4	8798
ENSG00000120068	1379.5106396487622	0.765495675273546	0.1424631519827929	5.373288914497727	7.731330068970588e-8	9.628345124876762e-6	HOXB8	3218
ENSG00000137975	15.812108257228571	1.297744523239384	0.2416188230834743	5.37104066097963	7.8283553628591e-8	9.694406587837255e-6	CLCA2	9635
ENSG00000124249	47.26302602915673	-1.0140725136613873	0.18900441633533832	-5.365337664185497	8.079792105063152e-8	9.949880300106541e-6	KCNK15	60598
ENSG00000145192	15.905586533616447	1.440338427386528	0.26851760850799394	5.364037149703902	8.138215464671728e-8	9.966149082653272e-6	AHSG	197
ENSG00000089159	2216.1371794674774	0.2593711109093399	0.04855728324664121	5.34154906467674	9.215566512678026e-8	1.1161468826316579e-5	PXN	5829
ENSG00000151131	636.1040006412318	0.27338629447256524	0.05127325880778272	5.331946921834198	9.716534237174121e-8	1.1703910611477002e-5	C12orf45	121053
ENSG00000235217	155.6015893355233	-0.5742859795989823	0.10776899162863562	-5.328861028763556	9.883058013816872e-8	1.1839796076008985e-5	TSPY26P	128854
ENSG00000142623	88.71896205331306	0.858100294583583	0.16108531699529838	5.326992618505561	9.985221996505436e-8	1.1897526944268613e-5	PADI1	29943
ENSG00000197046	86.36895042353986	0.8895369087774914	0.16732633120547505	5.316180079781639	1.0596827996977787e-7	1.2424780826456456e-5	SIGLEC15	284266
ENSG00000204070	1342.271245666554	-0.2671776135065597	0.050250478896896746	-5.316916761226318	1.0554031907058792e-7	1.2424780826456456e-5	SYS1	90196
ENSG00000258689	7.290402458132379	0.9149575584067917	0.17210342935553205	5.316323805010696	1.0588465390789712e-7	1.2424780826456456e-5	LINC01269	103695436
ENSG00000140522	11.274110253958243	1.3086279757061632	0.24635805631415367	5.31189438366656	1.084914780942456e-7	1.2653320908102941e-5	RLBP1	6017
ENSG00000157890	30.508439533705566	-0.892410690212884	0.1683251630448498	-5.301706970425471	1.1472488419310013e-7	1.3309898011939506e-5	MEGF11	84465
ENSG00000101464	1918.1288654654884	-0.3332680263809897	0.06289270962873865	-5.29899297308545	1.1644311505073388e-7	1.3413434633957622e-5	PIGU	128869
ENSG00000138356	98.44647632995827	-0.7563269230537489	0.14277238024616726	-5.2974316303314035	1.1744285643305454e-7	1.3413434633957622e-5	AOX1	316
ENSG00000277639	170.08701832121582	0.8081154451320545	0.15259561917403444	5.295797150050575	1.1849832530901164e-7	1.3464219509208989e-5	AC007906.2	105371267
ENSG00000089248	5757.421369782636	0.24216143213048583	0.04579793270656069	5.287606182621328	1.239274256633496e-7	1.4008883302037e-5	ERP29	10961
ENSG00000073282	13.154590873407386	0.8613323527962128	0.1630331515859882	5.283173050494104	1.269653543277239e-7	1.4222119142426309e-5	TP63	8626
ENSG00000172410	10.881803094670769	-1.9264464168341688	0.36471294574508867	-5.282089487935625	1.277187823696542e-7	1.4222119142426309e-5	INSL5	10022
ENSG00000196411	5642.600284412603	0.2921683953616991	0.05531349343447958	5.282045613477314	1.2774938031122848e-7	1.4222119142426309e-5	EPHB4	2050
ENSG00000156076	159.22711482984306	-1.7500842414928004	0.3316380651338047	-5.277090978041682	1.3125073374211865e-7	1.4538492079786539e-5	WIF1	11197
ENSG00000106526	111.06468015814968	-0.378590775220211	0.07178050408515416	-5.2742841534114024	1.332752730805452e-7	1.468893422257229e-5	ACTR3C	653857
ENSG00000198835	154.90475052204215	0.8985478515285172	0.17039652828643867	5.2732755799933155	1.340101003430382e-7	1.4696441004286523e-5	GJC2	57165
ENSG00000169884	26.758665572874136	-0.7710083311465367	0.14631661225345083	-5.269451768135458	1.3683181808084624e-7	1.493160280176284e-5	WNT10B	7480
ENSG00000125864	113.97672663295926	0.48253019057210833	0.09163520219071528	5.265773185809586	1.3960055470319045e-7	1.5084387388835426e-5	BFSP1	631
ENSG00000184500	1003.6752696911717	-0.5171853970481353	0.09821192757302676	-5.266014116906272	1.3941756822087015e-7	1.5084387388835426e-5	PROS1	5627
ENSG00000167619	30.812861983330368	-0.7661331527968914	0.1456887733717422	-5.258697256253313	1.450795072837682e-7	1.5599939410029767e-5	TMEM145	284339
ENSG00000258512	64.98839919584323	0.6101354662818096	0.11619930924632292	5.250766723478755	1.5146740372218947e-7	1.6207747476933118e-5	LINC00239	145200
ENSG00000036565	104.42218350966246	1.1628740167665375	0.22217120028164203	5.234134826171822	1.6575942940635097e-7	1.7651377306300455e-5	SLC18A1	6570
ENSG00000170445	2062.055867728685	0.1824036166533036	0.034881860682951925	5.2291825344756075	1.7026119789534434e-7	1.8043594159649398e-5	HARS1	3035
ENSG00000156219	84.40559984789898	1.0355346433843553	0.19819841697376497	5.224737206258446	1.7440262251611735e-7	1.8394052670443897e-5	ART3	419
ENSG00000177679	72.49100646753108	-0.6928821586657437	0.13264769691012449	-5.223476734279121	1.7559453645245196e-7	1.8431573176292375e-5	SRRM3	222183
ENSG00000196167	324.6385039597821	1.0101942690548513	0.1937138446014468	5.214879045600783	1.8393721645521076e-7	1.9215772807214267e-5	COLCA1	399948
ENSG00000164651	34.483748565117956	1.2336381867194366	0.23679637150873092	5.209700549292205	1.8914565810904651e-7	1.9666687460838267e-5	SP8	221833
ENSG00000164574	2622.147583185601	0.29304712596518856	0.05626305963665218	5.208517415471039	1.9035548735819735e-7	1.9699558722238237e-5	GALNT10	55568
ENSG00000232237	61.860308349827775	0.8002904196434557	0.1537995144224869	5.203465190696635	1.9560640545976194e-7	2.0148373810979123e-5	ASCL5	647219
ENSG00000166257	22.764156713755423	-0.8095375507130083	0.15570107776074316	-5.199306018658251	2.0003396219855987e-7	2.0508598273222583e-5	SCN3B	55800
ENSG00000257084	108.03374597164309	0.4752777468685683	0.09143578079793337	5.197940485890295	2.0150861714310417e-7	2.056414096150669e-5	MIR200CHG	105369635
ENSG00000196169	101.20973447780325	1.0513943182825676	0.20253820516058496	5.191091317556391	2.0906505199840864e-7	2.123696286267706e-5	KIF19	124602
ENSG00000109906	88.11786127672046	-0.9992221836665555	0.19280712095086666	-5.18249626226818	2.1893575520473353e-07	2.2137618587054777e-5	ZBTB16	7704
ENSG00000186710	10.427796785342858	0.7829701863067444	0.15116010781697445	5.179740856329431	2.2219435436009546e-7	2.236452124730404e-5	CFAP73	387885
ENSG00000230356	15.582665167463697	-1.029368415510992	0.1989102873380971	-5.175038603012656	2.2786386380375318e-7	2.272761606256168e-5	NCAPD2P1	100421175
ENSG00000104081	478.7664667135503	-0.4012565334829191	0.07762415583492596	-5.169222507697521	2.3506988812556797e-7	2.3340745693477005e-5	BMF	90427
ENSG00000111057	43578.54529434562	0.38147589788730996	0.07388130137625841	5.163361916766349	2.4255352434770394e-7	2.3975817655589408e-5	KRT18	3875
ENSG00000181617	49.6032325140095	-1.2698567611809204	0.24604662867876353	-5.161041092088423	2.4558026201627315e-7	2.4059225402776482e-5	FDCSP	260436
ENSG00000212232	31.10027730990251	-0.6565275563201606	0.12728098937328475	-5.158095954099807	2.4947376967857894e-7	2.4332523473561573e-5	SNORD17	692086
ENSG00000164961	2048.899808830901	-0.26551574789218163	0.051571732613202664	-5.148474453701175	2.6261354352853584e-7	2.5389431315787347e-5	WASHC5	9897
ENSG00000101193	4118.529216184753	-0.2420706610623085	0.047049142988782607	-5.145059945513198	2.674353987345799e-7	2.574270084849932e-5	GID8	54994
ENSG00000162722	92.10405568773346	0.9994468508922375	0.1948162562591952	5.130202530750379	2.894306031684627e-7	2.761869604174209e-5	TRIM58	25893
ENSG00000128918	75.1059125534663	1.094840039119955	0.2134694460292971	5.1287903701670565	2.9160984111754086e-7	2.7668566821693586e-5	ALDH1A2	8854
ENSG00000178445	88.85324090344179	-1.0486862797429573	0.20449243886430318	-5.128239878046753	2.9246364240142473e-7	2.7668566821693586e-5	GLDC	2731
ENSG00000164796	2.8493069237806146	1.2420991263132914	0.24257680682233293	5.120436461277291	3.0482931306282857e-7	2.8715181828392866e-5	CSMD3	114788
ENSG00000235621	8.502703126962807	-1.0651289449113768	0.20849578629653734	-5.108635353409376	3.2449390842166666e-7	3.0437528609952333e-5	LINC00494	284749
ENSG00000121380	861.8673263492656	0.3661589893348116	0.07168633818497439	5.107793180759223	3.259431251304133e-7	3.0443916556142797e-5	BCL2L14	79370
ENSG00000189050	321.98277539117913	-0.3670037145705243	0.07188805895453503	-5.105211072712821	3.3042548795676317e-7	3.073235878072123e-5	RNFT1	51136
ENSG00000132938	12.579206691634196	0.8329936904749646	0.1637797745235451	5.086059575416089	3.655792600482384e-7	3.3717421042859075e-5	MTUS2	23281
ENSG00000008277	193.49586904517892	-0.47648595840390906	0.09375617849184856	-5.082181953964092	3.73123729225459e-7	3.4269859847153304e-5	ADAM22	53616
ENSG00000188763	34.79309725040404	0.9437731808176878	0.1858265822090576	5.078784582907139	3.7985711383612324e-7	3.474352846593222e-5	FZD9	8326
ENSG00000153902	138.7933758562483	-0.6788686305807411	0.1337454283067622	-5.075826809000674	3.8581459995155913e-7	3.5142608374926517e-5	LGI4	163175
ENSG00000167912	55.199490195925414	0.6620405195856283	0.13052783683838223	5.07202552054362	3.936035869877876e-7	3.570454266655063e-5	AC090152.1	100505501
ENSG00000198053	1193.180749173998	-0.5370555927560209	0.10608950466943697	-5.062287682739457	4.1425529004523756e-7	3.7423890813390044e-5	SIRPA	140885
ENSG00000274576	97.91006550550249	-1.2250733373039995	0.24211426040575898	-5.059897484976311	4.1948194822293406e-7	3.774139014154341e-5	IGHV2-70	28454
ENSG00000166546	38.458225246433926	0.802241109306933	0.15858505823215127	5.058743353567014	4.220284155901593e-7	3.7816147824609275e-5	BEAN1	146227
ENSG00000101000	1169.1623607417928	-0.4616997188057564	0.09135642133140319	-5.053828861475444	4.330396684403196e-7	3.833531490534122e-5	PROCR	10544
ENSG00000162460	63.32178055313108	-0.7956138785345599	0.15742375185105908	-5.0539633897640925	4.3273459250892987e-7	3.833531490534122e-5	TMEM82	388595
ENSG00000101298	184.0470698836576	-0.6834394085209862	0.13535940713623035	-5.049072118298725	4.439611269106778e-7	3.914419757041336e-5	SNPH	9751
ENSG00000259417	13.026453890424284	-1.0781753738346747	0.21357142044152627	-5.048312979357031	4.457285120071567e-7	3.914419757041336e-5	CTXND1	100996492
ENSG00000066405	375.30026116759177	-1.6267302905139136	0.3227526585730994	-5.040176269053039	4.651032621736096e-7	4.052281109918133e-5	CLDN18	51208
ENSG00000189420	31.432408918471815	-0.6593883332347517	0.13081074742994808	-5.0407810228885666	4.636357430562165e-7	4.052281109918133e-5	ZFP92	139735
ENSG00000287342	10.147041871334402	-0.9598684227560036	0.1909637321620342	-5.026443565428162	4.996594337634736e-7	4.3362176765544296e-5	AC188616.1	105375118
ENSG00000224020	9.666521210781992	0.6617140854595251	0.1317006253430407	5.024380740303686	5.050595275190317e-7	4.365893005922359e-5	MIR181A2HG	100379345
ENSG00000108602	305.20056727541214	0.7198992236398071	0.14341709011069387	5.019619510367739	5.177392679504923e-7	4.455611256899884e-5	ALDH3A1	218
ENSG00000196549	681.4911623395067	-0.8428010777962677	0.16792297230769085	-5.018974272632426	5.194810565818038e-7	4.455611256899884e-5	MME	4311
ENSG00000267968	10.453546340888998	1.0627260036314716	0.2121743010937746	5.008740446665965	5.478739883455838e-7	4.6628518629736306e-5	AC011523.1	105372441
ENSG00000130035	143.75836688416123	0.9068334641898858	0.18115782031455452	5.005764932561563	5.564062559866583e-7	4.6991812646413443e-5	GALNT8	26290
ENSG00000240280	7.909896686336856	-1.4809784410031224	0.2964602767949929	-4.995537537149515	5.867210968132391e-7	4.9362950904787135e-5	TCAM1P	146771
ENSG00000124466	137.30116547378915	0.6484498639212949	0.12989776922470367	4.9920015392995225	5.975677884195849e-7	5.008436030468787e-5	LYPD3	27076
ENSG00000108511	707.5453894705468	0.610020033529968	0.12226495280442844	4.989328663183953	6.058948640930101e-7	5.0589926095462964e-5	HOXB6	3216
ENSG00000172456	1285.0499973105213	-0.7342568916705438	0.14718810455183565	-4.988561364427099	6.083058953803132e-7	5.05995730259179e-5	FGGY	55277
ENSG00000135390	8847.826954859625	0.2291453319634221	0.04597973498801084	4.983615760794869	6.240694873027349e-7	5.152196145548384e-5	ATP5MC2	517
ENSG00000180818	11.689450059014591	-1.3132566504829166	0.2637093132781714	-4.979940352344097	6.360387339232993e-7	5.231418586519137e-5	HOXC10	3226
ENSG00000131730	547.347004440908	-1.0966323892294285	0.22030173500743552	-4.97786542258696	6.428932916501539e-7	5.2681400847004995e-5	CKMT2	1160
ENSG00000173662	3.457934110907378	1.0199130874950155	0.2051151777203141	4.97239209126554	6.613178271336867e-7	5.399047727225132e-5	TAS1R1	80835
ENSG00000104237	30.401984092907174	0.9640467217207463	0.19395778284739362	4.970394626954775	6.681676700069664e-7	5.4274168993416194e-5	RP1	6101
ENSG00000177984	1148.901759299564	1.5190995354137513	0.3056571793705431	4.969945540105153	6.697170968656355e-7	5.4274168993416194e-5	LCN15	389812
ENSG00000184209	584.4494446757717	0.20256849419905387	0.0407944254622134	4.9655925265251435	6.849162801995705e-7	5.5302599137139674e-5	SNRNP35	11066
ENSG00000277157	5.083721474313887	-0.816972667880129	0.16467971034686146	-4.960979504757182	7.013859294502621e-7	5.642573008347492e-5	H4C4	8360
ENSG00000101417	946.5283818995197	-0.3165920060004594	0.06383752999425844	-4.959339843332499	7.073313402363776e-7	5.669710811938353e-5	PXMP4	11264
ENSG00000158089	31.681910138057617	-0.9403558737742161	0.18965181474271803	-4.958327844370508	7.110250496404219e-7	5.678668539573847e-5	GALNT14	79623
ENSG00000124721	5.683301956884842	-0.9621710020003912	0.19409117609927187	-4.957314502068189	7.147422801304459e-7	5.687748765673436e-5	DNAH8	1769
ENSG00000167914	140.67025670303815	0.7015045594874356	0.14153909644730964	4.95625998113237	7.18630443842336e-7	5.6981190192865514e-5	GSDMA	284110
ENSG00000169031	22.627107073638467	-0.8804229028611972	0.17772257963672355	-4.953916968011822	7.273425315822667e-7	5.746527391995665e-5	COL4A3	1285
ENSG00000172954	729.2173391840291	-0.2255585510910867	0.04567863180318679	-4.9379445527821275	7.895028130480301e-7	6.171280321992103e-5	LCLAT1	253558
ENSG00000006659	2.097483352712979	-2.0379773692072347	0.41290001502123896	-4.935764822150476	7.98372664380314e-7	6.218561357220941e-5	LGALS14	56891
ENSG00000111540	5379.246425611335	0.19061344501490926	0.03863184863406961	4.934101052746576	8.052074568288703e-7	6.249714074253095e-5	RAB5B	5869
ENSG00000120093	1064.9474656599957	0.5236191519916686	0.10619607900047406	4.930682534798024	8.194280803232559e-7	6.337773043707203e-5	HOXB3	3213
ENSG00000177733	6560.930172544245	0.1782212083736101	0.03615401430311488	4.929499858007616	8.244039556340378e-7	6.353963774140243e-5	HNRNPA0	10949
ENSG00000100453	485.02154730050876	-0.7392197140353408	0.15002185057131298	-4.927413648213546	8.332522911945738e-7	6.399784060906618e-5	GZMB	3002
ENSG00000214415	1.8829524488778717	2.477167408732148	0.5030863987747619	4.923940330657214	8.481870933061053e-7	6.491870867273083e-5	GNAT3	346562
ENSG00000287591	4.731947420511804	-1.5357556971043884	0.3120996666441724	-4.920722004023533	8.62255318406154e-7	6.57671072097815e-5	AL360169.3	124901447
ENSG00000147509	7.060902716633537	0.855854054140449	0.17413237627069886	4.9149622400487685	8.879957297365488e-7	6.749686162269912e-5	RGS20	8601
ENSG00000088298	1705.0468663376307	-0.246228783521545	0.05012192832282305	-4.912595978663187	8.987836096368207e-7	6.808208627912179e-5	EDEM2	55741
ENSG00000196531	16159.76939149853	0.20162362576397933	0.041086850007440494	4.907254406883636	9.23601975234558e-7	6.972246006881973e-5	NACA	4666
ENSG00000087903	250.4728283943668	-0.3693711693115423	0.07534438556408435	-4.90243787305655	9.465455564349974e-7	7.076652538675364e-5	RFX2	5990
ENSG00000158296	301.469147274893	-1.016382046981317	0.2073263046897609	-4.902330403767199	9.470636931947704e-7	7.076652538675364e-5	SLC13A3	64849
ENSG00000115896	75.262472816709	-0.47275343933806885	0.09644988579665727	-4.901544832668463	9.508594327938488e-7	7.081011647660409e-5	PLCL1	5334
ENSG00000171792	990.7020256520917	0.2684408303351225	0.05481256805288734	4.8974321012675475	9.70971684797549e-7	7.158237072907149e-5	RHNO1	83695
ENSG00000178229	89.95706818306107	-0.581727951107589	0.1187569092352207	-4.898476685304818	9.658249608430983e-7	7.158237072907149e-5	ZNF543	125919
ENSG00000091138	5429.167166198512	-1.0912279943422816	0.22303663245094607	-4.892595365841002	9.951486869068316e-7	7.31202083516243e-5	SLC26A3	1811
ENSG00000182601	7.116206040731743	-1.4775296957013637	0.3022249505340406	-4.888840888518716	1.0143143413708757e-6	7.42808339762067e-5	HS3ST4	9951
ENSG00000107338	788.4364608875617	0.2881321262184325	0.05896179236394202	4.886759962111314	1.0250894640265162e-6	7.482134786601489e-5	SHB	6461
ENSG00000102010	52.190537963369046	0.6536109498579457	0.1341213895362287	4.873278990905422	1.0976104559147196e-6	7.958758973594791e-5	BMX	660
ENSG00000129538	3964.2406919748432	0.47131959749418795	0.09674111357382074	4.8719678746982344	1.1049213831924295e-6	7.985502311380566e-5	RNASE1	6035
ENSG00000160808	14.944916098183711	-0.7736422316281293	0.15891437736418154	-4.868296024941694	1.1256462633664225e-6	8.100402007531837e-5	MYL3	4634
ENSG00000187021	6.984085504211833	-0.8039580422088596	0.1651565819850868	-4.86785347907875	1.128169222116896e-6	8.100402007531837e-5	PNLIPRP1	5407
ENSG00000278505	34.83500113381653	1.3333025203358229	0.27401660578201853	4.865772702098467	1.1401048735576989e-6	8.159523288257258e-5	C17orf78	284099
ENSG00000115041	42.73434186143708	-0.611997237851961	0.12581030218122904	-4.864444542628809	1.1477868283439967e-6	8.161504857157006e-5	KCNIP3	30818
ENSG00000138606	452.8368470033124	0.65194975953326	0.13401565108064734	4.864728516976966	1.1461401718575227e-6	8.161504857157006e-5	SHF	90525
ENSG00000186910	6.134366141321094	1.4593351843533697	0.30007746228399923	4.863194900562796	1.1550601035549984e-6	8.18681346066329e-5	SERPINA11	256394
ENSG00000159618	287.52752689058974	-0.4270176395564352	0.08783736970545307	-4.861457497968832	1.1652460121510661e-6	8.220328368839244e-5	ADGRG5	221188
ENSG00000180938	119.08617906535703	-0.4173490640937236	0.08585501027470127	-4.861091539775903	1.1674025156909878e-6	8.220328368839244e-5	ZNF572	137209
ENSG00000204421	51.1883579284252	0.823085195272598	0.16934214220653881	4.86048649525597	1.1709763225584187e-6	8.220328368839244e-5	LY6G6C	80740
ENSG00000123643	794.7811299310991	-0.26253092374530645	0.05405470327107631	-4.856763757054643	1.1931980977829933e-6	8.349735133152545e-5	SLC36A1	206358
ENSG00000095383	1358.3336883814616	0.4136258001090576	0.08526074556595792	4.851304048110577	1.2265235069729312e-6	8.549242340182142e-5	TBC1D2	55357
ENSG00000213753	662.8775316488502	0.17150729265346454	0.03535628493676304	4.850829009897851	1.2294650554995868e-6	8.549242340182142e-5	CENPBD1P1	65996
ENSG00000225972	182.2951693889707	1.2688176060254175	0.2618587568635442	4.845427440437304	1.2633937964947193e-6	8.757543854129905e-5	MTND1P23	100887749
ENSG00000213512	3.1867055436544436	-1.038083968543009	0.21429870795519995	-4.844098121020985	1.2718807046008328e-6	8.788735539660237e-5	GBP7	388646
ENSG00000116584	2607.7587974116955	0.2508280163406915	0.05187254249906468	4.835467942316771	1.3283278153640108e-6	9.093270196915804e-5	ARHGEF2	9181
ENSG00000174562	40.73939782248149	0.7873066863450716	0.1628002113232755	4.836029879480327	1.3245801971650402e-6	9.093270196915804e-5	KLK15	55554
ENSG00000121064	1038.3031366551577	-0.3589842869771902	0.07428318426100018	-4.832645376588447	1.3473065864095264e-6	9.19463748737622e-5	SCPEP1	59342
ENSG00000101474	5181.583787200313	-0.2947077819858264	0.06115315091820441	-4.819175750731368	1.4415252724305133e-6	9.807265919810432e-5	APMAP	57136
ENSG00000152127	6592.768063791916	0.3538474160696401	0.07347483242601442	4.81589959971596	1.4653819407813418e-6	9.938896652505575e-5	MGAT5	4249
ENSG00000088002	678.9528745444456	0.5491704673554432	0.11409265472480071	4.8133726810028215	1.4840416233719487e-6	1.0003892814675189e-4	SULT2B1	6820
ENSG00000111344	560.3038873064999	0.6518698629000215	0.13541491169315806	4.813870605159932	1.480346790714461e-6	1.0003892814675189e-4	RASAL1	8437
ENSG00000077274	548.0198687754001	1.060597865029014	0.22048433749892699	4.810309326548764	1.5069689955210873e-6	1.0127474868375404e-4	CAPN6	827
ENSG00000154930	3089.653221449339	-0.418265205703142	0.08698189368229549	-4.808646811379743	1.519554097400329e-6	1.0181012452582204e-4	ACSS1	84532
ENSG00000222489	4.515537652427979	-0.7754089838698022	0.16136548865496944	-4.805296289392934	1.5452249948004468e-6	1.0313706988396222e-4	SNORA79B	109616976
ENSG00000233355	19.884171185987668	-0.7158005459163891	0.14897475314730274	-4.804844651822462	1.548717059002472e-6	1.0313706988396222e-4	CHRM3-AS2	100506915
ENSG00000127528	704.0985287765191	0.5425544460090256	0.11299422763920672	4.801612058816092	1.5739339009343508e-6	1.0450067764546956e-4	KLF2	10365
ENSG00000108389	1597.0283608177292	-0.2007241195894712	0.04182176685244972	-4.799513141031098	1.5905180022691095e-6	1.0528464962167562e-4	MTMR4	9110
ENSG00000107159	1833.320050035502	0.9580058512388738	0.19965839888915804	4.798224650547851	1.6007817777728145e-6	1.0564680457319207e-4	CA9	768
ENSG00000223891	366.85056868278224	-0.4815058458932735	0.100511511747535	-4.790554211369547	1.6632127791201608e-6	1.091136883635289e-4	OSER1-DT	100505783
ENSG00000120075	659.3231927051937	0.53873273255460985	0.11249837833497824	4.788804430144447	1.6777789062329063e-6	1.0974267189938266e-4	HOXB5	3215
ENSG00000274210	3.4154235706756686	-1.0095207706633458	0.21088489376816735	-4.787070105519957	1.6923373097019385e-6	1.1036742993420069e-4	RNVU1-27	124904621
ENSG00000103316	269.33858401847255	0.5839899321711407	0.12200843929524516	4.786471620688124	1.6973892772782973e-6	1.1037035940721389e-4	CRYM	1428
ENSG00000142541	73222.69195825176	0.264411863571692	0.0552556941762348	4.785241910605011	1.7078151088507048e-6	1.107216718952826e-4	RPL13A	23521
ENSG00000142273	2185.099700707031	0.32917528165195886	0.06889562531781677	4.777883648395196	1.7714983229758111e-6	1.1451359980456247e-4	CBLC	23624
ENSG00000177335	16.80025855813142	-0.7107843245240967	0.1487966892344102	-4.7768826590244	1.780335911954164e-6	1.1474837575206327e-4	C8orf31	286122
ENSG00000281406	309.7918172993032	0.5773676599882029	0.12094392847400184	4.773845758717141	1.8074082719216225e-6	1.1615364588328957e-4	BLACAT1	101669762
ENSG00000238243	7.9002529414714076	1.0777738566608626	0.22596018523300795	4.769751164566769	1.8445362843893088e-6	1.178525023675175e-4	OR2W3	343171
ENSG00000148483	281.50060340398966	-0.7173387311992433	0.15053356138613178	-4.765307646971871	1.8856571256022756e-6	1.1979525536085497e-4	TMEM236	653567
ENSG00000223392	9.072526626310292	1.113335163480497	0.23365928351965426	4.764780353299546	1.8905948257344427e-6	1.1979525536085497e-4	CLDN10-AS1	100874194
ENSG00000228340	20.816151044696273	-0.9275240165630155	0.19466533141064313	-4.764710849341837	1.8912466028025917e-6	1.1979525536085497e-4	MIR646HG	284757
ENSG00000171657	18.88830320193771	-0.5580599154059633	0.11713996835708596	-4.764043590184268	1.8975148558520843e-6	1.1984790821646845e-4	GPR82	27197
ENSG00000159873	1067.7746167223697	-0.2518693957723654	0.05289068804240561	-4.762074480302217	1.9161293145203184e-6	1.2067782422848964e-4	CCDC117	150275
ENSG00000157884	2.4622624362853673	1.183196735407784	0.24859846435951988	4.759469204510693	1.941027367438021e-6	1.2183433707495254e-4	CIB4	130106
ENSG00000188906	110.2146907324013	-0.691390323725033	0.14528059666823556	-4.758999753448837	1.9455467336743317e-6	1.2183433707495254e-4	LRRK2	120892
ENSG00000283828	10.216252721025093	-0.5400427773886584	0.11351102552303238	-4.757623983223365	1.9588494564221168e-6	1.2231988262864792e-4	AL137002.2	102724474
ENSG00000160224	11.70571640560075	-0.9831413062908677	0.20669257460734813	-4.756539068510476	1.969401392130046e-6	1.226313979850921e-4	AIRE	326
ENSG00000071073	1948.6878554636146	-0.30966641584219173	0.06513980921031814	-4.753873546702691	1.9955587867648595e-6	1.2391014742720507e-4	MGAT4A	11320
ENSG00000147041	288.6817597849969	0.7657460766653175	0.16122178314687205	4.749644010373756	2.037750419175417e-6	1.25821099411439e-4	SYTL5	94122
ENSG00000163295	83.9178610382927	-0.86275339133459	0.18167439179178527	-4.748899296293672	2.0452674721198525e-6	1.2593248851379304e-4	ALPI	248
ENSG00000153002	4.612441758317516	1.5040874543114542	0.3170550862631339	4.743931005929881	2.0961026576573665e-6	1.2870303867058865e-4	CPB1	1360
ENSG00000093217	496.8780513021097	-0.28094391465705354	0.0592298552295212	-4.7432821432429595	2.102830696892229e-6	1.2875749180998723e-4	XYLB	9942
ENSG00000269934	13.126189775027127	-0.5437324397335206	0.11465769507596997	-4.742223706601236	2.11385013163145e-6	1.2907367992119682e-4	AL353593.1	124904535
ENSG00000234684	42.733001573455674	-0.3892968590431587	0.08211206841952985	-4.741043144281174	2.126206450106393e-6	1.2946952701573265e-4	SDCBP2-AS1	100507495
ENSG00000078237	270.9590001062319	0.38395399785546297	0.08100199157243694	4.740056267778401	2.1365887658319848e-6	1.297433227692409e-4	TIGAR	57103
ENSG00000115468	81.90447043069567	-0.519501603979728	0.1096383198811873	-4.7383214604410275	2.1549577337382193e-6	1.30499267375801e-4	EFHD1	80303
ENSG00000167759	17.25449875150967	1.0374649078743798	0.21911193821012834	4.734862538066963	2.1920361524766943e-6	1.32019270243289e-4	KLK13	26085
ENSG00000170608	1483.0722045012317	0.4052989914058581	0.0855948695474186	4.73508509971298	2.189632042983857e-6	1.32019270243289e-4	FOXA3	3171
ENSG00000250072	6.526552282815845	0.7167451333901068	0.1514040411602049	4.73398944901146	2.201491754985249e-6	1.3222747344724756e-4	SH3TC2-DT	255187
ENSG00000108786	16.142347980482302	-0.6620430474407716	0.13994598899403776	-4.730703982298322	2.2374257874253584e-6	1.340205886745032e-4	HSD17B1	3292
ENSG00000198894	736.9587358485417	-0.19791835065847782	0.041850673037303665	-4.729155740985647	2.2545539277104538e-6	1.3468057514504482e-4	CIPC	85457
ENSG00000187546	69.82923091452892	0.8161667736765279	0.1726988932725029	4.7259525420854445	2.2903914057694737e-6	1.3645161556047705e-4	AGMO	392636
ENSG00000189398	2.0694041800951415	-1.0674174258373295	0.22649453037499906	-4.712773522919268	2.443677418088589e-6	1.448010250723838e-4	OR7E12P	10821
ENSG00000197191	49.27711514601276	0.5502174928178072	0.11674473550460242	4.712996182993759	2.441007711884618e-6	1.448010250723838e-4	CYSRT1	375791
ENSG00000168065	102.62232522338627	-0.9902299876591623	0.21017904236341856	-4.711364066199165	2.460642023234544e-6	1.4541536760900552e-4	SLC22A11	55867
ENSG00000132823	2133.527093238782	-0.3404995681940362	0.07230276298402984	-4.709357625368279	2.484987243376117e-6	1.464614272880742e-4	OSER1	51526
ENSG00000205426	16.972451744348373	0.8093616224003192	0.17190550166487298	4.708177542672001	2.499413629092429e-6	1.4691886566955845e-4	KRT81	3887
ENSG00000197956	57557.79221381424	0.3661241338774491	0.07779040119690532	4.706546415035256	2.5194864102948876e-06	1.4731310064225518e-4	S100A6	6277
ENSG00000229676	5.243299004624472	-1.2203555435330042	0.2592600319834878	-4.707071638449571	2.513006139586222e-6	1.4731310064225518e-4	ZNF492	57615
ENSG00000103710	212.19099126534667	-0.43689754492990307	0.09285190941464357	-4.705315676157764	2.534734309543583e-6	1.4777483036334485e-4	RASL12	51285
ENSG00000198794	450.7533203478257	-0.5136079102085518	0.10916612190096107	-4.704828762484692	2.5407912129795265e-6	1.4777483036334485e-4	SCAMP5	192683
ENSG00000163629	656.8145765957993	0.6343590751340227	0.13490481840087584	4.702271443329738	2.572831455156136e-6	1.4924453622633345e-4	PTPN13	5783
ENSG00000130988	43.563835448818686	-0.9008139819610544	0.19164174223083041	-4.700510293190894	2.5951217409314356e-6	1.5014243710066046e-4	RGN	9104
ENSG00000131126	6.935498453750304	-1.0520740933753168	0.2239774756599338	-4.697231675977483	2.6371127755428062e-6	1.5217245264735624e-4	TEX101	83639
ENSG00000067177	645.5785612570218	0.3992490627639738	0.08505016325305724	4.6942774416088175	2.6755071496895463e-6	1.5358386484532987e-4	PHKA1	5255
ENSG00000149634	42.98352001526745	-0.5516011035257081	0.1176585655228678	-4.688150846259472	2.756847822792309e-6	1.5784206898132694e-4	SPATA25	128497
ENSG00000106404	1262.4178839320596	-0.664655088274515	0.1420600060195625	-4.678692525065697	2.8871000522848945e-6	1.6487136386662157e-4	CLDN15	24146
ENSG00000273132	19.32765325306455	0.8595603893260473	0.18374151564923621	4.678095673091942	2.895514478974216e-6	1.6492461410860115e-4	AL355312.4	124901427
ENSG00000151834	262.48544160774566	-0.8972329274266119	0.19208599499958076	-4.670996068342047	2.9974267710007934e-6	1.698516152009524e-4	GABRA2	2555
ENSG00000263711	8.666370158057704	-1.8296543980092024	0.3924533533547191	-4.662093933888414	3.130082565081082e-6	1.7646140660379102e-4	LINC02864	400655
ENSG00000064601	7739.769243214597	-0.3430700887947609	0.07365339862871068	-4.657898958935881	3.194529252064221e-6	1.7924178311167193e-4	CTSA	5476
ENSG00000085788	950.0711416924441	-0.27680023707473456	0.05942691876344535	-4.657825827661786	3.1956639642012007e-6	1.7924178311167193e-4	DDHD2	23259
ENSG00000184709	237.62636571245355	1.1154202446279577	0.23958373477595762	4.65565930705197	3.2294558279707185e-6	1.8067739801004706e-4	LRRC26	389816
ENSG00000080839	657.6343830298306	-0.31976398423104363	0.0687127603930448	-4.653633217497846	3.2613672637483466e-6	1.8200080656912608e-4	RBL1	5933
ENSG00000156222	4.279254368345355	-0.9411175606892356	0.20229623862873486	-4.652175280512388	3.2845170251014376e-6	1.8236929164813852e-4	SLC28A1	9154
ENSG00000178502	144.7544371782214	-0.3754137324906543	0.08077635027750538	-4.647569879066443	3.358683317525077e-6	1.860187345934806e-4	KLHL11	55175
ENSG00000113272	879.7102230614773	0.22368510931580934	0.048166424049006944	4.644004900347612	3.417194503797117e-6	1.8878500863959863e-4	THG1L	54974
ENSG00000240476	1.9917232930288236	1.5449169603277728	0.3330063823294093	4.639301353688602	3.495889777604674e-6	1.9216932261281752e-4	LINC00973	105374003
ENSG00000081277	477.9611600980116	0.7994041280777833	0.1728392990122944	4.625129427427961	3.743645598193856e-6	2.0476719583371506e-4	PKP1	5317
ENSG00000163191	15530.543801856096	0.3028454716704045	0.06548652206095554	4.624546580569858	3.7541871567849327e-6	2.0483551360646107e-4	S100A11	6282
ENSG00000147642	1300.391798322908	-0.3351154311741091	0.07256738213130802	-4.6179898093571845	3.8747527675756e-6	2.098554674586461e-4	SYBU	55638
ENSG00000182742	186.18718402316134	0.5079815198579329	0.10999090095281935	4.6183958441783455	3.867180061360125e-6	2.098554674586461e-4	HOXB4	3214
ENSG00000285230	171.4617033158089	-0.32155299524164715	0.06967207631697614	-4.615234857918225	3.9265103388112115e-6	2.1213742009415572e-4	RALY-AS1	101926888
ENSG00000151090	219.59417256647646	-0.6566261323074731	0.14231964291996227	-4.613742128883408	3.95483053151306e-6	2.1279800752649916e-4	THRB	7068
ENSG00000214652	17.24709144884842	-0.7619154295063818	0.16514648654089414	-4.61357335215069	3.9580448707464795e-6	2.1279800752649916e-4	ZNF727	442319
ENSG00000100997	3797.656040058028	-0.3149221687239499	0.06834560244958003	-4.607789783640791	4.06971799393891e-6	2.1672397370098808e-4	ABHD12	26090
ENSG00000198753	108.22995369579117	0.7669535692104209	0.16644842035908658	4.607755168573171	4.070395368697957e-6	2.1672397370098808e-4	PLXNB3	5365
ENSG00000163216	26.234169504345665	1.3904748703547116	0.30188008678730216	4.6060503200213025	4.10389121659178e-6	2.1798090141525927e-4	SPRR2D	6703
ENSG00000111879	21.865325868006533	-0.8131377041825725	0.1766370463069857	-4.603438073626881	4.155728048086917e-6	2.1937098463915817e-4	FAM184A	79632
ENSG00000152213	166.79346976872597	-0.6529670235528644	0.14186513333383818	-4.602730834618096	4.16986991624585e-6	2.1937098463915817e-4	ARL11	115761
ENSG00000178429	50.82907187042572	-0.5751101629346952	0.12493853381108713	-4.6031448056232875	4.1615866139396405e-6	2.1937098463915817e-4	RPS3AP5	439992
ENSG00000149636	1128.498013963745	-0.26582298100002283	0.057805508626685334	-4.598575245081544	4.253900751953605e-6	2.2325889113169838e-4	DSN1	79980
ENSG00000030066	2133.2402577290363	-0.1951255727164948	0.04244369077510519	-4.5972809893088575	4.280401818061513e-6	2.2411614554757706e-4	NUP160	23279
ENSG00000211973	184.09179028085165	-1.0818876269233222	0.23536038203953835	-4.596727867061225	4.291775685184812e-6	2.2417917400125313e-4	IGHV1-69	28461
ENSG00000108576	139.4030795494642	-0.9290249831203733	0.20215744874612826	-4.595551580624932	4.316060046431942e-6	2.2491468464184232e-4	SLC6A4	6532
ENSG00000105327	838.7575535612659	0.33842319657764314	0.07365286681834667	4.594840787559719	4.3307980834571505e-6	2.251504296076556e-4	BBC3	27113
ENSG00000178803	6.9524319210118835	-0.729470548737441	0.1589634825311975	-4.588919021664477	4.455472132126506e-6	2.3108699343168135e-4	ADORA2A-AS1	646023
ENSG00000101003	1160.0528502810262	-0.3429029216776056	0.0747549486528804	-4.587026382291457	4.496038842521782e-6	2.3264362489602735e-4	GINS1	9837
ENSG00000213468	145.6756106159356	0.7942632809347069	0.17317442452888798	4.586492971438819	4.507535702525537e-6	2.3269229388939207e-4	FIRRE	286467
ENSG00000047457	91.94823486023792	-0.8480524931694332	0.1856935469705775	-4.566946493320009	4.9488026788975175e-6	2.540459643168078e-4	CP	1356
ENSG00000138378	54.106966764276066	-0.44205538034494746	0.09680075949337012	-4.566651983502504	4.955757594530117e-6	2.540459643168078e-4	STAT4	6775
ENSG00000132016	171.1493735654758	0.4928698431317522	0.10794410198921402	4.565972888273235	4.971830276258035e-6	2.542785493725194e-4	C19orf57	79173
ENSG00000233922	43.67520512749122	-0.9427950606540454	0.20651408320095674	-4.565282164009227	4.98822939621413e-6	2.545267143072872e-4	LINC01694	105372840
ENSG00000196335	115.85793493415652	-0.6428932136365074	0.14090811448339355	-4.562499583459222	5.054819395229069e-6	2.5673590767058606e-4	STK31	56164
ENSG00000241794	26.431496339145042	1.4596236795535111	0.3200241655767741	4.560979565161451	5.0915536434242205e-6	2.5800716542988527e-4	SPRR2A	6700
ENSG00000134198	285.4582346750582	-0.5784500846268316	0.1268965156562419	-4.558439462544677	5.153511447940792e-6	2.605478276306396e-4	TSPAN2	10100
ENSG00000211716	6.33806354403913	-0.7381724400686631	0.16195900135907426	-4.5577734727573675	5.169875244088959e-6	2.6077702518410276e-4	TRBV9	28586
ENSG00000143248	2180.789305118636	-0.4683351421989287	0.10284647996142009	-4.553730398693385	5.270289091481243e-6	2.652351197340663e-4	RGS5	8490
ENSG00000149658	3322.2779218903856	-0.2086917049693985	0.04585259103171249	-4.551361226785712	5.329994798938903e-6	2.6762637710019165e-4	YTHDF1	54915
ENSG00000171456	2928.070032673776	-0.2507731514955258	0.05510426601130371	-4.550884525783974	5.342086191720017e-6	2.6762637710019165e-4	ASXL1	171023
ENSG00000016602	718.6507652179278	-1.1765168330351803	0.2586235851236649	-4.549147489671564	5.386368229371435e-6	2.69232913560169e-4	CLCA4	22802
ENSG00000225439	39.683808698683805	-0.5557882283114876	0.12220551083479275	-4.5479800748335055	5.416326212777559e-6	2.701178251318003e-4	BOLA3-AS1	100507171
ENSG00000167608	3615.3699932599666	0.29695953524078367	0.06532700802703852	4.545739108668097	5.4742810677659425e-6	2.7239182297238076e-4	TMC4	147798
ENSG00000184005	65.11283241218388	-0.4826816147557026	0.10623093326510387	-4.543701160481663	5.527500604804079e-6	2.7442048610742416e-4	ST6GALNAC3	256435
ENSG00000105373	11875.23176683456	0.27121361151382245	0.059714873831728014	4.541810006633889	5.577329504447587e-6	2.762720770034565e-4	NOP53	29997
ENSG00000103888	5122.312610047428	0.4923302892033645	0.10853767387892242	4.5360313300299415	5.732266841356931e-6	2.809889228397947e-4	CEMIP	57214
ENSG00000186907	37.22476730532227	-0.5666700723330076	0.12493047819752029	-4.535883320938535	5.736288857138666e-6	2.809889228397947e-4	RTN4RL2	349667
ENSG00000206069	144.41496352868666	0.8341645459551021	0.18387236522721054	4.536649892572641	5.715487147199122e-6	2.809889228397947e-4	TMEM211	255349
ENSG00000257138	11.82204872080331	0.6542848982582181	0.1442405198501155	4.536068636871973	5.731253487030306e-6	2.809889228397947e-4	TAS2R38	5726
ENSG00000135903	4.422681334342888	1.7140439996087449	0.3779837449128984	4.534702940740811	5.768461453260885e-6	2.819383499206867e-4	PAX3	5077
ENSG00000160182	4831.579563868	0.8886990609584244	0.19612712055206294	4.531240036854132	5.863846442827908e-6	2.8533502679747364e-4	TFF1	7031
ENSG00000164061	37.64450550967415	-0.6099300889535655	0.13474676902389968	-4.526491383592164	5.9971043337584546e-6	2.9117658772915775e-4	BSN	8927
ENSG00000126003	3396.032539928511	-0.39903908817084427	0.08821638687068091	-4.523412285699343	6.085054380962643e-6	2.941509949990341e-4	PLAGL2	5326
ENSG00000136802	2846.9409137472585	0.2936335190655452	0.0649138077310397	4.5234369902035345	6.084343845000759e-6	2.941509949990341e-4	LRRC8A	56262
ENSG00000167617	2158.6001186390713	0.49218085132172906	0.10882317820605722	4.522757554367528	6.103914331376367e-6	2.944170319617708e-4	CDC42EP5	148170
ENSG00000165730	196.52878011390752	-0.5409416422420551	0.11969028928002835	-4.5195115284287075	6.198247270462078e-6	2.983143331502087e-4	STOX1	219736
ENSG00000197208	69.72773244185396	-0.3793624917766397	0.08413233474645754	-4.509116416653504	6.5098181355934975e-6	3.112709786613611e-4	SLC22A4	6583
ENSG00000197461	1018.1472230402346	-0.4008042865630942	0.08888312020978328	-4.509340869414911	6.502935113884021e-6	3.112709786613611e-4	PDGFA	5154
ENSG00000176783	1532.4242004110877	0.16206083034582017	0.03594976023565144	4.507980840025302	6.544748463318581e-6	3.1226383198470017e-4	RUFY1	80230
ENSG00000189377	52.18237284344151	1.1748517787131996	0.26079316960729726	4.504917749503536	6.639865539257777e-6	3.1611783171027897e-4	CXCL17	284340
ENSG00000113070	1301.9842251536459	0.4703815464727584	0.10449770270003557	4.501357774562812	6.7520739597409575e-6	3.207671687382973e-4	HBEGF	1839
ENSG00000104983	479.17636071005546	0.2774499736254736	0.06165353654227787	4.500146936992284	6.790650596382285e-6	3.212152598627783e-4	CCDC61	729440
ENSG00000164220	224.2057896193449	-0.5279424583805853	0.11731255746800118	-4.50030644438546	6.7855567455846365e-6	3.212152598627783e-4	F2RL2	2151
ENSG00000088726	9.43164937004546	0.9167762919506034	0.20376930978860996	4.499089155779474	6.824523396631401e-6	3.21570225406311e-4	TMEM40	55287
ENSG00000149927	86.54077245618252	-0.7588261429382362	0.16866544949394405	-4.499001693678124	6.827331374593001e-6	3.21570225406311e-4	DOC2A	8448
ENSG00000140968	1904.8964246950006	-0.3919656488995457	0.08715670183647221	-4.497251968471356	6.883739201028353e-6	3.2330195571309456e-4	IRF8	3394
ENSG00000205181	216.15334181648885	-0.6684356621715036	0.1486419155753868	-4.496952690524852	6.893431891537198e-6	3.2330195571309456e-4	LINC00654	149837
ENSG00000130304	584.2816912779605	0.3814496660117951	0.08489577364920982	4.49315259894973	7.017646003611051e-6	3.284288128611431e-4	SLC27A1	376497
ENSG00000106066	593.1866970495131	-0.5222916938114661	0.1162792250365857	-4.491702568942423	7.065605284602852e-6	3.296380589156956e-4	CPVL	54504
ENSG00000179715	260.9003831272409	0.39403454360620976	0.08772956718571831	4.491467999289931	7.073392998553918e-6	3.296380589156956e-4	PCED1B	91523
ENSG00000145358	33.12976739955297	-0.8650084461018034	0.19271598362876322	-4.488514288301613	7.172161453963204e-6	3.3353576989390485e-4	DDIT4L	115265
ENSG00000106852	96.594413506875	-0.4842175791253553	0.1079361553538267	-4.486148107999922	7.2522337555574675e-6	3.3559911912694974e-4	LHX6	26468
ENSG00000164749	1296.053790407757	-0.3237853576858194	0.07217918156561275	-4.485855210085614	7.2622047735587275e-6	3.3559911912694974e-4	HNF4G	3174
ENSG00000196843	971.3337191851282	0.3085956265625017	0.06877949629226686	4.486738682283695	7.2321688467023485e-6	3.3559911912694974e-4	ARID5A	10865
ENSG00000282939	14.160619272841956	-0.6225341907540574	0.13882240979292038	-4.484392625676818	7.312191507231774e-6	3.372021702801464e-4	TRBV7-2	28596
ENSG00000134398	2733.6153628767656	0.4801057200911503	0.107143663299975	4.480953005563907	7.43104741080571e-6	3.4196780391730744e-4	AC008870.1	10595
ENSG00000125895	86.20582417519549	-0.6628385206084071	0.14794872369072087	-4.480190866627796	7.45763197677482e-6	3.4247621180009865e-4	TMEM74B	55321
ENSG00000078804	1390.5263873081678	-0.3981915846975845	0.08893238177202578	-4.477464527131759	7.553477350697691e-6	3.461565514374828e-4	TP53INP2	58476
ENSG00000089558	27.3600918963909	-0.6344958723030322	0.14173951033127263	-4.476492622417649	7.587928896428027e-6	3.470139349874751e-4	KCNH4	23415
ENSG00000112303	88.36401963864114	-0.766003692868918	0.1711866542621418	-4.474669454640548	7.652961227659858e-6	3.492634044333463e-4	VNN2	8875
ENSG00000197128	53.281557736620826	-0.6174432540018929	0.13805220258723777	-4.4725346095924765	7.729788471290967e-6	3.520407588278239e-4	ZNF772	400720
ENSG00000162006	12.824869762991817	1.2300832809286981	0.2756609750268973	4.462304759709546	8.108279531538237e-6	3.6544399096873667e-4	MSLNL	401827
ENSG00000163121	71.05894101650647	-0.6022101942078966	0.13492739502954093	-4.463216636443986	8.073834909402641e-6	3.6544399096873667e-4	NEURL3	93082
ENSG00000175868	25.42914087677714	-1.4803664461513242	0.33171340349678913	-4.462787546556447	8.090025603878793e-6	3.6544399096873667e-4	CALCB	797
ENSG00000211794	5.562914259060875	-0.6992807243798072	0.15672258190441596	-4.46190150699721	8.123556483903324e-6	3.6544399096873667e-4	TRAV12-3	28672
ENSG00000253953	13.650544144498143	-0.8031649168321918	0.18000063564235833	-4.462011558825787	8.11938451823183e-6	3.6544399096873667e-4	PCDHGB4	8641
ENSG00000162975	22.820933121597264	-0.838397418118984	0.18792697529978558	-4.461293631643635	8.146637434608342e-6	3.657359042180686e-4	KCNF1	3754
ENSG00000163736	283.45789738148824	1.227623718441762	0.2752419227045765	4.46016255946373	8.189751041658161e-6	3.669241508359164e-4	PPBP	5473
ENSG00000234546	17.801381147234654	0.48534447933218466	0.10890753100786776	4.45648225463051	8.331549408938298e-6	3.7251996677733655e-4	LNCTAM34A	102724571
ENSG00000131746	4955.056335898423	0.537528728362204	0.12072057334099133	4.452668782841865	8.480952670262353e-6	3.7690653167458276e-4	TNS4	84951
ENSG00000164758	518.3740028805997	-0.27383995391548416	0.061542315107521006	-4.449620613671366	8.602210980369861e-6	3.8152623066457314e-4	MED30	90390
ENSG00000112855	1178.772600300313	0.1564991072786381	0.03517974523638423	4.448557152050686	8.644904767723848e-6	3.81883037665204e-4	HARS2	23438
ENSG00000123094	215.7384034674653	-0.5424240130217247	0.12192736843728702	-4.448746987438828	8.637268807825668e-6	3.81883037665204e-4	RASSF8	11228
ENSG00000204936	328.8978007082691	-0.9957697772552172	0.22386669161205344	-4.448047943553934	8.6654191025982e-6	3.820236665571442e-4	CD177	57126
ENSG00000132746	92.01966481570797	0.8219541238872559	0.1848200834911188	4.44732037969647	8.694810996290848e-6	3.825543289246291e-4	ALDH3B2	222
ENSG00000103044	666.3406364047734	0.5713648683648481	0.12869889532782788	4.439547572723454	9.014818676693383e-6	3.942731112903815e-4	HAS3	3038
ENSG00000108395	864.9738189845077	-0.2103520014799886	0.047434083314583486	-4.434617194664251	9.223603415628589e-6	4.010175346956626e-4	TRIM37	4591
ENSG00000130529	4048.391780218667	0.3623912072417813	0.0817423386483891	4.43333544444563	9.278633167590158e-6	4.0246058371322586e-4	TRPM4	54795
ENSG00000162344	105.21792129024942	1.1032846074185583	0.24888019356127805	4.432994814217359	9.293310216850337e-6	4.0246058371322586e-4	FGF19	9965
ENSG00000124120	953.605624129462	-0.26906408542237376	0.06076539124738788	-4.427916613372254	9.514766973458235e-6	4.0963673514832005e-4	TTPAL	79183
ENSG00000238133	66.48924851118697	0.864020873423936	0.1952937121470227	4.424212453770536	9.679473063063077e-6	4.143002421924261e-4	MAP3K20-AS1	339751
ENSG00000062282	1009.9134969727975	-0.3740828442597817	0.08458842621846813	-4.422388037976152	9.761593677201907e-6	4.1700544462511946e-4	DGAT2	84649
ENSG00000101079	1885.4843035985991	-0.23219966000838785	0.05254882552707769	-4.418741193154518	9.927744522283165e-6	4.224657770360769e-4	NDRG3	57446
ENSG00000070731	47.972646687551595	0.6337890914337514	0.143504232776922	4.416518448058459	1.00303344094942e-5	4.251897334393859e-4	ST6GALNAC2	10610
ENSG00000179388	314.93880704633153	0.6168734658562347	0.13969037102695764	4.416005636760673	1.0054146342751811e-5	4.253810898911289e-4	EGR3	1960
ENSG00000143845	73.57540885312339	-0.5665888154300969	0.12835416992727455	-4.414261069594591	1.0135558675531303e-5	4.2800148381277946e-4	ETNK2	55224
ENSG00000162892	60.12241480396729	-0.9241612040396383	0.209377655776226	-4.413848271504877	1.0154914305406872e-5	4.2800148381277946e-4	IL24	11009
ENSG00000130477	37.55041282970566	-0.6049797279663627	0.13716154738917113	-4.410709411507599	1.0303250929039828e-5	4.3342473326111623e-4	UNC13A	23025
ENSG00000164778	71.09114433698684	1.192839490072838	0.2705537940460477	4.4088810296625125	1.039060819095832e-5	4.362670025777033e-4	EN2	2020
ENSG00000188783	582.6012367379888	-0.7941296433948665	0.18020546554118266	-4.406801097902231	1.0490844069223539e-5	4.39638166954172e-4	PRELP	5549
ENSG00000174944	72.48632966318522	-0.5329178189159114	0.1210378684618092	-4.4029015521209525	1.0681264295578939e-5	4.467687075283616e-4	P2RY14	9934
ENSG00000168481	6.984099446052069	-0.9854959298678218	0.22397559939535	-4.400014700388304	1.0824354511097219e-5	4.518963001668864e-4	LGI3	203190
ENSG00000075673	29.147320676001655	-1.331424331186471	0.30265413224061927	-4.3991612515898115	1.086700602863886e-5	4.52819307919256e-4	ATP12A	479
ENSG00000125571	14.853884051930626	0.8498155179732485	0.19330166967249457	4.396317524898085	1.1010283760699889e-5	4.571223611566891e-4	IL37	27178
ENSG00000136193	1904.5137416967623	-0.4828505487138588	0.10983140299399423	-4.396288634683669	1.1011748572072854e-5	4.571223611566891e-4	SCRN1	9805
ENSG00000182798	62.338466216529724	-1.2962032189210604	0.2949543004529495	-4.394589998960968	1.1098201789330684e-5	4.5984522940266214e-4	MAGEB17	645864
ENSG00000215458	65.99892058743953	0.5294756094531508	0.12052050550980373	4.393240861490417	1.1167328393562142e-5	4.609764415342515e-4	AATBC	284837
ENSG00000261040	51.55654236035988	-0.7414613984165895	0.16876641617566035	-4.393417927680826	1.1158232564302354e-5	4.609764415342515e-4	WFDC21P	645638
ENSG00000151067	454.97744895768295	0.5027495140272167	0.11448787201179889	4.391290581201512	1.1267983121092352e-5	4.6339580585492296e-4	CACNA1C	775
ENSG00000196227	709.4755548958523	-0.3571295539240392	0.08132168027855825	-4.391566341235599	1.1253698649207506e-5	4.6339580585492296e-4	FAM217B	63939
ENSG00000136158	2562.2663599775146	0.2896858412366288	0.06599731412499951	4.389358037934108	1.1368576372111043e-5	4.666620651218691e-4	SPRY2	10253
ENSG00000158865	9.187881727129676	-0.7297583209751213	0.16630516300551162	-4.388067741173711	1.143621588329864e-5	4.6769667294165474e-4	SLC5A11	115584
ENSG00000213585	12534.795146669047	0.18679471711067555	0.042567376706220336	4.388213029894779	1.1428580456302613e-5	4.6769667294165474e-4	VDAC1	7416
ENSG00000158014	132.42173130643494	-0.9521685841436173	0.21708688300752169	-4.386117534842611	1.1539178540128227e-5	4.7016286979675875e-4	SLC30A2	7780
ENSG00000272902	20.03270196543405	-0.3135005915659186	0.07149451543715724	-4.384960016149513	1.1600708468947984e-5	4.7179781693915205e-4	TBC1D8-AS1	100506286
ENSG00000204856	137.7651199815142	-0.3417536672594174	0.0779736650709167	-4.382937071748442	1.1708994262467209e-5	4.75324789185202e-4	FAM216A	29902
ENSG00000235385	6.565114906147538	0.8327855617045163	0.19008241465152717	4.381181516613407	1.1803748336154207e-5	4.782904863489838e-4	LINC02154	109729169
ENSG00000103319	1315.4122609945043	-0.19842795912537015	0.04530359217682714	-4.37996082851166	1.1870064465993797e-5	4.7833972764881397e-4	EEF2K	29904
ENSG00000105464	1432.0684977187884	0.4638308806343904	0.10589629266069515	4.380048337674691	1.1865298561371248e-5	4.7833972764881397e-4	GRIN2D	2906
ENSG00000228630	19.990416142735988	-1.4372730526122748	0.32808946812928125	-4.380735111088442	1.182795901937733e-5	4.7833972764881397e-4	HOTAIR	100124700
ENSG00000286535	13.976322922440266	-0.3972739800203807	0.09073171739929686	-4.3785568201253895	1.19467795270199e-5	4.805526662666052e-4	AC139019.1	124902026
ENSG00000185664	181.18007991105867	0.5254705874768156	0.12005989530655631	4.376737012264581	1.204691824202051e-5	4.8308094573526136e-4	PMEL	6490
ENSG00000207730	7.777531736676197	0.7205698855189918	0.16464077857702056	4.376618549467696	1.2053464598938155e-5	4.8308094573526136e-4	MIR200B	406984
ENSG00000022840	4904.031331683721	0.13277119080642363	0.03038079562235955	4.370234158999679	1.2411337169436378e-5	4.947811876196362e-4	RNF10	9921
ENSG00000023287	1772.3240511057816	-0.3140662164999131	0.0718640993803917	-4.37027972531173	1.240874742362039e-5	4.947811876196362e-4	RB1CC1	9821
ENSG00000187601	232.45578719692085	-0.4102802850628041	0.09388114794059078	-4.370209504920358	1.2412738590648225e-5	4.947811876196362e-4	MAGEH1	28986
ENSG00000124194	5.774206049574688	-0.7510577708571726	0.1719896756258548	-4.366877070522644	1.2603561425621826e-5	5.014806940523139e-4	GDAP1L1	78997
ENSG00000057019	986.1783584024496	0.5087620225479905	0.11656915890704177	4.3644650722212335	1.2743420765987145e-5	5.049058746706674e-4	DCBLD2	131566
ENSG00000140948	1850.346124465064	-0.2179632697207567	0.049942557012312525	-4.364279339302179	1.2754251645838919e-5	5.049058746706674e-4	ZCCHC14	23174
ENSG00000160207	17.932318249382348	-0.4059641313526474	0.09303750920393326	-4.363445827669308	1.2802965515310556e-5	5.050006491068852e-4	HSF2BP	11077
ENSG00000221890	196.95884009762426	-0.6941915716161636	0.15909476345144302	-4.363384165237068	1.280657636668098e-5	5.050006491068852e-4	NPTXR	23467
ENSG00000100316	89727.6131302686	0.23192524327981848	0.05317160180378913	4.361825399499079	1.2898178549549594e-5	5.077045531566458e-4	RPL3	6122
ENSG00000231327	15.629005512438313	-0.4739831130548916	0.1086806181211613	-4.361247858624407	1.2932276678457313e-5	5.081393490610241e-4	LINC01816	100133985
ENSG00000160888	2628.5423645942783	0.31638510732115543	0.07256300729695993	4.360143261791337	1.299773199032618e-5	5.09802502246904e-4	IER2	9592
ENSG00000270885	108.26781392246598	-0.7048107466210688	0.16167416979228744	-4.359451775918081	1.303886824346326e-5	5.10507589148598e-4	RASL10B	91608
ENSG00000076641	851.8824121515314	-0.3500862256703182	0.0803166194865	-4.358826702475475	1.3076160507887773e-5	5.110599398499471e-4	PAG1	55824
ENSG00000176406	4.306591975167761	-1.1499119404098774	0.26386798826480334	-4.357906193819499	1.3131263935298974e-5	5.123052228775139e-4	RIMS2	9699
ENSG00000188747	723.9300748695001	0.42103910953610446	0.09663590710397917	4.356963391289648	1.3187931526368202e-5	5.13607022324619e-4	NOXA1	10811
ENSG00000138326	36837.04948273365	0.3048129418087604	0.06997315526169368	4.356141161117943	1.3237542444605529e-5	5.143147550947665e-4	RPS24	6229
ENSG00000179104	691.6762065098231	0.2718777292003159	0.06241612319086621	4.35588939686183	1.3252768719948619e-5	5.143147550947665e-4	TMTC2	160335
ENSG00000273542	5.481875704449859	-0.7317015329639435	0.16801104997666097	-4.355079818057127	1.3301844000277904e-5	5.153120339158627e-4	H4C12	8362
ENSG00000106346	667.6336601493773	-0.15941590639469452	0.036617514994022625	-4.353542462417706	1.3395513445471269e-5	5.171231223792e-4	USP42	84132
ENSG00000125398	8704.531914213003	0.29319811270428053	0.06734628949212919	4.35358970650561	1.3392625565599538e-5	5.171231223792e-4	SOX9	6662
ENSG00000075290	7.681395941972784	-0.6507091522493487	0.14959887750502499	-4.349692745705873	1.3632841162823083e-5	5.242449166278681e-4	WNT8B	7479
ENSG00000106415	302.89896599828126	-0.3003285577886437	0.06905258024088115	-4.349273506377107	1.3658927306322011e-5	5.242449166278681e-4	GLCCI1	113263
ENSG00000124164	3449.6539323393245	-0.2148865767676386	0.049413959862001616	-4.348701811547838	1.3694576362617307e-5	5.242449166278681e-4	VAPB	9217
ENSG00000188211	551.5088146612009	-0.42866928161425766	0.09857565345296412	-4.348632411742514	1.3698909947722725e-5	5.242449166278681e-4	NCR3LG1	374383
ENSG00000137509	2356.9901739512693	-0.25565402457314873	0.05879793036284967	-4.348010601656802	1.3737796518613535e-5	5.24821921420794e-4	PRCP	5547
ENSG00000234807	71.93133633500426	-0.426445499719172	0.09810159043999901	-4.346978451689782	1.3802577343256786e-5	5.263844504799469e-4	LINC01135	101926907
ENSG00000101350	3476.302017206263	-0.2279249231242482	0.05247231003834417	-4.343718104990841	1.4009125757097142e-5	5.324192397649867e-4	KIF3B	9371
ENSG00000162894	163.73094279025455	-0.5036393701433147	0.11593877162864281	-4.3440116112019425	1.3990411571225947e-5	5.324192397649867e-4	FCMR	9214
ENSG00000173210	288.7330510009661	0.5616944249076314	0.12934526396515547	4.342597538468414	1.4080793774638452e-5	5.342219228474276e-4	ABLIM3	22885
ENSG00000145592	28429.271189789808	0.2646870909280938	0.06096584512623055	4.341563548902764	1.414723468332912e-5	5.358204366402471e-4	RPL37	6167
ENSG00000142609	18.116720660263038	-0.6992362553547633	0.1611959716987954	-4.337802291122568	1.439145218081934e-5	5.441351293684403e-4	CFAP74	85452
ENSG00000147536	283.8044945342516	-0.31553194806024204	0.07276378441254243	-4.3363872647318384	1.4484366086263945e-5	5.457758660504548e-4	GINS4	84296
ENSG00000200795	10.914826852099159	-1.2022981119436567	0.2772490224036076	-4.336527867692175	1.4475108236049781e-5	5.457758660504548e-4	RNU4-1	26835
ENSG00000215039	374.6426770536805	0.2602297875854172	0.06004828738622027	4.333675428770581	1.466403254961226e-5	5.516028489609267e-4	CD27-AS1	678655
ENSG00000169469	24.582048011268604	1.4202989871648977	0.3277648595376456	4.333286335723761	1.468998469473836e-5	5.516377046441527e-4	SPRR1B	6699
ENSG00000100024	6.0591839441745075	-0.6012627810782741	0.13879606441753548	-4.331987247632006	1.477695025847107e-5	5.539597186181596e-4	UPB1	51733
ENSG00000214725	7.607106609865907	-0.8091218092390038	0.18679691047070365	-4.331558842167802	1.4805736723123612e-5	5.540965273137756e-4	CDIPTOSP	440356
ENSG00000081189	331.72506886630873	-0.4081244020110104	0.0942386615777042	-4.330753378479305	1.4860004243826582e-5	5.542454713141613e-4	MEF2C	4208
ENSG00000135486	25430.671573810276	0.1850767293546085	0.04273431812791003	4.330868900274644	1.485220941463175e-5	5.542454713141613e-4	HNRNPA1	3178
ENSG00000136830	10467.629055492678	0.24537108738039354	0.056672912556475316	4.329600797133516	1.493798853860209e-5	5.552750107190656e-4	NIBAN2	64855
ENSG00000175426	965.1960552821447	1.1031589900076773	0.25479235177237536	4.329639340953255	1.493537434748499e-5	5.552750107190656e-4	PCSK1	5122
ENSG00000125207	260.45448499376045	-0.9743722912581595	0.22511718433465788	-4.328289260271057	1.502720250247806e-5	5.57650883437919e-4	PIWIL1	9271
ENSG00000132824	7728.124708596862	-0.22981400482369294	0.053138946756884464	-4.324775307932109	1.5268741018100366e-5	5.656619466588006e-4	SERINC3	10955
ENSG00000101109	2260.781640213707	-0.24618750789997673	0.05693420712253174	-4.324070191583433	1.531765244541002e-5	5.665218336479414e-4	STK4	6789
ENSG00000060566	48.86832327250565	-0.8186527100537535	0.18934304020297846	-4.323648279736853	1.5346990372255127e-5	5.666561286023781e-4	CREB3L3	84699
ENSG00000123838	304.8981921992977	0.7525471369015012	0.174182661861227	4.320448021979724	1.5571273226296677e-5	5.714657804057807e-4	C4BPA	722
ENSG00000136155	78.62177210909425	0.9399264647265227	0.21755991315326906	4.320310902424165	1.5580952412279373e-5	5.714657804057807e-4	SCEL	8796
ENSG00000207607	12.228669064805214	0.7012753877078299	0.16230336637680454	4.320769207458978	1.5548623373004624e-5	5.714657804057807e-4	MIR200A	406983
ENSG00000170454	61.294165368328485	1.0554829280974836	0.24451288518006398	4.3166761020393905	1.5839631966011465e-5	5.79988384429885e-4	KRT75	9119
ENSG00000153237	16.014047189949782	0.5231336565452248	0.12123056495937462	4.315196062317546	1.5946131180344266e-5	5.825573003213344e-4	CCDC148	130940
ENSG00000153561	2701.389799592501	-0.18856397647112497	0.04369997713087125	-4.314967394752171	1.5962646164046905e-5	5.825573003213344e-4	RMND5A	64795
ENSG00000135917	345.326658750515	-0.6733208284557507	0.15615008286324794	-4.312010702200056	1.6177660132438666e-5	5.894283674369347e-4	SLC19A3	80704
ENSG00000143390	1285.8486652025483	-0.1918675816474598	0.04450226022517535	-4.3114120648397645	1.622152846333498e-5	5.900514058041138e-4	RFX5	5993
ENSG00000174498	5.886029278390024	1.0897218134335231	0.2528009540178762	4.310592171881068	1.6281794492437482e-5	5.912678681990105e-4	IGDCC3	9543
ENSG00000214717	2942.3176972464726	0.2263438075823392	0.05252102007843894	4.3095851383750725	1.6356108296805064e-5	5.929896302409113e-4	ZBED1	9189
ENSG00000171703	261.18590674060596	-0.4849568627694185	0.112555609769644	-4.308597890073448	1.642927580027111e-5	5.946642470695831e-4	TCEA2	6919
ENSG00000103375	308.49255034669255	-1.1251250331332996	0.26116814657946785	-4.308048465592447	1.6470130063427225e-5	5.95165699980535e-4	AQP8	343
ENSG00000105655	701.4096405219312	-0.546979059867463	0.12715390822606454	-4.301708594713418	1.6948611487614156e-5	6.084661938460568e-4	ISYNA1	51477
ENSG00000143194	9.684077672877775	-0.8649942877761945	0.20107685598663033	-4.301809293426133	1.694090908780701e-5	6.084661938460568e-4	MAEL	84944
ENSG00000246627	7.747645919450726	0.5895949470618388	0.13704065521860614	4.302336019346388	1.6900674384235068e-5	6.084661938460568e-4	CACNA1C-AS1	100652846
ENSG00000155816	16.374066281918733	-0.9938655209402741	0.2311176221132157	-4.300258508429173	1.7059898665007058e-5	6.114656036955294e-4	FMN2	56776
ENSG00000142611	118.4208450662626	-0.705659685164641	0.1641274651997841	-4.299461301651597	1.7121376756655988e-5	6.12672902348974e-4	PRDM16	63976
ENSG00000143217	715.8220741626894	0.43270536125633746	0.10066582261415838	4.298433669139645	1.720093607275304e-5	6.135278864914163e-4	NECTIN4	81607
ENSG00000148053	392.2705991953818	0.9229315413038605	0.2148068253752321	4.296565249691909	1.73464924963912e-5	6.177200873957207e-4	NTRK2	4915
ENSG00000124571	2481.685708965714	-0.18846507952509292	0.043882509620312614	-4.2947652984243865	1.7487824404004735e-5	6.211812095575863e-4	XPO5	57510
ENSG00000105523	1804.9815876558707	0.36429851708152516	0.08487090924164274	4.292383813684637	1.7676505114601613e-5	6.254305011896683e-4	FAM83E	54854
ENSG00000116285	2368.6076468694305	0.36645762979334046	0.08539163144933459	4.291493482130866	1.7747541324719917e-5	6.269375856102582e-4	ERRFI1	54206
ENSG00000164751	1726.0128518357076	-0.2904801686411844	0.0677090409983889	-4.2901238055948285	1.7857353978249018e-5	6.29807445988069e-4	PEX2	5828
ENSG00000166340	4134.951997142435	-0.21934239393414054	0.05122163300137013	-4.2822218090601165	1.8503639368292653e-5	6.505194937723683e-4	TPP1	1200
ENSG00000179292	28.58670128821817	-0.8240809159944172	0.1924388963235882	-4.282299117994918	1.849720987245806e-5	6.505194937723683e-4	TMEM151A	256472
ENSG00000102048	310.37610570294515	0.47999470713777864	0.11221100928940578	4.277607965362955	1.8891234038133206e-5	6.604823015643483e-4	ASB9	140462
ENSG00000164076	41.74663761356919	-0.954754546782969	0.22317123100549094	-4.278125556243753	1.8847370770895154e-5	6.604823015643483e-4	CAMKV	79012
ENSG00000187630	368.0932115381346	0.28929113568385473	0.06763209834710637	4.277423630997426	1.8906878931502234e-5	6.604823015643483e-4	DHRS4L2	317749
ENSG00000170482	75.52654949194923	-0.5857323811987981	0.13698183986573306	-4.275985647242887	1.902934835219806e-5	6.637087432397181e-4	SLC23A1	9963
ENSG00000126822	1980.4805694765462	0.2452687383647962	0.05739687082647931	4.273207490810537	1.9268100123831046e-5	6.688609937474139e-4	PLEKHG3	26030
ENSG00000131686	5.648250661334753	1.4860407979513521	0.3478862214953816	4.271628785881881	1.9405040752993683e-5	6.725555240852827e-4	CA6	765
ENSG00000122550	714.4757672748925	-0.23401257939853068	0.054808944930323775	-4.269605621783464	1.9581890266667645e-5	6.77619477469631e-4	KLHL7	55975
ENSG00000152402	94.504628696145	0.5954733673271786	0.13958753411672553	4.265949471026785	1.9905383141485406e-5	6.86609348744975e-4	GUCY1A2	2977
ENSG00000240583	1850.939275154232	-0.48815484065003784	0.1144373772652945	-4.265694061813149	1.9928170668372582e-5	6.86609348744975e-4	AQP1	358
ENSG00000165521	7.631628047800008	-0.7417766805422504	0.17392076576982407	-4.265026532392095	1.9987844791578485e-5	6.873511119200695e-4	EML5	161436
ENSG00000095752	159.84489962783078	-0.7218494771739721	0.169300590226779	-4.2637150656536456	2.010557992148512e-5	6.903228944070038e-4	IL11	3589
ENSG00000072864	1163.0906745785392	0.17989936780830268	0.04220892333283745	4.262116955453011	2.0249940816952558e-5	6.920456518264887e-4	NDE1	54820
ENSG00000074211	188.33060622935525	0.8515571678606882	0.19978548723494904	4.2623574897572585	2.0228149891632262e-5	6.920456518264887e-4	PPP2R2C	5522
ENSG00000183760	2.929043725937412	1.2571185747864175	0.29503176977351375	4.260960017124482	2.035506498151853e-5	6.945614510644163e-4	ACP7	390928
ENSG00000113532	215.76570245614178	-0.42830090255040215	0.10055399626116017	-4.259412042043693	2.0496533342045646e-5	6.98307703954733e-4	ST8SIA4	7903
ENSG00000198125	111.03487363654205	0.7026473772473911	0.16503116283994845	4.257664826180962	2.0657334759697432e-05	7.027000464629792e-4	MB	4151
ENSG00000092931	606.679343060077	-0.17683772167818052	0.04154610346618108	-4.256421347001364	2.0772506640550134e-5	7.05529066067252e-4	MFSD11	79157
ENSG00000075043	13.30348459334332	-1.0699045861706973	0.2516046439027782	-4.252324478494586	2.1156302051485524e-5	7.174590248013776e-4	KCNQ2	3785
ENSG00000114315	2883.3760250613245	0.2756967486962551	0.06488503084222187	4.249003893774128	2.1472318708191637e-5	7.259422105593071e-4	HES1	3280
ENSG00000145287	1466.5917374791863	-0.6258731416069833	0.14728868127905478	-4.249295575002107	2.144438068009127e-5	7.259422105593071e-4	PLAC8	51316
ENSG00000124257	19.321196519242857	-0.43670835150126003	0.10290837516887494	-4.243661905890671	2.1990158418330376e-5	7.423109678640987e-4	NEURL2	140825
ENSG00000007402	189.25317052928128	0.6265121087355626	0.14767412150282147	4.242531476468559	2.21012531110759e-5	7.449203705312632e-4	CACNA2D2	9254
ENSG00000276410	1.147954617650026	-1.8532035754764875	0.4369480807508127	-4.241244342559206	2.222839857685408e-5	7.480619692054876e-4	H2BC3	3018
ENSG00000088305	227.03806790572176	-0.3590778620616549	0.0847141180104286	-4.2387015351732895	2.2481630879257093e-5	7.542809580996409e-4	DNMT3B	1789
ENSG00000140280	347.12998492214814	-0.2867293726647588	0.06764193633693472	-4.2389291051119	2.245885632395108e-5	7.542809580996409e-4	LYSMD2	256586
ENSG00000265078	0.7965818732145725	-1.276576502811265	0.30122325836195607	-4.237974550017331	2.2554532850378355e-5	7.544310739304147e-4	RN7SL664P	106479464
ENSG00000275183	431.3972157809589	0.34680268674764886	0.0818321822157183	4.237974319607416	2.2554555991477716e-5	7.544310739304147e-4	LENG9	94059
ENSG00000244005	1070.6976673264878	-0.22911418364871206	0.054070523767564646	-4.237321329336763	2.262022958470964e-5	7.554813950541736e-4	NFS1	9054
ENSG00000100626	37.8867020480538	-0.6698608422875845	0.15810718490683676	-4.236751433417108	2.2677694767875572e-5	7.561430831353006e-4	GALNT16	57452
ENSG00000182463	170.18198463459697	-0.5587300168446067	0.13189708307921563	-4.236105938059607	2.2742950783409896e-5	7.561430831353006e-4	TSHZ2	128553
ENSG00000287331	44.628107435953034	0.6161683490029052	0.1454526474338083	4.236212677279093	2.2732147719891744e-5	7.561430831353006e-4	AC106045.1	105374367
ENSG00000101407	1552.843224672869	-0.23502670775020132	0.05553421513048716	-4.232106408598119	2.3151282413786187e-5	7.685598166371821e-4	TTI1	9675
ENSG00000159409	77.08094241330889	-0.8060058516288577	0.19060395749091913	-4.228694210964942	2.350515628817122e-5	7.791340752784335e-4	CELF3	11189
ENSG00000256802	65.60187107822298	-0.8051017098855563	0.19047981436219388	-4.226703562166803	2.371397441538571e-5	7.848755826401609e-4	AC022613.1	100130111
ENSG00000100350	874.3659136751307	-0.31926338566868684	0.07555715735280277	-4.225455229581157	2.384582317421774e-5	7.880561922477986e-4	FOXRED2	80020
ENSG00000155269	9.553725437636752	0.6864475658983915	0.16255586678441308	4.222840919108633	2.4124209805093954e-5	7.960628094815659e-4	GPR78	27201
ENSG00000101470	517.9023446078634	-0.7361579568527921	0.17434552209863838	-4.222408169659216	2.4170588674650388e-5	7.962082633769322e-4	TNNC2	7125
ENSG00000237515	78.42522114702483	-1.2799276066356282	0.3031476467330266	-4.222126150175343	2.4200859069207666e-5	7.962082633769322e-4	SHISA9	729993
ENSG00000101017	428.06150837500564	-0.4775677328463768	0.11317447976705093	-4.219747542284825	2.4457604393181343e-5	8.018565398524083e-4	CD40	958
ENSG00000118514	14.696650197368658	0.6115596226090013	0.1449356279892143	4.219525806687861	2.448166997780115e-5	8.018565398524083e-4	ALDH8A1	64577
ENSG00000226235	4.762508696893694	0.8436799290401433	0.199934024583625	4.219791657758899	2.4452819102382813e-5	8.018565398524083e-4	LEMD1-AS1	284576
ENSG00000235776	46.19992036898823	0.4112601805568313	0.09752333938187288	4.217043665275414	2.4752605839433653e-5	8.095277307398161e-4	AC000089.1	728139
ENSG00000183199	90.49074369272874	-0.5292314746648396	0.12557194599424	-4.214567756154034	2.5025701528892183e-5	8.172467241501784e-4	HSP90AB3P	3327
ENSG00000163364	73.0628990101015	0.5463772033870453	0.12968248805278784	4.213191862610162	2.5178700680029577e-5	8.210267738016153e-4	LINC01116	375295
ENSG00000147257	347.1712390769868	0.7639055470970145	0.18139589348425364	4.211261525406729	2.5394854362667802e-5	8.244164576086692e-4	GPC3	2719
ENSG00000172867	2.7125032689123723	-1.0438457843009707	0.24785058411823363	-4.2115929967024766	2.5357612054466667e-5	8.244164576086692e-4	KRT2	3849
ENSG00000129946	455.7902367016772	0.5245600184291418	0.12469050917485751	4.206896113428605	2.589020842859847e-5	8.355454336223524e-4	SHC2	25759
ENSG00000132429	12.448110637837534	0.8029238950141557	0.19087313778637272	4.206584039671402	2.5925969950902708e-5	8.355454336223524e-4	POPDC3	64208
ENSG00000138942	781.3191593113511	-0.1379961728289781	0.03280832052223071	-4.206133402515157	2.597769280346923e-5	8.359507773239011e-4	RNF185	91445
ENSG00000169347	86.44544186880744	-1.2447867569524838	0.2961234152097961	-4.203607999288348	2.626937229746903e-5	8.4287594403655e-4	GP2	2813
ENSG00000204334	33.06571030097168	0.6106420828918447	0.14531200467361519	4.202282421630655	2.6423717942686805e-5	8.46595951468961e-4	ERICH2	285141
ENSG00000002079	10.185467411856136	0.48170942160231417	0.11476657826018646	4.197297060736918	2.7011952218643863e-5	8.641864481212869e-4	MYH16	84176
ENSG00000114698	475.5917753622165	-0.32223731420516627	0.07679220497474354	-4.1962242692620695	2.7140151260243122e-5	8.645236332796808e-4	PLSCR4	57088
ENSG00000119915	8.911709646964999	-0.658060160487858	0.15679935412159623	-4.196829535264152	2.7067750761111513e-5	8.645236332796808e-4	ELOVL3	83401
ENSG00000158445	19.76976426995197	-0.6658963569259704	0.15868507883413738	-4.196338822895794	2.7126434511000335e-5	8.645236332796808e-4	KCNB1	3745
ENSG00000116661	294.17817162596145	-0.77628199399076	0.18502629405805468	-4.195522576630056	2.7224316570008745e-5	8.659532614036116e-4	FBXO2	26232
ENSG00000119946	21.593422504367343	-0.6999689497235643	0.16686436870542878	-4.194837730511795	2.730670048063206e-5	8.673221883207096e-4	CNNM1	26507
ENSG00000106100	426.62559935489054	-0.220389828194113	0.052543453359087965	-4.19442983101898	2.7355881539495862e-5	8.676340960792911e-4	NOD1	10392
ENSG00000197153	5.431167278152135	-0.7542134995166568	0.17986870225661994	-4.193133602757722	2.7512729437320628e-5	8.713550215328428e-4	H3C12	8356
ENSG00000114529	665.3211604546925	0.28792741139980493	0.06877600347045278	4.186451623690274	2.8334929000032236e-5	8.948235529336828e-4	C3orf52	79669
ENSG00000254363	28.455666892932122	-0.5255419610412781	0.1255826282816094	-4.1848300854381755	2.853794840602971e-5	8.999456319229083e-4	AC011379.2	101929719
ENSG00000252906	0.6900022553334755	-1.5717946730529488	0.37563021254308215	-4.1844202637791685	2.8589477274473988e-5	9.002826393731859e-4	SCARNA3	677679
ENSG00000240498	60.067187426844775	-0.6789845619384918	0.1623900089069499	-4.181196654330825	2.8997892645870456e-5	9.118410094050249e-4	CDKN2B-AS1	100048912
ENSG00000211752	6.186201046250065	-0.711817021313834	0.17034679163736788	-4.178634739591346	2.932642358518439e-5	9.208580556812245e-4	TRBV27	28560
ENSG00000070601	21.1176208358306	0.7667380619734119	0.18351461968011012	4.178076184393026	2.939851899684342e-5	9.218087542637546e-4	FRMPD1	22844
ENSG00000170382	110.42838182483496	-0.6135885889934969	0.1469097600069343	-4.176635976837311	2.95851915359421e-5	9.250303220237897e-4	LRRN2	10446
ENSG00000092820	15449.533135770025	0.24119076886970003	0.057767734931071735	4.1751813388128864	2.9774877746698783e-5	9.296425356522397e-4	EZR	7430
ENSG00000179922	276.14231294219786	0.25318303530047914	0.060687030684059194	4.171946335924182	3.0200877442970494e-5	9.405272122967474e-4	ZNF784	147808
ENSG00000185728	2695.0780710092745	-0.20715519250567316	0.04965504214867478	-4.171886349132861	3.0208831207462556e-5	9.405272122967474e-4	YTHDF3	253943
ENSG00000022267	838.1900713008732	-0.5320826699721475	0.12756741227991988	-4.1709921088985	3.032763654203394e-5	9.428943473851257e-4	FHL1	2273
ENSG00000116745	3.8304854279184086	1.0672865233936617	0.2559082871580739	4.17058210676234	3.0382256200416345e-5	9.43262075247574e-4	RPE65	6121
ENSG00000078747	2555.5840807575123	-0.23661797414539307	0.05675420010927825	-4.169171157197059	3.057093534599499e-5	9.477849899180979e-4	ITCH	83737
ENSG00000151715	5037.6581311231	-0.3302819075286179	0.07923306911383338	-4.168485598533424	3.066301309317916e-5	9.493044910294215e-4	TMEM45B	120224
ENSG00000173083	360.07832106922683	-0.3863488464536379	0.09273419126397421	-4.166196320770939	3.0972400372268793e-5	9.575380384374769e-4	HPSE	10855
ENSG00000163792	4.692803588534273	-0.9954669096357195	0.23914333070608693	-4.162637137722117	3.1459308532029445e-5	9.698706824776575e-4	TCF23	150921
ENSG00000230519	3.4692423305557765	0.9419978228397105	0.22632351941360276	4.162173800055768	3.152322713963948e-5	9.704839327361355e-4	HMGB1P49	100420013
ENSG00000122121	526.9290334179822	-0.8194928597017621	0.1970568888651288	-4.1586613105550745	3.2011813145699905e-5	9.841511815490418e-4	XPNPEP2	7512
ENSG00000124615	290.01682993324374	-0.3863449023121357	0.09291271844152449	-4.158148731330959	3.208371148939985e-5	9.849878166585527e-4	MOCS1	4337
ENSG00000147789	626.5937946759137	-0.20362686298522642	0.04897527504883162	-4.157748226675539	3.2139996127985706e-5	9.853434417930306e-4	ZNF7	7553
ENSG00000213937	68.34209607703737	-0.6883865720648366	0.16581640199583086	-4.151498668280986	3.303051872397162e-5	0.001011238505878481	CLDN9	9080
ENSG00000173559	621.2671510317967	-0.28331719407079353	0.06827147901940815	-4.14986167196191	3.3267625632387116e-5	0.0010170849817124953	NABP1	64859
ENSG00000101146	2271.464285207378	-0.23565813760322155	0.05683297730446142	-4.146503469997203	3.3759106592847016e-5	0.0010306814219198431	RAE1	8480
ENSG00000173175	155.3137807812627	-0.5990085916625029	0.14449920331521368	-4.14541103286094	3.392046860284e-5	0.00103407395014498	ADCY5	111
ENSG00000260989	5.811961510652457	0.9116555887985096	0.21993483548197393	4.145116833359624	3.396404935376154e-5	0.00103407395014498	AL133297.2	105371046
ENSG00000039650	1322.8956701392551	0.21168641434618757	0.05107496141433913	4.144622110018028	3.40374543001712e-5	0.001034879455363688	PNKP	11284
ENSG00000151694	702.7469265640897	-0.16395757770327415	0.0395658479694463	-4.143916688702998	3.414238237027332e-5	0.001036639854804318	ADAM17	6868
ENSG00000131043	2129.5487904994966	-0.20467251101474312	0.04942015756037319	-4.141478318127757	3.450744974542192e-5	0.001046282963876665	AAR2	25980
ENSG00000178171	6.716590916920177	-1.2074232575660446	0.2916202481532665	-4.14039582372024	3.467070388018743e-5	0.001049788908833752	AMER3	205147
ENSG00000167107	1116.330448661715	-0.3516624933448237	0.08496060464749373	-4.139124183542371	3.486342061098324e-5	0.0010527320281204157	ACSF2	80221
ENSG00000229656	8.83119364816406	0.4672596346586132	0.11288777674597676	4.139151714450484	3.485923755635763e-5	0.0010527320281204157	ITGB1-DT	101929475
ENSG00000260653	6.721480073362647	-1.2940484120098172	0.3126752754769469	-4.138633635281551	3.493803463208068e-5	0.0010535418569014425	AC237221.1	100653233
ENSG00000196747	9.441215502318231	-0.535885425734748	0.1296178371488851	-4.134349388342323	3.559615991043341e-5	0.00106900020831837	H2AC13	8329
ENSG00000078814	175.3655877384312	0.6713761065325013	0.16254818231061552	4.130320603952123	3.622576860562435e-5	0.00108347980647731	MYH7B	57644
ENSG00000131238	3924.1805274308285	-0.22527652981189603	0.05455154328977925	-4.129608737469096	3.6338110915088275e-5	0.0010837950283415006	PPT1	5538
ENSG00000175164	2354.852037123342	0.39635269033387305	0.09598498381729646	4.129319759935725	3.638380987037656e-5	0.0010837950283415006	ABO	28
ENSG00000113889	16.865934531401177	-0.8341864074319771	0.20206305123034404	-4.12834707955111	3.6538030987595887e-5	0.0010850026824184213	KNG1	3827
ENSG00000132698	5915.637519404106	0.2494583340054772	0.06042884740987954	4.128133245922098	3.65720180119261e-5	0.0010850026824184213	RAB25	57111
ENSG00000197976	1828.988469735535	0.2263464455506737	0.05482670871721103	4.1283974698926205	3.653002624149247e-5	0.0010850026824184213	AKAP17A	8227
ENSG00000206432	31.861293153786043	-0.5117205309981199	0.12398721396339235	-4.12720404500102	3.6720055460415815e-5	0.0010879303528413251	TMEM200C	645369
ENSG00000082458	3502.866416412155	0.22620715281699627	0.05483773625821574	4.125027184781103	3.706909698898915e-5	0.0010953272184025305	DLG3	1741
ENSG00000138315	57.911159617547135	-0.6564615238520418	0.15912956133671136	-4.125327301462217	3.702078925465634e-5	0.0010953272184025305	OIT3	170392
ENSG00000129455	49.23518249999052	1.0274648225768506	0.2491463807220847	4.123940390380211	3.724453209056417e-5	0.0010975684771020134	KLK8	11202
ENSG00000231252	29.329458229832444	0.7077983236923467	0.1716266874799419	4.12405747663846	3.7225593697382967e-5	0.0010975684771020134	AC099792.1	101926964
ENSG00000136205	4708.436481943293	-0.24751954099236817	0.06003792682596842	-4.122719655358047	3.7442528345225174e-5	0.0011019301098982622	TNS3	64759
ENSG00000128342	1203.7215795350944	0.3597985917589435	0.08729459416824209	4.121659481748742	3.761529281349853e-5	0.0011055385326505976	LIF	3976
ENSG00000136960	584.4899394512172	-0.49491784433952524	0.12010863010358916	-4.120585206181082	3.779112707068565e-5	0.0011092274487604845	ENPP2	5168
ENSG00000099864	240.62997372603553	-0.542724582667574	0.1317654421858325	-4.118868905719257	3.8073666111318975e-5	0.0011145522205734451	PALM	5064
ENSG00000249510	11.275642165555574	-0.4798334001900042	0.1164953321288063	-4.118906667088283	3.8067428282192785e-5	0.0011145522205734451	AP003478.1	100130524
ENSG00000141219	511.86610725793986	-0.1768190768076028	0.042978502619152335	-4.114128367255113	3.886451297707722e-5	0.001134689350402269	C17orf80	55028
ENSG00000223547	180.21984270543393	-0.42303147770379856	0.10288067909751518	-4.111865137503897	3.924755486317149e-5	0.001144356946890065	ZNF844	284391
ENSG00000198848	764.3050737846277	-0.8545436233733805	0.20790666799699795	-4.110227111069471	3.95270159303883e-5	0.0011509828430033675	CES1	1066
ENSG00000215114	957.4785744391029	-0.20883746512188536	0.05084094804459437	-4.1076626843918556	3.9968324531909085e-5	0.0011622978597056357	UBXN2B	137886
ENSG00000114854	98.08682207683624	-0.6925560505633487	0.16869917758240124	-4.1052722395464505	4.038390029951015e-5	0.0011728357237181847	TNNC1	7134
ENSG00000180745	1713.6055186496837	0.3005851482800808	0.07323529813209487	4.104375293699412	4.054088853496975e-5	0.0011758457973372871	CLRN3	119467
ENSG00000170142	745.8420864511344	-0.2062078234544851	0.05024829939225757	-4.103777161586056	4.0645898471180106e-5	0.0011773423653090973	UBE2E1	7324
ENSG00000172551	13.494567970456401	1.1635310280515023	0.2835592736099449	4.103307972399516	4.072845137464815e-5	0.0011781853722458912	MUCL1	118430
ENSG00000206077	173.3684169975731	-0.6640691067486284	0.16192644678275578	-4.101054027570671	4.1127251365731575e-5	0.001188162518813658	ZDHHC11B	653082
ENSG00000147081	4.679557855474495	-1.0623298346316064	0.25907290024835955	-4.100505431533776	4.12248759435828e-5	0.0011894240057910939	AKAP4	8852
ENSG00000148204	213.333785321961	0.4988570650172988	0.12167233123539979	4.100004166536094	4.131427000761394e-5	0.0011904450376180838	CRB2	286204
ENSG00000145715	1258.0763282964458	0.21628701170601575	0.05275927580511944	4.09950683373536	4.1403144566960904e-5	0.0011914484539027666	RASA1	5921
ENSG00000119950	1305.6303521872046	-0.22334789616038694	0.05448654250884216	-4.09913872079774	4.1469044022942015e-5	0.0011917889666202227	MXI1	4601
ENSG00000136267	10.905350782830189	0.7877527512663038	0.19243918873609575	4.093515236891795	4.248821419940949e-5	0.0012194891999968533	DGKB	1607
ENSG00000134901	213.3501140500471	-0.29820925538420856	0.0728775053025901	-4.091924581474526	4.2780779789656024e-5	0.0012262896344647435	POGLUT2	79070
ENSG00000184956	181.38349886014936	-1.0772565249681503	0.26343180145778644	-4.08931844601448	4.326425494609869e-5	0.0012385376256842252	MUC6	4588
ENSG00000227066	3.4572827722340045	-0.9227474982296979	0.22577910009841046	-4.086948250867771	4.370845633497046e-5	0.0012496310025833382	Z98257.1	117779438
ENSG00000089486	461.31018765896346	-0.4595992954246342	0.11250855256105229	-4.085016516190932	4.407368148833693e-5	0.0012550668400215972	CDIP1	29965
ENSG00000139266	823.6698713539326	0.20726391280881504	0.050741038476468686	4.0847392767677455	4.4126334937020275e-5	0.0012550668400215972	MARCHF9	92979
ENSG00000152465	532.9217218158155	-0.20406346286948435	0.049951605219656754	-4.08522332710105	4.403444267216696e-5	0.0012550668400215972	NMT2	9397
ENSG00000158560	46.57047231348497	-0.6832081987724818	0.16722418705762415	-4.0855824195877455	4.3966389749956076e-5	0.0012550668400215972	DYNC1I1	1780
ENSG00000111962	107.05828473787365	-0.6250942063352303	0.15307293291142104	-4.08363643686735	4.4336378164690945e-5	0.0012594159586137661	UST	10090
ENSG00000123064	3065.629474124516	0.22146106756605013	0.05425050380694088	4.082193749834192	4.461257950801504e-5	0.0012623813736780173	DDX54	79039
ENSG00000184574	871.8244071169778	0.27965265862389244	0.06850419701489979	4.082270441956534	4.4597855880999144e-5	0.0012623813736780173	LPAR5	57121
ENSG00000284977	12.172837655703463	0.5672712805244959	0.13895416858933124	4.082434419085506	4.456639042777306e-5	0.0012623813736780173	AL160272.1	105376244
ENSG00000127324	24422.93761853955	0.3736566330404045	0.09155428891402727	4.081257551913066	4.4792686173618936e-5	0.001265852796570618	TSPAN8	7103
ENSG00000116985	412.1598042354746	-0.29290599394916256	0.07181189237790638	-4.078795088810081	4.52697154578323e-5	0.0012770919802804186	BMP8B	656
ENSG00000171016	62.20946922658502	-0.5297218718044835	0.12987812097558357	-4.078607450011296	4.5306261787383176e-5	0.0012770919802804186	PYGO1	26108
ENSG00000111640	76159.18021322481	0.2934746895787433	0.0719746109927476	4.077475175354748	4.552738899723556e-5	0.001281686124733159	GAPDH	2597
ENSG00000063177	44633.31441879858	0.2675422146413527	0.06562392999252378	4.076900220267706	4.564006610874208e-5	0.0012832193587181144	RPL18	6141
ENSG00000183578	106.68205952107195	-0.47100104877201204	0.11556897110107693	-4.075497465146361	4.591608249364126e-5	0.0012893352947864131	TNFAIP8L3	388121
ENSG00000117595	3533.013405106897	0.19208469560050437	0.04713531671537482	4.075175664150131	4.597962526643624e-5	0.0012894769462443434	IRF6	3664
ENSG00000081760	1925.4449417948113	0.22024957852698024	0.05405548227884442	4.07450954541162	4.611142202506558e-5	0.0012915299564148928	AACS	65985
ENSG00000088356	1313.4178769528369	-0.27318722038932985	0.06706224612941857	-4.073636601167901	4.6284683246247204e-5	0.0012923323418442905	PDRG1	81572
ENSG00000101096	622.9110970960185	-0.37510471597993933	0.09208459906883301	-4.073479384968049	4.6315952912806306e-5	0.0012923323418442905	NFATC2	4773
ENSG00000147548	2273.208877892026	-0.2496950084348677	0.06129491135526786	-4.073666196980448	4.627879899824958e-5	0.0012923323418442905	NSD3	54904
ENSG00000258700	4.424034699308901	0.9946174889090161	0.24430698065214454	4.071179162601162	4.67757547386991e-5	0.0013035119617005617	LINC00871	100506412
ENSG00000143028	16.60185436724262	-0.5458490878109277	0.1343099529378648	-4.064100060130699	4.821813904492565e-5	0.001338630275777451	SYPL2	284612
ENSG00000187045	41.40311481950165	-0.5776205517015437	0.14219785666234855	-4.062090422875461	4.8635230110266566e-5	0.001348511166441014	TMPRSS6	164656
ENSG00000197958	34664.48021780404	0.24050310720816637	0.05922798617162095	4.060632865538881	4.8939876995281775e-5	0.0013548731375867006	RPL12	6136
ENSG00000252213	1.2459871799547906	-1.0563669231746844	0.26016292781642364	-4.060405270039392	4.898761015545073e-5	0.0013548731375867006	SNORA74D	109616975
ENSG00000115590	401.068739712945	0.6268454705737599	0.15440476458499355	4.059754711964908	4.912429392460825e-5	0.0013569508909525559	IL1R2	7850
ENSG00000101052	1171.991429352343	-0.26697656161952193	0.06577763190021675	-4.058774296169854	4.933096471684061e-5	0.0013609542618940144	IFT52	51098
ENSG00000181982	577.9533757140512	0.2685246843390873	0.0661783136024777	4.0575933371779644	4.958100423366677e-5	0.0013661425954033957	CCDC149	91050
ENSG00000203722	11.82438364613915	0.5387216159336367	0.13278382677583825	4.057132777496244	4.967884183968735e-5	0.001367129476494667	RAET1G	353091
ENSG00000198324	1554.0408211090403	0.24064330929328495	0.05937814418795655	4.052725334957399	5.062442465854468e-5	0.001391414205421821	PHETA1	144717
ENSG00000171425	898.0207432846237	0.2593501433483935	0.06403824154088855	4.0499260614893355	5.1233818151660565e-5	0.0014064097802204904	ZNF581	51545
ENSG00000225792	11.91944220063154	0.6418845177265158	0.15853667204299426	4.048807821274565	5.1479193704931435e-5	0.0014096346171898182	AC004540.2	105375304
ENSG00000258545	11.701565359657165	0.6335607285672447	0.15647421105834544	4.048978577888501	5.144165265096653e-5	0.0014096346171898182	RHOXF1-AS1	101928969
ENSG00000065357	1019.994142423079	0.3491356330655794	0.08624063454601218	4.0483889630856575	5.1571390187480326e-5	0.0014099479948564823	DGKA	1606
ENSG00000156802	1843.7889371420308	-0.29516831356064743	0.07291392285090134	-4.048174916664748	5.161856516123854e-5	0.0014099479948564823	ATAD2	29028
ENSG00000104881	1442.3396858826652	0.3249542830325647	0.08029707440833214	4.046900655185581	5.190025481900366e-5	0.0014158877685337841	PPP1R13L	10848
ENSG00000135913	267.099235704334	-0.2509004747257141	0.0620090835511584	-4.046189047750037	5.2058196844435786e-5	0.0014184410791618022	USP37	57695
ENSG00000036672	81.06582807981056	-0.5047105135131984	0.12476545219329734	-4.045274590367032	5.226183045476622e-5	0.0014222315169313726	USP2	9099
ENSG00000116329	42.12358156533294	0.8498172950215618	0.21012044170446384	4.044429414520444	5.2450707307691286e-5	0.0014256115181053503	OPRD1	4985
ENSG00000254389	51.26474257644194	-0.44169745189881576	0.10926339513018773	-4.042501620716908	5.2883946996296195e-5	0.0014347173659803806	RHPN1-AS1	78998
ENSG00000258791	20.917697108317675	0.782047317373477	0.19353222023535094	4.040915339174241	5.324297834954739e-5	0.001441812004618026	LINC00520	645687
ENSG00000228501	7.357013440462695	-0.6901283452620268	0.17082058338637035	-4.040077206041738	5.3433608710048785e-5	0.001443427741171085	RPL15P18	728088
ENSG00000226995	4.698735057424381	-1.0502121680141916	0.26002843566319733	-4.038835850147105	5.371713927018158e-5	0.0014493107722553398	LINC00658	100507629
ENSG00000108861	2550.7078129315264	-0.15231455688819104	0.03771605751466613	-4.038453829087585	5.3804680833144685e-5	0.0014498980190770273	DUSP3	1845
ENSG00000152931	43.93805454189811	0.7011382628622137	0.17368520514759628	4.036833547603505	5.417747912168399e-5	0.0014581613825143836	PART1	25859
ENSG00000075884	112.33824799033913	-0.37658971747324815	0.09333910157685854	-4.03464047876175	5.468596503342536e-5	0.001470052106380238	ARHGAP15	55843
ENSG00000130724	3854.5716989512325	0.20149899625235626	0.04995232764957157	4.033825964345917	5.487596760991192e-5	0.001473362915986953	CHMP2A	27243
ENSG00000204386	4288.607208159072	-0.30054338348553833	0.07452279787427825	-4.032905259308195	5.509149437638058e-5	0.0014773501344751301	NEU1	4758
ENSG00000124193	4457.387668170165	-0.18055865841229687	0.04477920829542657	-4.032198542258235	5.5257472700336023e-5	0.0014800005719726695	SRSF6	6431
ENSG00000135919	3192.51156557614	0.4055436636678369	0.10060034299261214	4.031235397454053	5.548443806374421e-5	0.0014842760536882447	SERPINE2	5270
ENSG00000042493	6070.969288126371	0.3074588107339108	0.07627675300824505	4.0308324438073075	5.557965599996367e-5	0.0014850210390390294	CAPG	822
ENSG00000069424	1094.674332696148	-0.343124086963957	0.08514541504545167	-4.029859820176966	5.5810125088909204e-5	0.001486817847311366	KCNAB2	8514
ENSG00000101150	5908.026724646515	-0.20357316150046	0.050528488215621045	-4.028878929283396	5.604346984314551e-5	0.001486817847311366	TPD52L2	7165
ENSG00000101158	5295.171664785208	-0.2605803819058923	0.06468429377443076	-4.028495430661993	5.6134951625147486e-5	0.001486817847311366	NELFCD	51497
ENSG00000120693	427.80416206682713	0.5363053648016567	0.1331442737127057	4.028001729604073	5.625292995442491e-5	0.001486817847311366	SMAD9	4093
ENSG00000126218	222.40976798148023	-0.6632453305610762	0.1646253365082823	-4.028816855464458	5.605826767337154e-5	0.001486817847311366	F10	2159
ENSG00000126562	1311.6755858758868	0.41086319634677165	0.10196424100987153	4.029483201929533	5.589960998399432e-5	0.001486817847311366	WNK4	65266
ENSG00000165572	491.9236845617777	-0.2331603237184236	0.05788492386918241	-4.027997415101668	5.625396201323228e-5	0.001486817847311366	KBTBD6	89890
ENSG00000227060	2.2352930884134388	-0.8779954898548773	0.21792369527719463	-4.028912453682857	5.60354794721078e-5	0.001486817847311366	LINC00629	100506757
ENSG00000176641	192.13973205399188	-0.4137981911721607	0.10289726974934847	-4.02146910389506	5.783629494863236e-5	0.0015268089216200038	RNF152	220441
ENSG00000188451	3.9295555501118278	-0.6579965526556828	0.16371759192713847	-4.019094984908648	5.842211655872885e-5	0.0015404290852919379	SRP72P2	153932
ENSG00000280670	85.37310354930368	-0.23962847516919605	0.05963850690955136	-4.018016003194382	5.869021213638633e-5	0.0015456491590470295	CCDC163	126661
ENSG00000248429	41.34022986100049	0.6630569010882233	0.16512353016501954	4.015520382985901	5.9314771918613686e-5	0.0015602333143221975	FAM198B-AS1	285505
ENSG00000087128	7.209022264507041	1.276418704045824	0.3179706863117259	4.0142653363790695	5.963123625977001e-5	0.0015648230248501312	TMPRSS11E	28983
ENSG00000164944	2081.8178401939754	-0.18235828413369773	0.0454452531920273	-4.012702566825831	6.002752917773854e-5	0.0015714807905758796	VIRMA	25962
ENSG00000187837	549.1050862891723	-0.46263266739249265	0.11528842510120237	-4.012828408284569	5.9995525738989504e-5	0.0015714807905758796	H1-2	3006
ENSG00000167419	22.908499999697	-0.8828287810072417	0.22004400733430662	-4.012055550624403	6.019233083428709e-5	0.0015739259176514714	LPO	4025
ENSG00000120832	233.6081281382291	0.2312525985257585	0.05764675408965719	4.011545874137068	6.032245222606634e-5	0.0015754594957573225	MTERF2	80298
ENSG00000171302	8115.759479632914	0.22749960202334532	0.05675497709224613	4.008452010359922	6.111805512003583e-5	0.0015905847568015938	CANT1	124583
ENSG00000110921	921.6306103370935	0.23219561021034085	0.05793960285460439	4.007545767840702	6.135297484168842e-5	0.0015948155948529927	MVK	4598
ENSG00000112499	11.230893310871858	0.7399472267142594	0.1846557698154422	4.007170896711291	6.145040014114007e-5	0.0015954666316974685	SLC22A2	6582
ENSG00000160460	21.810384194488854	-0.5869315496192014	0.14651724488777004	-4.005887157302077	6.178514212884434e-5	0.0016016438218717302	AC020929.1	57731
ENSG00000166828	15.445041440077752	-0.9691444684274966	0.24194721735175045	-4.005602870887843	6.185950447017756e-5	0.0016016438218717302	SCNN1G	6340
ENSG00000156787	393.31277571643295	-0.2524576070314799	0.06305184599845783	-4.003968528338643	6.228865478509971e-5	0.0016096469137490655	TBC1D31	93594
ENSG00000130038	669.0717949612143	0.39050667504189285	0.09756277042235685	4.0026197836670585	6.26449332327574e-5	0.0016169581536881396	CRACR2A	84766
ENSG00000131037	1365.263929309085	0.31194396140661385	0.07796786661602403	4.000929805388606	6.309407380392082e-5	0.0016266463963272827	EPS8L1	54869
ENSG00000184995	4.245988111159114	1.1761033756115147	0.2939996323803251	4.00035661980039	6.324709869997532e-5	0.001628686678321911	IFNE	338376
ENSG00000110344	1020.5201447430713	-0.21130734832685294	0.052844606214599195	-3.998654989853549	6.370345974293259e-5	0.0016362002586582203	UBE4A	9354
ENSG00000170465	5.399913977875952	1.1441957598817725	0.2861606006929777	3.9984391880326755	6.376155796340839e-5	0.0016362002586582203	KRT6C	286887
ENSG00000160180	31177.72516497144	0.5576981726144106	0.13959747791910018	3.9950447596023833	6.46820318044066e-5	0.0016540441149240541	TFF3	7033
ENSG00000133985	379.70002546780466	0.4570350679265279	0.11444391448615426	3.993528795118427	6.509716900393456e-5	0.0016627310502360714	TTC9	23508
ENSG00000131196	222.8180408792462	-0.4756456830895954	0.11913536966740854	-3.9924808595252648	6.538561221967323e-5	0.0016681655673127975	NFATC1	4772
ENSG00000142676	27516.937966513473	0.2074824946636833	0.05199293002649514	3.9905905390973744	6.590898247690016e-5	0.001677634758358326	RPL11	6135
ENSG00000125378	2739.639014506135	0.42991553102364166	0.1077517768539225	3.989869527687435	6.610965038680932e-5	0.0016808016418413355	BMP4	652
ENSG00000136842	49.28209872900258	-0.5860819054306411	0.1469768942009795	-3.987578514410704	6.675111691588063e-5	0.0016932046837477063	TMOD1	7111
ENSG00000106351	1410.8048451402922	0.2515282543267888	0.06308925672136702	3.986863491476219	6.695252098795597e-5	0.0016963614024569122	AGFG2	3268
ENSG00000269646	8.918990951797122	0.44690359719794664	0.11212556501411537	3.985742209117844	6.726951654920609e-5	0.0017024362265145232	AC010487.1	123706511
ENSG00000171443	829.2868628089883	0.2811617905988541	0.07055127756634014	3.985211895482326	6.741993469134938e-5	0.0017042862619282275	ZNF524	147807
ENSG00000139597	325.9880204000585	-0.41216676299661603	0.10344022757709248	-3.9845887103200175	6.75971016647563e-5	0.0017068074593312977	N4BP2L1	90634
ENSG00000180332	3.227503313549263	-0.8726548679668368	0.21902462186196528	-3.9842774777933663	6.768574765079993e-5	0.0017070903151791565	KCTD4	386618
ENSG00000145649	202.56423495089035	-0.5481794499393501	0.13765320381086962	-3.982322494233612	6.824509125875288e-5	0.0017192303389905025	GZMA	3001
ENSG00000145198	27.79147013174905	0.6613856691346894	0.1661591058385276	3.9804358948429823	6.878901399439361e-5	0.0017302233113615487	VWA5B2	90113
ENSG00000187116	73.54841368787469	-0.49602479826724744	0.12462104418096852	-3.9802651432365206	6.883844504214845e-5	0.0017302233113615487	LILRA5	353514
ENSG00000120526	1239.7683303514314	-0.2623235330831185	0.06591479661488757	-3.979736668471642	6.899164677209627e-5	0.0017320989405436422	NUDCD1	84955
ENSG00000142700	61.01764118217473	1.045565930992522	0.2627618644834846	3.979138803295556	6.916535326818816e-5	0.00173448450749792	DMRTA2	63950
ENSG00000267882	5.856850027669007	-0.5101259395703576	0.1282758643659495	-3.9767881673753833	6.985233779478384e-5	0.0017497216841027502	AL031666.2	100131496
ENSG00000205542	57286.41273357659	0.25017231613316776	0.06293108615144799	3.975337649998776	7.027947388756559e-5	0.0017564290735868574	TMSB4X	7114
ENSG00000178163	352.7381125134332	-0.5058627056993247	0.12726892118267066	-3.9747544097844094	7.045191706900208e-5	0.0017587447428675119	ZNF518B	85460
ENSG00000047648	218.73947999676977	-0.5657923088326263	0.14238133958223173	-3.9737813290192805	7.07405134326263e-5	0.0017618286266521228	ARHGAP6	395
ENSG00000149792	2447.9018113803104	-0.20275105684570643	0.051025424877184804	-3.973530006535297	7.081523219225063e-5	0.0017618286266521228	MRPL49	740
ENSG00000166441	34012.55013292291	0.23532485806474743	0.059221864162421464	3.973614498512697	7.079010420397714e-5	0.0017618286266521228	RPL27A	6157
ENSG00000117280	727.8466160465528	-0.2704824066789206	0.06811029733189324	-3.9712410204420716	7.149919809288064e-5	0.001774838765271811	RAB29	8934
ENSG00000148842	502.32394657574315	-0.19264429115519693	0.04850756242396133	-3.9714279903711724	7.144309657505306e-5	0.001774838765271811	CNNM2	54805
ENSG00000164983	733.6738237264244	-0.2901415151499703	0.0730863538525437	-3.9698452564120106	7.191932463386149e-5	0.001783259474582912	TMEM65	157378
ENSG00000123405	46.79795794717236	0.721546980219812	0.18190457554914743	3.9666235884476837	7.289798297489811e-5	0.0018034682813868452	NFE2	4778
ENSG00000184368	361.00569494181656	-0.8623748124902108	0.21740229880665907	-3.966723522354015	7.286743729038933e-5	0.0018034682813868452	MAP7D2	256714
ENSG00000152822	3.617270512658901	0.7971628562883608	0.2009825745342425	3.9663282159446305	7.298833701394923e-5	0.0018036792744377612	GRM1	2911
ENSG00000145741	16833.02781330726	0.19114140320659298	0.0482058617405885	3.9651070700734974	7.336300923437784e-5	0.001810907964785432	BTF3	689
ENSG00000175895	931.9618927405154	-0.2377007846575732	0.059961589239777596	-3.9642175544587825	7.363707493141803e-5	0.0018156398688067648	PLEKHF2	79666
ENSG00000143314	2098.0840651034646	0.21989868540725555	0.05549689754899388	3.9623599718006606	7.42125341748374e-5	0.0018257442977856484	MRPL24	79590
ENSG00000242444	9.893025934717043	0.5919462993750039	0.14938492687588267	3.9625570782440844	7.415127160356432e-5	0.0018257442977856484	AC007207.1	100129645
ENSG00000184402	839.3078393123886	-0.23900890598828295	0.060343751837922885	-3.960789621272411	7.470232682651213e-5	0.0018357451396173992	SS18L1	26039
ENSG00000160213	7710.993820700004	0.2702279872595752	0.0682533840594286	3.9591881191456557	7.520498324207143e-5	0.001846039471720468	CSTB	1476
ENSG00000167749	24.443337613853494	0.8051703285427985	0.2033982972716159	3.9585893261809497	7.53937439448186e-5	0.001847980434800664	KLK4	9622
ENSG00000188624	7.5523683400918795	1.0051965544683252	0.2539397515088916	3.9584056788884774	7.545172577782505e-5	0.001847980434800664	IGFL3	388555
ENSG00000104866	1706.7704667922928	0.2143068022818285	0.05414831290309256	3.9577743200488307	7.565138266575807e-5	0.0018487621154116465	PPP1R37	284352
ENSG00000206585	1.2910813675211135	-1.4211933599547502	0.35907444572574027	-3.957935121454598	7.560048449189861e-5	0.0018487621154116465	RNVU1-7	26864
ENSG00000111912	4114.836559021628	-0.32341569593556024	0.08172213227978413	-3.957504373825114	7.573690111543738e-5	0.0018488023380814906	NCOA7	135112
ENSG00000174564	40.05393714140425	0.4663802910058764	0.11786216559933543	3.956997469326205	7.58977345523155e-5	0.0018497619168003079	IL20RB	53833
ENSG00000244687	75.647010245182	-0.2822808223910208	0.07133975274699757	-3.95685170639873	7.59440427666052e-5	0.0018497619168003079	UBE2V1	7335
ENSG00000150750	93.49339161054391	0.663565416004779	0.16774298822502173	3.9558459225409037	7.62643046502829e-5	0.0018534664469748467	C11orf53	341032
ENSG00000229589	39.7552891319671	-0.3114591241866083	0.0787554684646219	-3.954761875697816	7.661091684845054e-5	0.0018598396917295101	ACVR2B-AS1	100128640
ENSG00000104371	118.61424210036498	0.9462518743057886	0.239299480035964	3.9542579622971923	7.677254432513767e-5	0.0018617130853234433	DKK4	27121
ENSG00000163249	622.7853742104455	-0.18447054420049297	0.046660237912329657	-3.9534848610737123	7.702113923647059e-5	0.001863641023259628	CCNYL1	151195
ENSG00000275111	158.41614599563565	-0.13314809941863973	0.03368515460574765	-3.952723417096054	7.726672953974151e-5	0.0018675334640839058	ZNF2	7549
ENSG00000198488	560.8439132553941	0.9831303824360094	0.24876448459195138	3.952052818345991	7.748363232389746e-5	0.0018707247615724772	B3GNT6	192134
ENSG00000196787	80.63047227257299	-0.42635478052166753	0.10790571632811535	-3.9511788163773	7.776718934502406e-5	0.0018755165806699841	H2AC11	8969
ENSG00000133703	1709.7222335054653	0.20503126191789017	0.051901039146744724	3.950426914154568	7.801191772023598e-5	0.0018793625161826902	KRAS	3845
ENSG00000114378	419.2685206926659	0.687887440224979	0.17416759285874034	3.9495719550013777	7.829107358984156e-5	0.0018840285318131851	HYAL1	3373
ENSG00000105372	45675.13842277511	0.2483343286029317	0.06288644690021614	3.948932414594379	7.850050945714727e-5	0.0018870084296225707	RPS19	6223
ENSG00000073969	1838.8023951194923	-0.13721026800992644	0.03476073284251769	-3.9472777697625903	7.904483110830155e-5	0.0018980231068848486	NSF	4905
ENSG00000100296	971.9460746612613	-0.1651393522873469	0.04187884205884342	-3.943264526161247	8.037991119200723e-5	0.00192676726562845	THOC5	8563
ENSG00000268964	2.2432147993138978	-1.3035389545012623	0.33058275284833183	-3.9431547570762513	8.04167256897053e-5	0.00192676726562845	ERVV-2	100271846
ENSG00000107147	36.41908756714833	-0.7693270657926908	0.1951417325445669	-3.942401534315527	8.066977276306243e-5	0.0019286375282171204	KCNT1	57582
ENSG00000197057	13.333042518867119	-0.7001474954389817	0.1775838115135285	-3.942631310093509	8.059249934287821e-5	0.0019286375282171204	DTHD1	401124
ENSG00000132549	980.7778675986092	-0.23322972832399774	0.05916868869065079	-3.9417761908394335	8.088043012227635e-5	0.001930413505488604	VPS13B	157680
ENSG00000182185	183.8774887609975	-0.22114235305846694	0.0561038453404854	-3.941661248286794	8.091920696236766e-5	0.001930413505488604	RAD51B	5890
ENSG00000158516	25.083183976890307	-0.9469046086945856	0.24042085709099453	-3.9385293778243247	8.198255743051447e-5	0.0019494514708099573	CPA2	1358
ENSG00000171174	136.86177665411657	-0.23533707073514362	0.05975216340507001	-3.9385531389006596	8.197444044292738e-5	0.0019494514708099573	RBKS	64080
ENSG00000125741	951.1489454277117	0.14425569141531613	0.03663113636824587	3.9380621437768406	8.21423230100563e-5	0.0019511457177916714	OPA3	80207
ENSG00000163888	38.00908091005996	-0.6093015161881475	0.15475387763137546	-3.937229396212655	8.242780181630048e-5	0.0019558191985325204	CAMK2N2	94032
ENSG00000102007	5654.097828788959	0.2922637215892063	0.0742366588739267	3.936919118161644	8.253440954014306e-5	0.0019562429994552403	PLP2	5355
ENSG00000228695	14.851473849625464	-1.225269124729825	0.3113836997091522	-3.9349173571843585	8.32253286260333e-5	0.0019705004499502173	CES1P1	107987423
ENSG00000101138	1629.3248434717273	-0.17864315143566753	0.045413704568526066	-3.933683744432425	8.365383549676526e-5	0.0019744036585674714	CSTF1	1477
ENSG00000188677	948.6431863417754	-0.43564938433594014	0.11074886079658178	-3.9336692152176638	8.365889475579633e-5	0.0019744036585674714	PARVB	29780
ENSG00000198879	143.65572629546293	-0.4204721938798755	0.10688801158202618	-3.9337638305415	8.362595367487487e-5	0.0019744036585674714	SFMBT2	57713
ENSG00000105755	3104.1110090570924	0.3480942527375923	0.08858718735660573	3.929397276564914	8.515904584437562e-5	0.0020076586604786863	ETHE1	23474
ENSG00000181234	25.555066991373735	-0.9585301445975859	0.24400124050182073	-3.9283822599681963	8.551920188482726e-5	0.002013995477721418	TMEM132C	92293
ENSG00000007372	26.22762009261077	0.8528572514028712	0.21711724110964198	3.928095470650288	8.562122317784507e-5	0.0020142461286117813	PAX6	5080
ENSG00000203780	100.34290471110796	0.3295637556352496	0.08394071522575597	3.926149005865604	8.63166958660229e-5	0.0020284423528515384	FANK1	92565
ENSG00000167434	463.2262992022597	-0.9905873926585348	0.2524310791157866	-3.924189509977756	8.702221359357594e-5	0.0020428441472238493	CA4	762
ENSG00000124207	6302.947332416042	-0.22096746495169448	0.05632205796571578	-3.9232846407388244	8.73498480566504e-5	0.0020462569991197186	CSE1L	1434
ENSG00000153179	2400.2031890925155	0.21612050292982035	0.05509418500036426	3.922746165106017	8.754537172148648e-5	0.002048580285410538	RASSF3	283349
ENSG00000169509	1.1072160110593783	2.164740155716865	0.5519255152533769	3.9221599579846935	8.775869703600565e-5	0.0020513944419561746	CRCT1	54544
ENSG00000188175	629.8873771958316	0.8388032343909407	0.2138964978562646	3.921537953158095	8.798558637280329e-5	0.002054519364847143	HEPACAM2	253012
ENSG00000133256	25.74156112581423	-0.4757545412869292	0.12133551870499813	-3.9209832896798056	8.818837886787836e-5	0.0020550472753932676	PDE6B	5158
ENSG00000226321	7.62152210456099	0.9127239528601538	0.23278037043334246	3.920966150028169	8.819465238497624e-5	0.0020550472753932676	CROCC2	728763
ENSG00000213085	26.418565544873854	0.37661133234416333	0.09611097171115977	3.918505095089302	8.909984635293229e-5	0.0020739471099869974	CFAP45	25790
ENSG00000090661	200.43273176663087	-0.562766075665511	0.14374732199468254	-3.914967373697081	9.041643348872537e-5	0.00210237283058225	CERS4	79603
ENSG00000125245	18.47216895128978	-0.4644127925243039	0.11863931745488251	-3.914493124936562	9.059431890129293e-5	0.002104289327229926	GPR18	2841
ENSG00000013392	269.66471616375014	-0.20299209942994886	0.05189340583158134	-3.911712792348883	9.164385862552749e-5	0.0021241909313170376	RWDD2A	112611
ENSG00000119547	190.81311124203597	-0.5996675367844704	0.15336326173841128	-3.9101120436999546	9.225331915394824e-5	0.0021293611666078336	ONECUT2	9480
ENSG00000120149	541.7761965770502	0.540405196591229	0.13819041152610223	3.9105838865611457	9.207327547835258e-5	0.0021293611666078336	MSX2	4488
ENSG00000197448	7130.877462303757	0.21705201283532805	0.055504561163676726	3.9105256988748365	9.209546052065959e-5	0.0021293611666078336	GSTK1	373156
ENSG00000180998	23.713968862498387	-0.34859960714541777	0.08916746949192739	-3.9094931047356636	9.248999529987827e-5	0.0021325909690326533	GPR137C	283554
ENSG00000173825	33.01404770564455	-0.3427058207035811	0.087666537228499	-3.9091976429995556	9.260317905981555e-5	0.0021329695674143305	TIGD3	220359
ENSG00000170456	317.6326893452327	-0.35122048405658574	0.08994604269451655	-3.9047908449895314	9.430691220000755e-5	0.002168561704456503	DENND5B	160518
ENSG00000183955	1018.7321778832758	0.1489809348919554	0.03815432984319155	3.9046927440278525	9.434517418562748e-5	0.002168561704456503	KMT5A	387893
ENSG00000113790	615.7560585774723	0.2548605690151815	0.06529268147937001	3.903355831628813	9.48680689462861e-5	0.002178309212273942	EHHADH	1962
ENSG00000171823	849.2002238611925	0.28139987214828943	0.07211523316540026	3.9020864219198086	9.536709387931996e-5	0.002187488918191311	FBXL14	144699
ENSG00000132792	2333.7606919314485	-0.218987947702937	0.0561440709000662	-3.900464362349592	9.600835876067352e-5	0.0021999087860306928	CTNNBL1	56259
ENSG00000212402	1.3148573845916627	-1.092212780914433	0.28023837504323884	-3.8974418858441933	9.721414053313622e-5	0.0022252246103550586	SNORA74B	677841
ENSG00000159335	7289.3424470067375	0.30677661465953165	0.07873696719548025	3.8962208678662646	9.770529447980195e-5	0.0022318319235422536	PTMS	5763
ENSG00000134802	369.5373411549218	-0.49268430844290445	0.1265598675337669	-3.8928952601143756	9.905492604165385e-5	0.002257981111412798	SLC43A3	29015
ENSG00000148303	55847.007951654115	0.23600601363242643	0.06064640975432164	3.8915084106130244	9.96229351216368e-5	0.002268583015378347	RPL7A	6130
ENSG00000197291	28.113853682148495	-0.5675621182172264	0.14598493908219393	-3.8878128236069047	1.0115157980567807e-4	0.002301015762287473	RAMP2-AS1	100190938
ENSG00000129451	1194.4788285997786	0.7411619775215975	0.1907432364132737	3.8856527311708153	1.02055306623226e-4	0.0023167920946403405	KLK10	5655
ENSG00000173926	581.2634154623943	0.32885664840297246	0.0846325392941976	3.8856998873661213	1.0203549657820088e-4	0.0023167920946403405	MARCHF3	115123
ENSG00000224982	17.231846097028704	-0.40758923036460537	0.10494841221096651	-3.8837103085015956	1.0287446886182964e-4	0.0023281949867775265	TMEM233	387890
ENSG00000139722	2048.7143259511563	0.22707764681691503	0.05847386493185527	3.8834040999607016	1.030041686007159e-4	0.002328739372785211	VPS37B	79720
ENSG00000016490	9220.336444990347	1.061461336930056	0.2734406077650837	3.881871626916405	1.0365559537364395e-4	0.00233757711949667	CLCA1	1179
ENSG00000133107	28.60627079042995	-0.4162393337338166	0.10721926705331038	-3.8821318702622607	1.0354469721206771e-4	0.00233757711949667	TRPC4	7223
ENSG00000140396	1505.9801152370771	-0.21236279642307465	0.05471034655498838	-3.881583828200259	1.0377836630016385e-4	0.00233757711949667	NCOA2	10499
ENSG00000183476	16.424176878004765	0.663360675753601	0.17090370249791526	3.8814880313180633	1.0381926235028081e-4	0.00233757711949667	SH2D7	646892
ENSG00000109184	805.60336539298	-0.18043505700426463	0.04651695345045854	-3.8789095936050817	1.0492573823473395e-4	0.0023600796407226947	DCUN1D4	23142
ENSG00000111639	2658.261168825346	0.17630598569966496	0.04546182650988016	3.8781104771791033	1.0527091301645671e-4	0.00236523341178782	MRPL51	51258
ENSG00000189334	6259.199442089606	0.397947584906753	0.10261980808787836	3.8778827628090187	1.0536946923629447e-4	0.00236523341178782	S100A14	57402
ENSG00000136869	912.1618082686599	0.44241888901982634	0.11414674364379054	3.8758783202826255	1.0624076907818659e-4	0.0023799443829171413	TLR4	7099
ENSG00000101203	2.050263923215982	-0.9640428898573236	0.24881050405117205	-3.874606876159264	1.0679696516790863e-4	0.0023899751301484366	COL20A1	57642
ENSG00000114646	33.54355025975297	-0.4974243669783603	0.1284036515171052	-3.8739113810333987	1.0710237247359138e-4	0.002394378901050076	CSPG5	10675
ENSG00000112981	19.84716421860498	0.703004277957612	0.1815375552164334	3.8725005254118003	1.0772444365933957e-4	0.002405845908391917	NME5	8382
ENSG00000147654	1096.5266820473778	-0.23201923082834072	0.05992109201408346	-3.8720794803574083	1.0791074937220437e-4	0.0024075674579063775	EBAG9	9166
ENSG00000177133	17.77069995166957	-0.6869216800099647	0.17758987320066771	-3.8680228079997407	1.0972140427095202e-4	0.0024454892966072755	PRDM16-DT	440556
ENSG00000133106	1860.434307478362	-0.3965807354150249	0.10253915022774138	-3.8676031011980463	1.0991036361465047e-4	0.002447226409250243	EPSTI1	94240
ENSG00000105708	192.88030451009232	-0.3270353169927196	0.08456978462863463	-3.867046823269172	1.1016128281239232e-4	0.0024473824749855055	ZNF14	7561
ENSG00000162407	785.2754968713919	-0.23698877124221437	0.061283353017799476	-3.8670986421611437	1.1013788615980055e-4	0.0024473824749855055	PLPP3	8613
ENSG00000108306	705.9981258136436	-0.18281193317129418	0.04728430639895112	-3.866228503572792	1.1053138309116288e-4	0.002448686711033672	FBXL20	84961
ENSG00000153012	156.43052499353078	-0.4929128328466961	0.12748454282315397	-3.8664517433338	1.104303025804015e-4	0.002448686711033672	LGI2	55203
ENSG00000130224	39.85996196715481	-0.4903226933537877	0.12686353922922664	-3.864961488011426	1.1110672931356576e-4	0.0024589614801796486	LRCH2	57631
ENSG00000230638	17.677700349174483	0.6025102717659513	0.15590097658414623	3.8646985090613044	1.112265004228997e-4	0.0024591431783570496	AL445933.1	100418723
ENSG00000137877	276.08214234251585	0.5492784613545821	0.14216278325575687	3.863728950539797	1.1166912919507374e-4	0.0024664555258988082	SPTBN5	51332
ENSG00000100505	28.069290396259976	-0.5903886371238085	0.15293347033184632	-3.860427909225755	1.1318863220412227e-4	0.002497514534209677	TRIM9	114088
ENSG00000092758	967.3859282750589	0.7074021347254409	0.18335459609008325	3.858109640065362	1.1426738996298853e-4	0.002518796076954156	COL9A3	1299
ENSG00000124251	23.74469252045509	-0.3050229176911992	0.07907874190204688	-3.8572049877706007	1.1469097533859739e-4	0.0025230869953979064	TP53TG5	27296
ENSG00000156170	487.6801273449107	-0.2204780766334018	0.057158319940034855	-3.85732255364935	1.1463584385833778e-4	0.0025230869953979064	NDUFAF6	137682
ENSG00000152348	236.78236530324827	0.1906824389287523	0.049445108903873054	3.8564469399685373	1.1504705605898959e-4	0.002528397065511772	ATG10	83734
ENSG00000131408	2399.7317244496953	0.1983447294584656	0.05145129366033914	3.8549998522458573	1.157296990605537e-4	0.0025383380660614777	NR1H2	7376
ENSG00000139644	34623.66047646957	0.14966949292125994	0.03882425535518837	3.8550512186773602	1.1570540242554278e-4	0.0025383380660614777	TMBIM6	7009
ENSG00000137563	4885.874559715163	-0.4140449920326302	0.10742293348406831	-3.8543444924080053	1.1604011087569905e-4	0.002540091523369448	GGH	8836
ENSG00000178662	42.70459611815349	0.5787859308235035	0.1501808958781416	3.853925144334847	1.1623914727665036e-4	0.0025419241303761943	CSRNP3	80034
ENSG00000112293	33.00894490382735	-0.32496699495282316	0.08435438036559839	-3.8524021342388046	1.1696472937789684e-4	0.0025502013152096732	GPLD1	2822
ENSG00000155592	171.60590445763341	-0.22101687369132433	0.05737059431165719	-3.852441766433221	1.1694579407110092e-4	0.0025502013152096732	ZKSCAN2	342357
ENSG00000156471	4280.045309375348	-0.20296254188911403	0.052678363827477155	-3.8528634365680183	1.1674450916811561e-4	0.0025502013152096732	PTDSS1	9791
ENSG00000064989	408.1427841350235	-0.4024861066575876	0.10450800627818985	-3.8512466268489507	1.1751807565894887e-4	0.002554685346893698	CALCRL	10203
ENSG00000176909	53.16876111304635	-0.288985057352705	0.07503425774246714	-3.8513749059071207	1.1745652413209642e-4	0.002554685346893698	MAMSTR	284358
ENSG00000169093	985.8269344965152	0.2495022485962959	0.06479402004344205	3.85069869764237	1.177813285071129e-4	0.002557885541164817	ASMTL	8623
ENSG00000187783	38.781168802656794	-0.6743682033618047	0.17532835344622832	-3.8463157276420072	1.199072336793757e-4	0.0025963803064778766	TMEM72	643236
ENSG00000249628	14.544620871295855	0.6357195649705327	0.16527776636080999	3.846370742830126	1.1988032644782984e-4	0.0025963803064778766	LINC00942	100292680
ENSG00000259674	79.16155362987375	0.4846337140502895	0.12599468974987174	3.8464614263696206	1.1983598670337732e-4	0.0025963803064778766	AC092868.2	100132644
ENSG00000186469	245.93795042088612	-0.3406911827037906	0.08859052604632604	-3.8456841595639166	1.2021653381315801e-4	0.002600523115646165	GNG2	54331
ENSG00000085382	224.27867292497774	-0.22148751578352624	0.0575985491296778	-3.845366231098419	1.2037251858352853e-4	0.002601344536408548	HACE1	57531
ENSG00000111321	4895.052393820652	0.1732451913797898	0.04510431304901979	3.840989467936366	1.2253937264127484e-4	0.0026429896195025652	LTBR	4055
ENSG00000136982	528.2478941662611	-0.280384826109618	0.07308628046551621	-3.836353749619397	1.2487450255890928e-4	0.0026907220526940735	DSCC1	79075
ENSG00000204628	54915.68312055322	0.23525220654947	0.061399096818486855	3.831525523004715	1.2735116014801756e-4	0.00273606396017812	RACK1	10399
ENSG00000105967	100.60032316173107	-0.5142733822412343	0.134277341560379	-3.8299341963810534	1.2817753050082105e-4	0.0027484604132583645	TFEC	22797
ENSG00000137872	228.00813257558409	-0.4644603529579902	0.12126616500352246	-3.8300902229776863	1.2809628352003117e-4	0.0027484604132583645	SEMA6D	80031
ENSG00000147649	6434.783635008993	-0.19815038507728913	0.05174724082388217	-3.8291971112368874	1.2856200639799572e-4	0.0027513517543990484	MTDH	92140
ENSG00000165621	215.77710157342136	0.6363096571185575	0.16616605920865793	3.8293599797027813	1.2847695806066152e-4	0.0027513517543990484	OXGR1	27199
ENSG00000204866	108.54842831242601	0.7884347486402763	0.20592071095659	3.82882685756891	1.2875554673986997e-4	0.0027528210638088782	IGFL2	147920
ENSG00000163235	826.376799795583	0.29167787228033704	0.07621646921589496	3.826966471696744	1.2973217751240207e-4	0.0027710139427382548	TGFA	7039
ENSG00000054179	1259.117034815165	0.39656532681936785	0.10365921065929418	3.8256641575517483	1.3041999155831118e-4	0.0027803170927658155	ENTPD2	954
ENSG00000122711	4844.053882588655	0.9378832964814126	0.2451539014155815	3.8256919064548183	1.3040530027956868e-4	0.0027803170927658155	SPINK4	27290
ENSG00000007350	10.9162631851637	-1.1140533939966837	0.29128812514683894	-3.8245753871191526	1.30997658951246e-4	0.0027852541755937618	TKTL1	8277
ENSG00000101197	33.70495267786646	-0.6650838796870233	0.1738870390380141	-3.824804214083068	1.308760507973314e-4	0.0027852541755937618	BIRC7	79444
ENSG00000175445	448.7494274285779	0.5723936110536164	0.14966443026917997	3.8245133464520196	1.310306482824811e-4	0.0027852541755937618	LPL	4023
ENSG00000164764	538.638866397521	0.7012145337011947	0.18344635004101176	3.8224501798178556	1.3213218029430753e-4	0.002805963054168999	SBSPON	157869
ENSG00000084628	9.436480928348075	-0.6534052925765579	0.17096868033164456	-3.8217835647387823	1.3248994956098216e-4	0.002808149959781471	NKAIN1	79570
ENSG00000230561	22.833413861853643	0.37784163063949733	0.09886498708894689	3.8217941635855435	1.3248425407422413e-4	0.002808149959781471	CCDC192	728586
ENSG00000008735	148.93073453307622	-0.6160275120274006	0.16123150676207298	-3.8207638469599092	1.33038993969884e-4	0.0028170783324477935	MAPK8IP2	23542
ENSG00000172156	154.32684025300665	-0.5631519741695566	0.14742639370291255	-3.8198857071983783	1.3351352614519662e-4	0.0028244132982903733	CCL11	6356
ENSG00000147324	2196.005118360768	0.23711436583749765	0.062088438165540376	3.818977781423695	1.3400583072896124e-4	0.0028308538073940925	MFHAS1	9258
ENSG00000234369	4.311339481760412	-0.6341890093957929	0.16606802523291112	-3.8188507902489968	1.3407482533772322e-4	0.0028308538073940925	TATDN1P1	728737
ENSG00000160349	1.5336271920534328	0.7380993393329155	0.19331064825994723	3.8182032183782453	1.344271734728255e-4	0.002834328557946011	LCN1	3933
ENSG00000088386	154.00054092816129	-0.8293152024477665	0.21750228073260586	-3.8129034769401544	1.3734376063729537e-4	0.0028870707841372315	SLC15A1	6564
ENSG00000116014	12.879118465951112	-0.7819610642963875	0.205087527918812	-3.8128162752341646	1.3739224481966865e-4	0.0028870707841372315	KISS1R	84634
ENSG00000171659	120.11600679496824	-0.45068237987728277	0.1182341097279539	-3.8117797048099114	1.3796981469061425e-4	0.002896446309738295	GPR34	2857
ENSG00000176753	8.28194876710153	-0.44061496641843756	0.11568743093095471	-3.8086675697847254	1.3971764691711396e-4	0.002930348326350088	C15orf56	644809
ENSG00000266200	93.02822179365668	-0.8072834865023731	0.21206589292484262	-3.806757774049404	1.408005271496511e-4	0.002950252870684182	PNLIPRP2	5408
ENSG00000081052	75.79485099479905	-0.6078063289970781	0.15976572094681846	-3.804360067948492	1.4217125283140042e-4	0.0029720799443791993	COL4A4	1286
ENSG00000167094	15.865018376112872	0.5802694986807376	0.15253275876300362	3.804228700684068	1.4224671511681964e-4	0.0029720799443791993	TTC16	158248
ENSG00000167748	1641.4855246682766	0.5236093194227603	0.1376704488004424	3.8033530360734735	1.427506943304811e-4	0.0029797855635670407	KLK1	3816
ENSG00000115008	96.73286303791875	0.6265828008442892	0.164779865780696	3.8025446730136463	1.4321743117036691e-4	0.002986699938778049	IL1A	3552
ENSG00000064313	1170.6371065154106	-0.20824098603907962	0.054788002464571016	-3.800850125421891	1.442005058171372e-4	0.0030015219544165775	TAF2	6873
ENSG00000149970	11.7596392787155	-0.6182619552517157	0.16265503986477337	-3.801062394166947	1.4407701301842208e-4	0.0030015219544165775	CNKSR2	22866
ENSG00000149295	153.07413452478815	-0.8637653760769742	0.227285331019622	-3.80035690029817	1.444878372138102e-4	0.0030018335492026558	DRD2	1813
ENSG00000130725	2450.2436044248284	0.192351645981101	0.050620710954759125	3.799860617386627	1.4477749405759826e-4	0.003005019116300978	UBE2M	9040
ENSG00000186854	4038.1706784769967	0.3177954700075296	0.08365431661547489	3.7989129893715714	1.45332099210457e-4	0.0030136928155184424	TRABD2A	129293
ENSG00000148604	14.346024004629635	1.1345268761838754	0.29866858473554897	3.7986146992607974	1.455070889152977e-4	0.0030144856775938976	RGR	5995
ENSG00000165029	794.5465655878004	-0.35992055636681564	0.09476325461342529	-3.798102522281089	1.4580801667468215e-4	0.003016708761253525	ABCA1	19
ENSG00000154114	271.52711148732055	-0.28307296812878563	0.07455177182425098	-3.7969985313843972	1.464586567353143e-4	0.0030256683883941268	TBCEL	219899
ENSG00000024048	1813.5498536611426	-0.16218064003854557	0.04271893897185033	-3.7964575886450413	1.4677845985007552e-4	0.0030266020490881335	UBR2	23304
ENSG00000167685	1171.0592248254902	0.2194042561687369	0.05779680106484168	3.7961314835156594	1.4697156940994812e-4	0.0030277516864518563	ZNF444	55311
ENSG00000021355	9561.300375051771	0.28119804170268353	0.07408819198120291	3.79545018150837	1.473757880208092e-4	0.0030332441599838444	SERPINB1	1992
ENSG00000086827	832.1388070026228	-0.14723109486229988	0.03882587930861739	-3.7920865537132085	1.4938682624621746e-4	0.0030717666146878467	ZW10	9183
ENSG00000087250	57.935501887668	-0.8470283185010673	0.22346578689346316	-3.7904161092225106	1.5039512237510254e-4	0.003089617597869884	MT3	4504
ENSG00000169291	93.38245885349185	-0.3948529732145551	0.10418677916065373	-3.7898567975280284	1.5073415754353664e-4	0.0030936992874601287	SHE	126669
ENSG00000244045	290.92036146279025	-0.18599451621510107	0.049107623040961335	-3.7874876586871355	1.5217824117343522e-4	0.0031204325304056116	TMEM199	147007
ENSG00000142534	54386.24949091096	0.2237822703277854	0.05909966930738845	3.786523223401672	1.5276982421897785e-4	0.003129651705630975	RPS11	6205
ENSG00000273828	12.363220030406223	-0.4562875561635883	0.12057460646000241	-3.784275724050986	1.541568480769833e-4	0.0031522072376261065	AL133227.1	124904917
ENSG00000111341	1314.524065214691	-0.5568940114173204	0.1472339628599002	-3.7823746681818946	1.553393123333451e-4	0.0031734425039517387	MGP	4256
ENSG00000074410	4090.70900594046	0.449076799285102	0.11875736165198651	3.781464938578737	1.559081829957481e-4	0.0031821148868289586	CA12	771
ENSG00000186318	384.8462627953016	-0.24285017032361272	0.06424740302042456	-3.7799219720431267	1.5687751376790204e-4	0.003195980624755882	BACE1	23621
ENSG00000111319	6121.709896597943	0.3726947403643173	0.09861122074721423	3.7794354186092556	1.5718435340803468e-4	0.003199274886586619	SCNN1A	6337
ENSG00000201998	2.41852574114794	-0.7793118437070886	0.20625112258984615	-3.7784611008243525	1.578004951237907e-4	0.003208852688204537	SNORA23	677808
ENSG00000066777	3078.636106782936	-0.22793726839249248	0.06035076494303143	-3.7768745534154475	1.5880866675725623e-4	0.003220441068381048	ARFGEF1	10565
ENSG00000147381	9.257746968389778	-2.305906725135108	0.6108166518600457	-3.775120927226215	1.5993006003471106e-4	0.003240200655648103	MAGEA4	4103
ENSG00000255468	138.9159722203959	-0.2563931617308519	0.06793100999204627	-3.774316939507772	1.604466744392875e-4	0.00324768231833353	AP001107.9	102724064
ENSG00000262406	2295.1858962298243	-0.5831098966683588	0.15451972496294272	-3.7736923024435978	1.6084912790852803e-4	0.0032528415839336543	MMP12	4321
ENSG00000134363	85.5843920082615	0.5158220553709513	0.1366999535274214	3.773388666642668	1.6104510328927344e-4	0.0032537357240162035	FST	10468
ENSG00000171017	24.947511940758048	0.32305675447835597	0.08563788503445381	3.7723579271999053	1.617120497568158e-4	0.0032613162971541544	LRRC8E	80131
ENSG00000084110	19.72281687903066	-0.4623814164415232	0.122582859849306	-3.7719907743214636	1.6195024546955953e-4	0.003263134607756399	HAL	3034
ENSG00000173208	16.12479475376809	-0.5328148879047805	0.1412723993099069	-3.771542711155867	1.622413801773042e-4	0.003266015290637732	ABCD2	225
ENSG00000133740	499.4492663706052	-0.2682092589643641	0.0711358092660274	-3.770383182980865	1.6299708612960305e-4	0.0032752459157291158	E2F5	1875
ENSG00000223486	6.7875785255065795	-0.7419117990299723	0.19676193278860196	-3.7706063795737923	1.6285136401671482e-4	0.0032752459157291158	AC092198.1	124905179
ENSG00000270194	31.174407465184743	-0.23696094658111408	0.06285889535255543	-3.7697281387475226	1.6342546460140151e-4	0.003280862947366752	AC097359.2	152048
ENSG00000229145	9.451838399580286	0.6551864149292284	0.1738449368030706	3.7687977974959117	1.6403569964313966e-4	0.003290117313224502	ACTBP1	643309
ENSG00000178750	240.76776264935617	0.3608383329982359	0.09576137363577601	3.768098966193488	1.6449549060867116e-4	0.003293346139406847	STX19	415117
ENSG00000253704	12.03817812459665	-0.38154100210364633	0.1012499455905687	-3.7683082186187997	1.6435768747578996e-4	0.003293346139406847	AC023632.2	101926977
ENSG00000158813	117.70910104242198	-0.6465538516813881	0.1716876415014234	-3.76587298903531	1.6596815160096963e-4	0.0033198148509438964	EDA	1896
ENSG00000101098	5.167820057124725	-0.8826661372238976	0.23447405048473519	-3.7644512704034225	1.6691521290628926e-4	0.0033316825711882108	RIMS4	140730
ENSG00000167910	0.9792325951561724	-1.2673389823173793	0.33666138298792525	-3.7644322941631647	1.6692788802156685e-4	0.0033316825711882108	CYP7A1	1581
ENSG00000261371	2799.535461969017	-0.33537254627208307	0.08910614825502497	-3.763741928472039	1.6738963161358573e-4	0.0033361389237416546	PECAM1	5175
ENSG00000092847	1334.721224089291	-0.16513102736913784	0.043882111550478435	-3.7630601977569937	1.6784677867393824e-4	0.0033422281321676788	AGO1	26523
ENSG00000235961	12.583834530403262	-0.702146872993042	0.18667195081829188	-3.761394627929495	1.6896860184987189e-4	0.003361529684636034	PNMA6A	84968
ENSG00000253818	33.586689546211815	-1.0449802016364795	0.2778754176797801	-3.760606858864719	1.6950164690522984e-4	0.003369093600299352	IGLV1-41	28824
ENSG00000204252	500.5541056917631	-0.5393839869975108	0.1434490698494871	-3.7601079432822777	1.698400565331723e-4	0.0033727787082528985	HLA-DOA	3111
ENSG00000108840	1721.938874180921	-0.2581917121521285	0.06867708805797651	-3.7595029063283176	1.7025129993081866e-4	0.003373398467380698	HDAC5	10014
ENSG00000170906	1845.7506698780874	0.26624218785872183	0.07081898975642675	3.7594745247627683	1.702706138504361e-4	0.003373398467380698	NDUFA3	4696
ENSG00000183309	1231.9232712318817	-0.20377270485539006	0.05420370923838515	-3.759386723133801	1.7033037672706605e-4	0.003373398467380698	ZNF623	9831
ENSG00000137474	404.058390273845	-0.3815040037565305	0.10148904930524007	-3.7590656959364455	1.7054905443268247e-4	0.003374697313159443	MYO7A	4647
ENSG00000144476	663.7516686077171	-0.34663499893309824	0.09223104270661116	-3.758333298212309	1.7104893888206758e-4	0.003381553147782436	ACKR3	57007
ENSG00000164953	248.29952126370372	-0.2737544703632278	0.07285290516014362	-3.757632859821676	1.7152829903256805e-4	0.0033879913042785823	TMEM67	91147
ENSG00000088832	5594.721255027158	-0.19606402725320785	0.05218536049675211	-3.7570695188626777	1.7191475006904985e-4	0.003392584454585556	FKBP1A	2280
ENSG00000121864	865.9955821868865	-0.17196067749564986	0.045778113993388055	-3.7563949777504364	1.7237856156371062e-4	0.0033986946623871853	ZNF639	51193
ENSG00000189108	1.4277064175046468	1.5102634226179474	0.40209476358886476	3.755988785176439	1.726584252524248e-4	0.003401170391277212	IL1RAPL2	26280
ENSG00000116586	1515.094179386852	0.19284169233384757	0.051348756684026706	3.7555279774444026	1.7297643575898573e-4	0.0034043924762815377	LAMTOR2	28956
ENSG00000125731	1350.4032065239142	0.2223757395867299	0.05923272828472881	3.7542714311213334	1.7384639913702138e-4	0.003413084620767503	SH2D3A	10045
ENSG00000130700	9.745482930454672	-1.0580631337119644	0.2818499996672419	-3.7539937376659083	1.7403921315073504e-4	0.00341311955114026	GATA5	140628
ENSG00000189127	1.6732959165570827	-1.1895620686128558	0.31700563670046933	-3.75249500606465	1.7508332085058108e-4	0.0034305436813416522	ANKRD34B	340120
ENSG00000135914	17.211391530095845	-0.7275982294291133	0.19392064087504468	-3.7520411759465606	1.7540064666886901e-4	0.0034317084318071364	HTR2B	3357
ENSG00000146205	331.2808627815102	0.5791790734331401	0.1543668745232208	3.751964760716954	1.7545413068305776e-4	0.0034317084318071364	ANO7	50636
ENSG00000105438	9539.506463399068	0.16992172338658446	0.04530789601742318	3.750377711673942	1.7656839994603142e-4	0.0034443338407171425	KDELR1	10945
ENSG00000133574	389.5955308915764	-0.3706496693779371	0.09882069779893998	-3.7507291249051766	1.7632110014998383e-4	0.0034443338407171425	GIMAP4	55303
ENSG00000111667	3885.9797319956588	0.16800438449630145	0.044807354288210574	3.749482359874698	1.7719996025530982e-4	0.0034535974570360692	USP5	8078
ENSG00000044524	111.47222504692499	-0.4628216562950133	0.12346165357981759	-3.7487077394099577	1.7774807277490975e-4	0.0034612197598739717	EPHA3	2042
ENSG00000180801	347.06354105810027	0.466356373280915	0.124482025241382	3.746375208602266	1.7940818830325942e-4	0.0034843125064041827	ARSJ	79642
ENSG00000124198	3909.4282849194183	-0.2233177896981656	0.05961969952028895	-3.745704716646034	1.7988808370909771e-4	0.0034905572440137684	ARFGEF2	10564
ENSG00000168685	661.101384360972	-0.46209252256360867	0.1233767898142894	-3.745376446081672	1.80123478724882e-4	0.0034920508720603116	IL7R	3575
ENSG00000113068	1604.2688364444796	0.15295242003916926	0.04084179161388909	3.7449978072743177	1.8039535128649246e-4	0.00349417643453738	PFDN1	5201
ENSG00000183044	948.1022533613547	-0.44760641014693875	0.11952801403679082	-3.7447824575179935	1.8055015011287373e-4	0.00349417643453738	ABAT	18
ENSG00000158816	28.464592554396347	-1.1641051163908638	0.31088770530677207	-3.7444553017693947	1.8078555690793574e-4	0.0034956631850189715	VWA5B1	127731
ENSG00000162654	1379.8033821741458	-0.5491335671177747	0.14669092721464402	-3.743473284576493	1.8149390735386855e-4	0.0035032138352025606	GBP4	115361
ENSG00000130147	3804.991796003225	0.221013449139148	0.059051125724964085	3.7427474315822185	1.8201915725036836e-4	0.0035064735506114097	SH3BP4	23677
ENSG00000182916	41.69789653015508	-0.4395549585443575	0.11743405388013631	-3.742993995532221	1.818405758070979e-4	0.0035064735506114097	TCEAL7	56849
ENSG00000185088	2288.1502806835438	0.2542454699319099	0.06793319639629314	3.7425807030888234	1.8214000886676335e-4	0.0035064735506114097	RPS27L	51065
ENSG00000105063	3778.525468477216	0.18472815523929784	0.04936626228282765	3.741991933295639	1.8256737706570523e-4	0.0035116341122681852	PPP6R1	22870
ENSG00000166682	72.68255028381299	0.6905457218357689	0.1846719724725653	3.73930982915318	1.8452618271971055e-4	0.0035436092390977074	TMPRSS5	80975
ENSG00000182580	7338.050971093641	0.42882794535278945	0.11468208914075935	3.7392756668955642	1.8455125919721307e-4	0.0035436092390977074	EPHB3	2049
ENSG00000197134	16.015330551148736	-0.7260333595550663	0.1941865294740322	-3.7388451275254697	1.8486756721267084e-4	0.0035465933716874705	ZNF257	113835
ENSG00000137561	200.65254799241274	-0.525625177235301	0.1406136894643877	-3.7380796936447824	1.8543117380838149e-4	0.0035543124906592632	TTPA	7274
ENSG00000131626	1582.7226288968286	-0.11158945853207179	0.029867550838334516	-3.7361435872689146	1.8686399187129243e-4	0.0035755581361275163	PPFIA1	8500
ENSG00000198546	610.9181320817311	0.2750259248058348	0.07361140720062272	3.736186214403849	1.8683233387180786e-4	0.0035755581361275163	ZNF511	118472
ENSG00000117114	332.97332226964244	-0.3780453847996344	0.10122173859986168	-3.7348240608085246	1.878464653752249e-4	0.0035912399273773485	ADGRL2	23266
ENSG00000104365	1614.7359949985341	-0.1941352024088941	0.05198685532744509	-3.734313244879144	1.8822810312685604e-4	0.003592304828766483	IKBKB	3551
ENSG00000168116	152.65408078283278	-0.2657423566404854	0.0711605334184119	-3.734406473289981	1.881583965505437e-4	0.003592304828766483	KIAA1586	57691
ENSG00000112078	2638.5138167017403	-0.14980214790249774	0.04012043984228533	-3.7338112067408664	1.8860389287203195e-4	0.0035963629849292385	KCTD20	222658
ENSG00000184828	717.2253248202742	0.5436550762607292	0.14578835185068661	3.7290707341113873	1.921872030749775e-4	0.0036583614139738593	ZBTB7C	201501
ENSG00000170689	4615.815740498469	0.45231083451267273	0.12130054590506055	3.7288441790417592	1.9236004719463008e-4	0.003658492252209862	HOXB9	3219
ENSG00000023445	1391.5552563569233	-0.43243644391852565	0.11599493044751198	-3.728063306302893	1.9295691328778707e-4	0.0036603693972484426	BIRC3	330
ENSG00000101190	679.4320915135636	-0.2803151138524838	0.07518334965122196	-3.7284201243077737	1.9268396108119209e-4	0.0036603693972484426	TCFL5	10732
ENSG00000103310	12.297351576908605	0.8245777390010073	0.22128762497444035	3.7262713588084715	1.9433318818965297e-4	0.0036805665408660136	ZP2	7783
ENSG00000178904	807.77030082695	0.22654293848534285	0.06079661974281409	3.726242337874702	1.943555529450637e-4	0.0036805665408660136	DPY19L3	147991
ENSG00000175155	687.2134967361666	-0.202140688108946	0.05425516059471118	-3.7257412178529385	1.9474211883561374e-4	0.003684721481110244	YPEL2	388403
ENSG00000117148	53.40860444390891	0.7314577019208187	0.19635900649314225	3.7251039052612263	1.9523478794611162e-4	0.00369084455616458	ACTL8	81569
ENSG00000143256	1794.6318975156871	0.2257722457603658	0.06061179293796125	3.724889742025175	1.9540060776863696e-4	0.00369084455616458	PFDN2	5202
ENSG00000261934	25.570620887919684	-0.46322408682632393	0.12438850900770507	-3.72401028456439	1.960829324288162e-4	0.0037005617119249957	PCDHGA9	56107
ENSG00000089351	3057.4852939120724	0.23650622782601385	0.0635342181242739	3.722501587465892	1.972586682629197e-4	0.003716387029503879	GRAMD1A	57655
ENSG00000204084	415.9224742004972	-0.16178809460711518	0.04346118874344505	-3.722587883229875	1.971912392901174e-4	0.003716387029503879	INPP5B	3633
ENSG00000134533	104.90417268201395	-0.5033344613744427	0.13530689847062405	-3.7199467807158384	1.9926476174766353e-4	0.003747775719457122	RERG	85004
ENSG00000180785	136.3415961041412	0.531965422662748	0.1430382241799205	3.71904381302732	1.9997836597203297e-4	0.0037547897113471233	OR51E1	143503
ENSG00000231172	30.363204460999	0.7006139560883266	0.1883847407845977	3.719058949097265	1.9996638436205595e-4	0.0037547897113471233	AC007099.1	101927884
ENSG00000147255	27.990423840423986	-0.7842532897580259	0.2111833334390983	-3.7136135555137986	2.0432072076045915e-4	0.003828137125216571	IGSF1	3547
ENSG00000164591	10.30703362320712	-0.5320709275731561	0.14327985690496667	-3.713508228348268	2.0440581574104723e-4	0.003828137125216571	MYOZ3	91977
ENSG00000104517	3004.9440958649766	-0.21996718840150625	0.059252471183660234	-3.7123715518917555	2.053262698962339e-4	0.0038421111776932803	UBR5	51366
ENSG00000101166	6823.531001437267	-0.2532042347171146	0.06821499931169372	-3.7118557102104845	2.0574526957877872e-4	0.0038466861554919585	PRELID3B	51012
ENSG00000044115	14886.594125179108	0.1438976322925457	0.03880311742742476	3.708403907538718	2.0856978063564288e-4	0.0038874391158419497	CTNNA1	1495
ENSG00000124217	787.8910960071333	-0.2587189865305598	0.06976697522765095	-3.70833027641452	2.086304257152396e-4	0.0038874391158419497	MOCS3	27304
ENSG00000197872	161.48764995200514	-0.40499591710021293	0.1092044609187912	-3.7086023198391507	2.084064439761922e-4	0.0038874391158419497	FAM49A	81553
ENSG00000118407	38.82318893601996	-0.45591273716136965	0.12302636873660242	-3.7058131670737344	2.107135900891855e-4	0.0039163234960673836	FILIP1	27145
ENSG00000172819	1303.3300189800063	0.2827954873068703	0.07630773755885903	3.705987051296594	2.1056905738266654e-4	0.0039163234960673836	RARG	5916
ENSG00000197180	89.45670168328621	-0.288436509001188	0.07786413943908094	-3.7043562168545368	2.1192827428846264e-4	0.003935581255383809	AC244090.1	158960
ENSG00000179943	593.9472283031512	0.17351563183715316	0.04686545265587896	3.702420909304645	2.1355194383596078e-4	0.0039623952003165685	FIZ1	84922
ENSG00000123201	32.095093805048585	0.534953115402829	0.14457675950856427	3.7001321458663625	2.1548722848253087e-4	0.003986881281388642	GUCY1B2	2974
ENSG00000225556	59.31266080470712	0.3395316082988501	0.09176328883169388	3.7000810740512624	2.155305999696609e-4	0.003986881281388642	C2CD4D	100191040
ENSG00000118707	1364.7887727960917	-0.26800328407299	0.07244293804435034	-3.699508762454051	2.160171824737943e-4	0.003987995605753641	TGIF2	60436
ENSG00000148296	2347.8657641933314	0.19819162929342868	0.05359350676133642	3.698053015564353	2.1725951925703928e-4	0.0040075745464292194	SURF6	6838
ENSG00000050730	43.950686655459585	-0.5256073844304624	0.14220182332112136	-3.696207067918752	2.1884450153625024e-4	0.004030066288524281	TNIP3	79931
ENSG00000127184	7878.209717978101	0.1935125988514625	0.052352011490670654	3.6963737083139057	2.187009748775876e-4	0.004030066288524281	COX7C	1350
ENSG00000081237	948.1952547905496	-0.4703890006155931	0.12730836964724168	-3.6948788356884337	2.1999166794621342e-4	0.0040458959852335535	PTPRC	5788
ENSG00000070501	702.3592475639541	-0.24505101000057236	0.06633674040844804	-3.694046594568052	2.2071333156013743e-4	0.00405367130051304	POLB	5423
ENSG00000213281	2763.7676018212555	-0.21235693802246575	0.057488925819543166	-3.693875559426016	2.2086191679518037e-4	0.00405367130051304	NRAS	4893
ENSG00000152977	3.9886150323835468	-1.4171837102488656	0.3837457214322473	-3.693028042005358	2.215995764876742e-4	0.004063826509582198	ZIC1	7545
ENSG00000141480	1496.0182739747383	-0.22460556926600644	0.060836421104694095	-3.6919589480696136	2.2253339041984561e-4	0.004072559581629974	ARRB2	409
ENSG00000176401	17.992596524436387	-0.31857893632443907	0.08628629825930251	-3.692115002628394	2.22396852673369e-4	0.004072559581629974	EID2B	126272
ENSG00000236609	169.8750819490291	-0.4688948588931371	0.12700815221562275	-3.6918485208499887	2.2263005470508186e-4	0.004072559581629974	ZNF853	54753
ENSG00000165895	463.0467259164297	-0.23493058562706248	0.06364642747481813	-3.691182599683436	2.2321381584303258e-4	0.004079852522908762	ARHGAP42	143872
ENSG00000181804	90.12625735473156	-0.39069596775716664	0.10589549010604407	-3.689448600369312	2.247406270409546e-4	0.004100958312801128	SLC9A9	285195
ENSG00000213024	2657.4308613010912	0.14526232464866884	0.03939695347199098	3.687146133061842	2.2678313668209252e-4	0.004134806188489136	NUP62	23636
ENSG00000114988	839.186988514127	-0.1538674274853302	0.041743099242175015	-3.6860566244173527	2.2775569668665455e-4	0.004149106464515642	LMAN2L	81562
ENSG00000120156	197.57479697870335	-0.36566054845749446	0.09924230521234084	-3.6845229227104284	2.2913140540724983e-4	0.004170721362008264	TEK	7010
ENSG00000055211	854.8630577387385	-0.18525906638655668	0.050286467846236846	-3.684073953116602	2.2953559809245073e-4	0.004174631343854695	GINM1	116254
ENSG00000168734	1242.1976198381262	-0.2534548103960919	0.06881095456349932	-3.6833497224951546	2.301890099383439e-4	0.004181252128781645	PKIG	11142
ENSG00000211649	262.8437610109023	-0.795674080772322	0.21605717933734908	-3.6827014182665327	2.3077540020099142e-4	0.00418681658158885	IGLV7-46	28775
ENSG00000197766	865.4069922013568	0.5914335909482745	0.16062322254242395	3.682117576691406	2.3130468355098984e-4	0.004192968042363873	CFD	1675
ENSG00000139531	965.1694187932379	0.19361217232180492	0.05260209628741852	3.6806930899465593	2.3260084082418693e-4	0.00421299945298895	SUOX	6821
ENSG00000178031	135.23892172824233	-0.44196964997607074	0.12011310285356706	-3.6796122943796328	2.335888137585582e-4	0.004227420543251148	ADAMTSL1	92949
ENSG00000103811	4975.052107322726	-0.2686862087427837	0.0730356432493391	-3.6788367540695965	2.3430017306184944e-4	0.004236816008861647	CTSH	1512
ENSG00000153317	1179.3638007387372	-0.26689731905233843	0.07256559182969077	-3.678014777013578	2.350563449420374e-4	0.0042470057471781395	ASAP1	50807
ENSG00000120925	1020.8468988221442	-0.21447096907767493	0.058329808306266016	-3.6768673737375477	2.361157204067511e-4	0.004259164341183319	RNF170	81790
ENSG00000185475	937.4481876018615	-0.2154558852638752	0.05859714603360339	-3.676900665781895	2.3608491949353287e-4	0.004259164341183319	TMEM179B	374395
ENSG00000088992	2131.5258964465797	0.5220964776069826	0.14206955487694478	3.674935689488171	2.379093335964359e-4	0.004280609240681538	TESC	54997
ENSG00000110786	10.265310527966756	-0.6182718440105403	0.1682241016526705	-3.6752869412676423	2.3758224021928632e-4	0.004280609240681538	PTPN5	84867
ENSG00000113763	31.28772434680722	-0.704297193861369	0.19165528733564605	-3.674812230084385	2.3802440202839146e-4	0.004280609240681538	UNC5A	90249
ENSG00000196396	2474.3820062895807	-0.1458257025255879	0.0396831502461583	-3.6747511631767487	2.3808133779773926e-4	0.004280609240681538	PTPN1	5770
ENSG00000186281	57.91748976586771	-0.6310133550818319	0.17175942548717069	-3.6738208298732604	2.3895031639673618e-4	0.004292731723172987	GPAT2	150763
ENSG00000168229	91.68581190244146	-0.7445216972256838	0.20269160588769514	-3.67317479164973	2.3955549869517084e-4	0.004296600372447235	PTGDR	5729
ENSG00000198553	9.341971403835705	-0.40137548902511017	0.10926758085086105	-3.673326396536098	2.394133524135716e-4	0.004296600372447235	KCNRG	283518
ENSG00000146678	26.275814772090197	0.9743993875699765	0.265311807684885	3.672657451896321	2.4004115805321478e-4	0.004301810769891881	IGFBP1	3484
ENSG00000211648	592.590469692282	-0.7294793390594985	0.1986816895984034	-3.671598225956301	2.4103840332781283e-4	0.004316173456177886	IGLV1-47	28822
ENSG00000197182	74.35097722404869	0.38038577430799203	0.10365151107924384	3.669852666375301	2.4269030646630738e-4	0.004342225994672738	MIRLET7BHG	400931
ENSG00000134245	177.8216195338587	-0.29832990420759287	0.08130741267897036	-3.6691599742018846	2.4334877159527693e-4	0.004350476052128702	WNT2B	7482
ENSG00000132470	15850.872776168153	0.2915569810441195	0.07948224675303966	3.6682025603782944	2.4426163750062825e-4	0.004363257111366571	ITGB4	3691
ENSG00000215769	35.39328434772363	0.35606866614825267	0.09709259001705872	3.667310410461736	2.4511516666116877e-4	0.004374958395718335	ARHGAP27P1-BPTFP1-KPNA2P3	109286553
ENSG00000155760	715.0592428294052	-0.35333173473293994	0.09636938239001959	-3.666431453331929	2.4595880950677775e-4	0.004386464432004775	FZD7	8324
ENSG00000091136	6520.093016811008	0.24877612001370686	0.06786151718512345	3.665938079973304	2.464335531159046e-4	0.004390495321000027	LAMB1	3912
ENSG00000153132	43.35360250644569	0.7197896916891591	0.19635361372064428	3.665782758208955	2.4658318774205116e-4	0.004390495321000027	CLGN	1047
ENSG00000261488	67.31133043276462	0.3775559976843694	0.1030113417602196	3.66518862129968	2.4715635708939305e-4	0.004397148974432196	TBILA	112806053
ENSG00000107560	430.3082753292072	-0.2643562175082477	0.0721531903166469	-3.6638188325160796	2.4848257029999024e-4	0.004408722739401918	RAB11FIP2	22841
ENSG00000133116	43.18408497257883	-0.5617102530240974	0.15330517324356957	-3.66400064094157	2.4830616217730116e-4	0.004408722739401918	KL	9365
ENSG00000139343	2420.1558510495975	0.22251550172782703	0.06073533959533206	3.6636907476010707	2.486069212483139e-4	0.004408722739401918	SNRPF	6636
ENSG00000122547	1312.1600332103328	0.2679796165093987	0.07315474945056788	3.6631882211622893	2.490953618555638e-4	0.004413833650628773	EEPD1	80820
ENSG00000136149	234.00822016818833	0.2833612650060702	0.07738309902401477	3.6617978419051544	2.5045146313966573e-4	0.004434298475492089	RPL13AP25	100287887
ENSG00000128872	265.85363088742616	-0.37832912237481126	0.10332845854843556	-3.66142230020269	2.508189322885652e-4	0.004437240549307257	TMOD2	29767
ENSG00000092421	734.4590988440149	-0.44753301746154267	0.12224552893844239	-3.6609356705953733	2.512958536139347e-4	0.004442112671380885	SEMA6A	57556
ENSG00000139323	1697.8556700378338	0.25235476891867625	0.0689372745704383	3.660643251291096	2.515828480926482e-4	0.0044436223722005164	POC1B	282809
ENSG00000102385	72.41804881177897	0.6194036734937091	0.16925188377610734	3.6596560089876413	2.525540479529446e-4	0.004450521151124089	DRP2	1821
ENSG00000152583	2374.792266447531	-0.4499062876935556	0.12293762483844815	-3.6596305507347786	2.525791389582287e-4	0.004450521151124089	SPARCL1	8404
ENSG00000176428	66.40221879991986	-0.46352837131754193	0.12664782128193935	-3.6599790397155734	2.522358800385635e-4	0.004450521151124089	VPS37D	155382
ENSG00000177839	70.53423592210288	0.5146068622162776	0.14070536070343528	3.6573365765424857	2.5484964201453244e-4	0.004483360462032194	PCDHB9	56127
ENSG00000126456	2202.141074522982	0.17966528520475727	0.049130672495391436	3.65688634165572	2.5529751126397514e-4	0.004487657927266191	IRF3	3661
ENSG00000111452	104.73058247463764	-0.5111231804170954	0.13979535537639406	-3.6562243362157076	2.5595737902464334e-4	0.004492092759426921	ADGRD1	283383
ENSG00000146232	821.4358304880044	-0.19913529965855334	0.05448273214561891	-3.6550167698329403	2.571651674554323e-4	0.0045026654761879566	NFKBIE	4794
ENSG00000149294	117.16080960652747	-0.4905513641670981	0.1342134363542267	-3.6550093455054395	2.57172609650258e-4	0.0045026654761879566	NCAM1	4684
ENSG00000248309	5.025193731883105	-0.5202674277191074	0.14233520572432037	-3.6552265834130937	2.5695493241679313e-4	0.0045026654761879566	MEF2C-AS1	101929423
ENSG00000174485	611.4370458725356	-0.2123113614052862	0.05809749456873051	-3.6543978872293295	2.5778623316864875e-4	0.004509826934711527	DENND4A	10260
ENSG00000127252	7.994843014667473	-0.929183988382265	0.2544903434132256	-3.6511561732364592	2.6106242432410016e-4	0.004559904135797259	PLAAT1	57110
ENSG00000170421	99173.51277969441	0.2536326973942756	0.06948450403225147	3.6502051921756697	2.6203090043321417e-4	0.004573196467339145	KRT8	3856
ENSG00000139211	779.2421997258828	0.4011953916551233	0.10991987310503888	3.649889508803772	2.623531353615715e-4	0.004575197913587912	AMIGO2	347902
ENSG00000197928	40.91998000163335	-0.38979607994916243	0.10682318579120227	-3.6489838517928304	2.632796510372435e-4	0.00458772596665135	ZNF677	342926
ENSG00000008516	91.07307338341124	-0.43628445710988145	0.11961456994239399	-3.647419016930753	2.6488775951279527e-4	0.004608461628208798	MMP25	64386
ENSG00000171115	209.24129952570618	-0.35832248651711224	0.09823790483392747	-3.6474972376788912	2.6480715751239434e-4	0.004608461628208798	GIMAP8	155038
ENSG00000132024	3167.0186338893213	0.22478974052203954	0.06166084049161535	3.6455834648022107	2.6678580625424486e-4	0.004626876103274839	CC2D1A	54862
ENSG00000136237	1086.3369149983405	-0.19365095463779614	0.053116732581876915	-3.6457618009408317	2.66600840691897e-4	0.004626876103274839	RAPGEF5	9771
ENSG00000104205	246.54325229106752	-0.23382999230504745	0.06415631426608884	-3.6446917965897425	2.6771242690960416e-4	0.0046392964043776765	SGK3	23678
ENSG00000155307	188.55120563557753	-0.41858142176188395	0.11486569794619875	-3.644094183434473	2.6833515353774423e-4	0.004646435027048307	SAMSN1	64092
ENSG00000198346	137.70764826474596	-0.5829339329390499	0.16002762023422534	-3.6427082530242925	2.69784554556541e-4	0.004667865726915097	ZNF813	126017
ENSG00000154548	7.56199364813409	-0.5041459569699623	0.13840817364970145	-3.6424579826182093	2.7004706740593287e-4	0.004668743142610963	SRSF12	135295
ENSG00000198829	56.36749293316883	-0.5344723301679047	0.14683429168883155	-3.639969410555324	2.726704316971702e-4	0.004704504494631332	SUCNR1	56670
ENSG00000250337	45.687408711776094	1.0367274943515314	0.28482394859297105	3.6398887785699214	2.7275582924914224e-4	0.004704504494631332	PURPL	643401
ENSG00000115252	101.32544748815619	-0.41218547409811723	0.11329387795532914	-3.638197240107172	2.745531315551737e-4	0.004724847527199042	PDE1A	5136
ENSG00000129675	324.5347120219645	-0.35026260950392585	0.09627177116740185	-3.6382690923476715	2.7447656154882004e-4	0.004724847527199042	ARHGEF6	9459
ENSG00000274641	4.897860226162975	-0.581142144321174	0.1597345826365043	-3.6381736173163852	2.745783097737138e-4	0.004724847527199042	H2BC17	8348
ENSG00000167355	2.074516615001333	1.3553415583903634	0.3726231444639941	3.637298376460155	2.7551270718163736e-4	0.004733535934843985	OR51B5	282763
ENSG00000198944	570.6914713230798	-0.39466065131529016	0.10851432380543898	-3.6369452204567754	2.758905757365062e-4	0.004736336418192996	SOWAHA	134548
ENSG00000130741	11212.431943211512	0.1997671558469887	0.054930582066867004	3.6367201717216853	2.761316258620369e-4	0.004736785547764108	EIF2S3	1968
ENSG00000251562	9717.12805782943	-0.5231976313376248	0.14388145679548614	-3.6363103556930247	2.765710876322896e-4	0.004740634902549425	MALAT1	378938
ENSG00000224424	32.21851149571445	-0.28933781930972374	0.07958535601707213	-3.635566061269574	2.7737090032604867e-4	0.00475065015997443	PRKAR2A-AS1	100506637
ENSG00000136026	4837.259457740347	0.2537832853221971	0.06982162945239806	3.6347373630862867	2.7826396259291017e-4	0.0047622457511145334	CKAP4	10970
ENSG00000139714	24.560753126998076	-0.5039630330177043	0.13869690572718033	-3.633556425613488	2.7954127910503006e-4	0.004775794214088817	MORN3	283385
ENSG00000152932	25.41209916884683	-0.6794585058761109	0.1870050250049393	-3.633370311082093	2.7974308335414823e-4	0.004775794214088817	RAB3C	115827
ENSG00000243335	319.8122207873295	-0.23567740362544193	0.06486671164060617	-3.6332565296544073	2.798665239499414e-4	0.004775794214088817	KCTD7	154881
ENSG00000273703	2.0538510974448063	-0.9480338250852158	0.2609359444028519	-3.6332051808913386	2.7992224854161193e-4	0.004775794214088817	H2BC14	8342
ENSG00000025772	3325.0001938183523	-0.23142843180848896	0.0637088799499888	-3.6325930072881407	2.8058739157845955e-4	0.004779743332738782	TOMM34	10953
ENSG00000180347	10.559209617949797	0.7656931066577333	0.21077433226310854	3.6327625780444763	2.80403000256417e-4	0.004779743332738782	ITPRID1	223075
ENSG00000168811	20.120737764559895	-0.4570595312461881	0.12588404352184257	-3.6307979824852237	2.8254628222948436e-4	0.004809395906706196	IL12A	3592
ENSG00000126461	3000.031520332305	0.2147107064899073	0.059155819666758494	3.629578758259688	2.838841078894242e-4	0.00482471656916467	SCAF1	58506
ENSG00000105929	7.437752338881026	0.8507422110832493	0.23442719886679111	3.6290251950101906	2.8449347669742175e-4	0.004831348002188957	ATP6V0A4	50617
ENSG00000130699	1393.6157852777112	-0.21930640255702596	0.06043708608987288	-3.628672670136788	2.848821786589529e-4	0.004834224683740799	TAF4	6874
ENSG00000089009	23302.523121953782	0.22318896115532968	0.06154247637954315	3.6265840161985774	2.871954027186863e-4	0.004869729432406156	RPL6	6128
ENSG00000266835	22.127362691313134	0.4108606447261386	0.11329841060203379	3.626358415294163	2.874463103180508e-4	0.004870237523705453	GAPLINC	100505592
ENSG00000159761	29.39913553111222	-0.33094537470428154	0.09130530514274401	-3.6246018146140724	2.894069934816859e-4	0.004893079847874024	C16orf86	388284
ENSG00000168398	562.6602673407646	-0.27914613765357993	0.0770195147225181	-3.6243559656182347	2.8968240264372374e-4	0.004893079847874024	BDKRB2	624
ENSG00000170500	22.9866374719841	-0.8219286841554998	0.22677092794477863	-3.624488780835474	2.895335876348192e-4	0.004893079847874024	LONRF2	164832
ENSG00000170627	9.59680346937388	-0.6120708380591182	0.16885891801610126	-3.624746890778699	2.892445888848067e-4	0.004893079847874024	GTSF1	121355
ENSG00000022277	3192.1572541988435	-0.1899645014729352	0.052422222243685174	-3.623739958788536	2.90373555045988e-4	0.004900998678314481	RTF2	51507
ENSG00000111834	9.071060206911925	0.41450731300959015	0.1144454069721525	3.621878098702995	2.924719423143345e-4	0.004925102386886842	RSPH4A	345895
ENSG00000261587	11.667192287791863	-0.6596274526325724	0.18211385086421164	-3.6220608674318027	2.922653279561729e-4	0.004925102386886842	TMEM249	340393
ENSG00000269190	89.10044582214017	-0.5231512862659752	0.14443265191797816	-3.6221123085316433	2.9220720005571603e-4	0.004925102386886842	FBXO17	115290
ENSG00000138074	4215.923018387772	-0.2903246145725926	0.08017524053990067	-3.6211255821316466	2.9332408112785945e-4	0.004935681465878935	SLC5A6	8884
ENSG00000166501	187.8687881831171	-0.45933674163804955	0.12686441556822295	-3.6206901642252505	2.9381820358887145e-4	0.004940224761029362	PRKCB	5579
ENSG00000105926	338.4258418408873	-0.35552168994392913	0.0982512996431647	-3.618493508331547	2.9632293118447996e-4	0.004978541442149003	MPP6	51678
ENSG00000109991	6.21931329043135	-0.8532743489840929	0.23583370463434705	-3.6181187515460045	2.967522378990253e-4	0.004981957029709227	P2RX3	5024
ENSG00000211951	141.53937113186916	-0.8469604206302898	0.2341044953984725	-3.617873373976295	2.9703364836224365e-4	0.004982886385729784	IGHV2-26	28455
ENSG00000196378	161.75228613952186	-0.22250373594625777	0.061529611124532965	-3.6162057890455532	2.9895274407039173e-4	0.0050112664163830005	ZNF34	80778
ENSG00000146276	11.637333091224116	-1.1163313401743262	0.30878515358943953	-3.61523644254801	3.0007362134209885e-4	0.005026233157480155	GABRR1	2569
ENSG00000167656	21.811186218248437	0.9930792955549892	0.27475833313782194	3.614373708756084	3.010745290832262e-4	0.005039169206212267	LY6D	8581
ENSG00000102109	166.6738933046862	-0.9106730139132871	0.2521059766087679	-3.612262692710853	3.0353684250817464e-4	0.005076527025347263	PCSK1N	27344
ENSG00000105559	941.992745677988	-0.3615146306030931	0.10010624040026955	-3.6113096362184396	0.00030465466616873483	0.005091359216343762	PLEKHA4	57664
ENSG00000147403	52027.86307359525	0.21635531529331417	0.059952774755634854	3.6087623329390492	3.076613042456433e-4	0.005137710704156603	RPL10	6134
ENSG00000104043	69.33632196636559	-0.3298681555791678	0.0914282778015453	-3.60794453872555	3.0863244142488556e-4	0.0051500264241701385	ATP8B4	79895
ENSG00000162367	42.97288450510942	-0.3843113642835251	0.106555630334306	-3.606673463220972	3.1014755289948237e-4	0.005171393728111415	TAL1	6886
ENSG00000115756	2878.5827229706524	0.25190783626947316	0.06985309473520504	3.606251623129804	3.106519199556461e-4	0.0051758883383086225	HPCAL1	3241
ENSG00000136877	2586.0173199470278	0.21054779823298247	0.05841809388297108	3.6041538543652707	3.1317151204535956e-4	0.0052139272205557865	FPGS	2356
ENSG00000164946	713.9722018344745	0.6673233185755966	0.18522766509828265	3.602719486970328	3.149053040955199e-4	0.005238835938247204	FREM1	158326
ENSG00000164690	990.5438044699567	0.3605490878385302	0.10009912692798954	3.601920405338861	3.158750876000128e-4	0.005251006452463863	SHH	6469
ENSG00000149600	1458.2225248215912	-0.24314210282736876	0.06751457845438377	-3.601327422812063	3.1659655098272135e-4	0.0052590337402502844	COMMD7	149951
ENSG00000167757	438.7509143572934	0.7123617712454058	0.1978295646751999	3.600886310471208	3.171342388798971e-4	0.0052616410753845615	KLK11	11012
ENSG00000211642	180.30881832836985	0.8936720859806513	0.24820008449490605	3.6006115300053114	3.174696107726474e-4	0.0052616410753845615	IGLV10-54	28772
ENSG00000243069	4.884341038060108	-0.7393171949748283	0.20532842582550515	-3.6006568111671218	3.17414321892605e-4	0.0052616410753845615	ARHGEF26-AS1	100507524
ENSG00000137673	2658.0423300746097	0.6641163321465376	0.18452690366007565	3.5990217088882215	3.194165272821446e-4	0.0052816790249431015	MMP7	4316
ENSG00000254838	82.81427380648162	-0.45423611142740256	0.12622412679582276	-3.598647286838945	3.198766727895042e-4	0.0052816790249431015	GVINP1	387751
ENSG00000260027	1151.5283528684145	0.2954249963065799	0.08209173982117333	3.5987176901126303	3.197901034361416e-4	0.0052816790249431015	HOXB7	3217
ENSG00000063244	6987.419722604632	0.14319947897280502	0.039809937367056396	3.597078730681595	3.218111006185435e-4	0.0052874853889560555	U2AF2	11338
ENSG00000111652	2137.107766893338	0.14444206751128505	0.040154176420584595	3.5971866537209918	3.2167765413776634e-4	0.0052874853889560555	COPS7A	50813
ENSG00000131771	13575.206349750582	0.3443475707070004	0.09572438876352467	3.5972814781577633	3.2156044678452645e-4	0.0052874853889560555	PPP1R1B	84152
ENSG00000168612	757.5068298643857	-0.22109236441699492	0.06145942760013085	-3.5973710307794047	3.21449792338842e-4	0.0052874853889560555	ZSWIM1	90204
ENSG00000171889	23.00361692770838	0.8566839855476477	0.2380939105092826	3.598092801765495	3.205592464706997e-4	0.0052874853889560555	MIR31HG	554202
ENSG00000056736	812.9431928395545	-0.2964075870143699	0.0824315280426055	-3.5958036209297113	3.2339169730301e-4	0.005307910039948064	IL17RB	55540
ENSG00000198785	31.573653595503096	-0.37051588263899177	0.10305228959226817	-3.5954163086036948	3.23873237592671e-4	0.005309389577059205	GRIN3A	116443
ENSG00000253958	567.2387337749504	-0.36056253313792797	0.10029136749074147	-3.5951502323588698	3.2420443545441594e-4	0.005309389577059205	CLDN23	137075
ENSG00000162783	1223.4112842494865	0.2417301189687585	0.06726841288541278	3.59351601442611	3.2624558737011497e-4	0.005338850395248287	IER5	51278
ENSG00000073756	524.7414667140687	-0.5857293102501944	0.16306275681806692	-3.592048372539824	3.280889289561889e-4	0.005365032834555841	PTGS2	5743
ENSG00000127954	124.63953765820952	-0.520424416528388	0.14489780374489636	-3.5916653191281966	3.285716411644802e-4	0.005368943429346654	STEAP4	79689
ENSG00000231831	7.482896775778561	-0.49661286730357435	0.1383377319382679	-3.5898583874801697	3.3085765675526404e-4	0.0054022928354491	MTHFD1P1	4523
ENSG00000112419	982.4752542347499	-0.21077032871948484	0.05873558280000604	-3.588460668504053	3.3263616231760606e-4	0.005426363669105952	PHACTR2	9749
ENSG00000154370	1106.0063429491531	0.17175884443360567	0.04786744918845172	3.588218034292987	3.329458081939204e-4	0.005426363669105952	TRIM11	81559
ENSG00000243649	191.44871664856515	-0.43683701258914154	0.12174535760704355	-3.5881204932603397	3.3307036448307185e-4	0.005426363669105952	CFB	629
ENSG00000136160	300.07821194556584	-0.3361520992374814	0.09371803417854198	-3.586845394100765	3.347026345787869e-4	0.005444907877505682	EDNRB	1910
ENSG00000182004	1820.5154478036532	0.19358118894123255	0.05402698075054359	3.583046586205631	3.3961001108352387e-4	0.005516597991388442	SNRPE	6635
ENSG00000105877	13.626973004223522	0.5524667646169386	0.15421708694965836	3.582396578384873	3.404564191245569e-4	0.005526274555789844	DNAH11	8701
ENSG00000185127	760.2639533557411	-0.17227376150461088	0.04809357598790163	-3.5820534856453157	3.4090397289267315e-4	0.005529467457301836	C6orf120	387263
ENSG00000080854	255.3868601439238	-0.4985169279538215	0.13919512813186005	-3.5814251162696915	3.4172508863948917e-4	0.005538710388882544	IGSF9B	22997
ENSG00000115461	9493.920620332145	-0.44443911794075514	0.12413387370160278	-3.5803210250983786	3.4317233267081395e-4	0.005553999801073974	IGFBP5	3488
ENSG00000237463	4.045531041301392	-1.0746532452240969	0.3001887826838561	-3.579924724755182	3.4369320057672e-4	0.005555458183937458	LRRC52-AS1	400794
ENSG00000135111	1205.1250985615939	0.356267098865785	0.09958251297926325	3.577607033676414	3.467542427131196e-4	0.005599636463095454	TBX3	6926
ENSG00000183807	13.784155733993204	-0.40623175167918096	0.11357106453489824	-3.576894813329443	3.477000032742955e-4	0.0056107988083274486	FAM162B	221303
ENSG00000156162	1000.225658001554	-0.2459636344898709	0.06879718772031931	-3.5751989672860613	3.499616459908896e-4	0.005638391989802236	DPY19L4	286148
ENSG00000006831	3848.5979594110986	0.14711000942562147	0.04117059850141264	3.573181221073914	3.5267051080967567e-4	0.005674391291808526	ADIPOR2	79602
ENSG00000142669	6934.169414017598	0.27425135498190983	0.07676314368280678	3.5726957212063213	3.5332522474326527e-4	0.005680778941659953	SH3BGRL3	83442
ENSG00000267541	6.546299897230195	0.6213609262255166	0.17394828411027427	3.5721014978889114	3.5412810323979735e-4	0.005689537740316948	MTCO2P2	100873202
ENSG00000092969	106.46462149091667	0.45336977167196885	0.1269371743844207	3.5716075599648134	3.547967804899872e-4	0.0056926032347454	TGFB2	7042
ENSG00000120889	3202.2957871149374	0.2333438956305229	0.06534752190786391	3.570814758048879	3.5587251940014293e-4	0.005705089414645347	TNFRSF10B	8795
ENSG00000134070	477.18745088665884	-0.3295113083579444	0.09229417440855639	-3.570228678782094	3.5666972010430057e-4	0.005713714128095274	IRAK2	3656
ENSG00000131477	276.920609455798	-0.30829655678909834	0.08636597438848212	-3.5696529677573254	3.574544434182945e-4	0.005722126576811522	RAMP2	10266
ENSG00000019991	114.596881674774	-0.404451577144751	0.11335885523363305	-3.5678869225626415	3.598717373009412e-4	0.00574978950539203	HGF	3082
ENSG00000123561	34.45909629189681	-0.9920661653664683	0.2780632933563788	-3.5677710401530427	3.6003088585676707e-4	0.00574978950539203	SERPINA7	6906
ENSG00000158023	98.50548799691643	0.34853029675345754	0.09769241295789748	3.5676291146955674	3.602258906204416e-4	0.00574978950539203	WDR66	144406
ENSG00000218891	477.7781133600933	0.2995382550158286	0.08395120726783567	3.5680041391208324	3.597108234030568e-4	0.00574978950539203	ZNF579	163033
ENSG00000070526	4501.180782297084	0.49893234673163694	0.1399087138453262	3.5661277487206657	3.6229481634246556e-4	0.005775335010759787	ST6GALNAC1	55808
ENSG00000160679	2486.962470322357	0.10514138953007499	0.029483758710538644	3.5660782114762513	3.6236326907658674e-4	0.005775335010759787	CHTOP	26097
ENSG00000270225	8.019531248281133	0.7107841185271107	0.19932822238565723	3.5658980450439994	3.6261233293524226e-4	0.005775335010759787	MTCO2P22	100289404
ENSG00000136997	8375.371445402361	-0.26056184783515585	0.07308757086212964	-3.565063727821417	3.637677896665303e-4	0.0057895547925049294	MYC	4609
ENSG00000149968	1611.2824588929038	-0.6278380567393843	0.17615204117384367	-3.564182694424606	3.649916808042918e-4	0.005804842438650076	MMP3	4314
ENSG00000286522	5.504671628560602	-0.628409388935566	0.17632855025406638	-3.56385501967838	3.6544785295466466e-4	0.005807907009862778	H3C2	8358
ENSG00000104313	54.39263410900382	-0.789849075099463	0.2217304867824406	-3.5622033152096666	3.6775539889835265e-4	0.005838578679308149	EYA1	2138
ENSG00000116819	29.80421362271447	-0.4320480131095238	0.1212941430891392	-3.5619857818857024	3.680603212670683e-4	0.005838578679308149	TFAP2E	339488
ENSG00000262902	91.00240031899382	0.7141349091569248	0.20049235911188953	3.561905861750995	3.68172406851986e-4	0.005838578679308149	MTCO1P40	107075172
ENSG00000187017	1072.163503360691	-0.41730132633013567	0.11717536041169835	-3.5613402413607926	3.6896658504928867e-4	0.00584696652353808	ESPN	83715
ENSG00000256039	13.569122050015173	-0.7733451489584389	0.21725741124521492	-3.5595800600126672	3.7144828560684533e-4	0.005882065057206675	LINC02446	101060038
ENSG00000164292	2324.730430770152	0.3532058685095199	0.09925521892247086	3.5585621828652876	3.7289051490001245e-4	0.005900664479498187	RHOBTB3	22836
ENSG00000150048	41.86837897760186	-0.3551847006324278	0.09982542887652997	-3.558058348757423	0.00037360633232300273	0.005907750633713019	CLEC1A	51267
ENSG00000250641	47.4836930461863	-1.000423870455171	0.2812164359575701	-3.5574871968227155	3.744193442606989e-4	0.005912124359268328	LY6G6F-LY6G6D	110599563
ENSG00000134757	431.0070421079672	0.8124963194888051	0.22841624079332307	3.5570864692759425	3.749907508147691e-4	0.005916908461138121	DSG3	1830
ENSG00000174697	6.09054385729738	-0.9633383834875027	0.27087232987902793	-3.5564296431375304	3.759290975688221e-4	0.005927471457589088	LEP	3952
ENSG00000139546	1188.8542535103004	0.21166751946905216	0.059532399191804704	3.5555012454157993	3.7725915771718264e-4	0.00594247106805858	TARBP2	6895
ENSG00000169583	268.57653884985393	0.5378710645434402	0.15128330293165373	3.555389485291961	3.774195660881918e-4	0.00594247106805858	CLIC3	9022
ENSG00000114302	2939.3390354219646	-0.15648204677796662	0.04402621090289695	-3.554292853479926	3.789969380279881e-4	0.005963047469629509	PRKAR2A	5576
ENSG00000101290	2037.3316811500833	-0.19928077158414478	0.056089842070625576	-3.55288523246723	3.810306616259884e-4	0.00598970185710011	CDS2	8760
ENSG00000132185	30.126279079518707	-0.6511634449198613	0.18330555436655796	-3.552338864853616	3.818227951123014e-4	0.005990405603317053	FCRLA	84824
ENSG00000099625	48.57210031116113	-0.4872971839015877	0.1372219073670344	-3.551161715003634	3.835346810859233e-4	0.00601170910640237	CBARP	255057
ENSG00000124203	31.343015768234725	-0.5243972317508866	0.147674667588712	-3.5510303853290717	3.837261131746194e-4	0.00601170910640237	ZNF831	128611
ENSG00000134215	3039.7071989674096	-0.46247257026901256	0.13028232781255136	-3.5497720837043416	3.855648027374187e-4	0.006036225104219404	VAV3	10451
ENSG00000105281	8840.097364988387	0.24998990096562057	0.07043612080047827	3.5491719039121628	3.8644471099295836e-4	0.0060363595565161	SLC1A5	6510
ENSG00000121406	85.992113059591	-0.4743220846534905	0.13365202730790882	-3.548932958276366	3.867955450835588e-4	0.0060363595565161	ZNF549	256051
ENSG00000130818	405.95545586398305	-0.2903480761823449	0.08181508914089082	-3.548832852609217	3.8694261458772623e-4	0.0060363595565161	ZNF426	79088
ENSG00000133561	338.55496646456623	-0.3535271271247988	0.09960738235998201	-3.5492060804002303	3.8639455537154495e-4	0.0060363595565161	GIMAP6	474344
ENSG00000162636	1341.8050328698043	-0.22304529452944902	0.06284601790543551	-3.549076010910756	3.865854710192783e-4	0.0060363595565161	FAM102B	284611
ENSG00000173557	193.98672004298695	0.40852119106598345	0.1151291176594454	3.5483742025575022	3.876171053869479e-4	0.006038334879183387	FAM166C	339778
ENSG00000182963	175.88815209028394	-0.35004204980179826	0.09864609768521342	-3.548463223743598	3.874861049530141e-4	0.006038334879183387	GJC1	10052
ENSG00000211956	423.9568298201099	-0.6970287680397566	0.19661083269374602	-3.5452205684184985	3.9228467430017224e-4	0.006098117824822776	IGHV4-34	28395
ENSG00000079337	320.04717027168925	0.29554929671352903	0.08338190433688394	3.544525626560833	3.933202675238268e-4	0.006105604688047685	RAPGEF3	10411
ENSG00000251191	10.605392628689753	0.628006821320317	0.1771742881420211	3.5445708737201933	3.932527631313062e-4	0.006105604688047685	LINC00589	619351
ENSG00000207344	0.6737453806186693	-1.1907558980360677	0.33601812960164384	-3.5437251539008696	3.9451628700418737e-4	0.00611986102352801	SNORA22C	109616965
ENSG00000135318	2196.1998814464296	0.4177916254119601	0.11794291024908574	3.5423208103786696	3.966227893147704e-4	0.006148211072338596	NT5E	4907
ENSG00000272636	311.9279685080818	-0.5520038656053994	0.1559448891488081	-3.53973681740001	4.0052623813343626e-4	0.006204356898928556	DOC2B	8447
ENSG00000166888	8184.926068165802	0.14704575420248464	0.041544745534897	3.539454925267704	4.009542363319686e-4	0.006206625162546056	STAT6	6778
ENSG00000189337	302.79207374515636	-0.23534441406028112	0.06650682299895795	-3.5386506744423585	4.021776839505617e-4	0.006216832179047848	KAZN	23254
ENSG00000157326	389.5038978878484	0.272666321104438	0.07708519468791591	3.5372074003100615	4.0438198004149635e-4	0.006246525568363493	DHRS4	10901
ENSG00000181754	264.24657208259697	-0.27649358793373197	0.07819611796961727	-3.535899161147133	4.0638978542350174e-4	0.006273144285777485	AMIGO1	57463
ENSG00000111642	1027.2006490581264	0.17323690505142744	0.049035621876924326	3.5328787200096876	4.1106099755843265e-4	0.006340810055409749	CHD4	1108
ENSG00000121022	1783.1307772979355	-0.1743695656866654	0.04938330389248316	-3.530941673451033	4.1408304729526605e-4	0.006374543460915026	COPS5	10987
ENSG00000124205	233.40940704660414	-0.5661421767107568	0.16033732434323125	-3.530944395073142	4.140787866840118e-4	0.006374543460915026	EDN3	1908
ENSG00000135519	21.75806634280874	-0.5535832445222298	0.15679695523389228	-3.5305739432022505	4.1465909373972074e-4	0.006378458062320073	KCNH3	23416
ENSG00000163935	612.2828144654858	-0.18433577272010215	0.05227396569604719	-3.5263399335711982	4.2134577544759047e-4	0.0064697126045518295	SFMBT1	51460
ENSG00000251791	6.180616378046681	-0.5312573367593791	0.1506781197922238	-3.5257762539906357	4.222435394299054e-4	0.006477045469487408	SCARNA6	677772
ENSG00000239900	210.68401311631555	-0.22419368136158047	0.06359559282307942	-3.5253021696846036	4.229999889728478e-4	0.00647963082482869	ADSL	158
ENSG00000136881	20.543584889858074	-0.6118743560578769	0.1735848136632411	-3.524930223705678	4.23594352135743e-4	0.006484229377866794	BAAT	570
ENSG00000127920	380.3832530246597	-0.315194252598406	0.08943938936084225	-3.5241100688507405	4.249077019804076e-4	0.006495312395807298	GNG11	2791
ENSG00000133056	2789.765868588434	0.18876099649905956	0.053559960790709474	3.5242930299493813	4.2461438929772505e-4	0.006495312395807298	PIK3C2B	5287
ENSG00000120314	1174.9633445161965	0.13585426134629325	0.038567204484573805	3.5225332808508982	4.274433701064351e-4	0.006527241289192372	WDR55	54853
ENSG00000171049	58.02599600600487	-0.6554221779824809	0.18608793889549638	-3.522109932930979	4.2812656734942257e-4	0.006530930051268735	FPR2	2358
ENSG00000149679	703.9541045853401	-0.26580843539294874	0.07548708329898328	-3.5212439503081034	4.295272638390017e-4	0.006547765889905335	CABLES2	81928
ENSG00000170836	553.0742275028317	-0.15088403973761072	0.042852270919371965	-3.521027859212042	4.298774500268848e-4	0.006548575418757859	PPM1D	8493
ENSG00000034510	50074.819200390455	0.2126228098480857	0.06039213309731512	3.520703756323162	4.304031743536327e-4	0.006552056058202435	TMSB10	9168
ENSG00000157017	11.179847450905873	-0.33342978114202165	0.09472103385354916	-3.520123963781337	4.31345148252461e-4	0.006561864115202896	GHRL	51738
ENSG00000218510	23.519068367611286	-0.30759548485233795	0.08741619215434875	-3.5187472397473427	4.3358959294296454e-4	0.006586916193826166	LINC00339	29092
ENSG00000257285	24.43170729266481	-0.2828681510150627	0.08038814317985522	-3.518779509338732	4.3353685994391273e-4	0.006586916193826166	AL132780.1	101926933
ENSG00000140839	5.449938253825861	0.5700364948637524	0.16206487616060386	3.5173352077772533	4.359029219737115e-4	0.006617498697704217	CLEC18B	497190
ENSG00000185112	552.9211088786557	-0.30239486609098387	0.0859899115898865	-3.5166318990209233	4.3705944512144237e-4	0.006630489572478977	FAM43A	131583
ENSG00000150995	384.53839435090464	-0.3224463130046219	0.09170602632752888	-3.516086411300846	4.3795841857654984e-4	0.006639558060992358	ITPR1	3708
ENSG00000203999	21.521457415607887	-0.3787126013099956	0.10771543104885095	-3.5158620972165298	0.00043832859277583523	0.006640602866362705	LINC01270	284751
ENSG00000106034	257.1962218698869	-0.39821110236754304	0.11327835084115465	-3.5153328011098726	4.3920322140272183e-4	0.006649283385563322	CPED1	79974
ENSG00000168522	1633.188371930484	-0.2048086414051232	0.058290259958403416	-3.5135997257736875	4.4207843299785143e-4	0.006679050650151912	FNTA	2339
ENSG00000100030	4127.648474714287	-0.12642747739908775	0.03599445544328677	-3.5124153384758983	4.440534543735415e-4	0.006704294722435599	MAPK1	5594
ENSG00000100991	5284.094246345608	-0.170086169152086	0.04843301896024366	-3.5117812765646836	4.4511416403686475e-4	0.006715709457812875	TRPC4AP	26133
ENSG00000140009	17.80979312332675	-0.3420210338975602	0.09741831771017129	-3.5108493139360624	4.466775191445773e-4	0.006730083769312316	ESR2	2100
ENSG00000173198	48.19273268343122	-0.3957228369026109	0.11273927419955991	-3.510070822366139	4.4798735542267513e-4	0.006745208521572423	CYSLTR1	10800
ENSG00000065534	2917.265378045841	-0.4673049253449826	0.13317760463089223	-3.5088851961269265	4.499890973143952e-4	0.006750257505986327	MYLK	4638
ENSG00000126246	18.695164481433803	-0.3586886779086503	0.10220108236374233	-3.5096367828282564	4.487191960649479e-4	0.006750257505986327	IGFLR1	79713
ENSG00000145623	617.6324988206162	-0.3878066066939322	0.11052397171101232	-3.508800857319283	4.501318075638819e-4	0.006750257505986327	OSMR	9180
ENSG00000155926	391.0610151880982	-0.3865052986482451	0.11015362632669225	-3.508784154794437	4.5016007502608085e-4	0.006750257505986327	SLA	6503
ENSG00000198947	401.3422439287162	-0.43498835137995673	0.12396259582873075	-3.5090290621289144	4.497457581535985e-4	0.006750257505986327	DMD	1756
ENSG00000154553	503.87826289605795	-0.42760044865508556	0.12187762950578816	-3.50844080565891	4.5074152854226936e-4	0.006751586865084162	PDLIM3	27295
ENSG00000172315	1327.0608494677526	-0.2531327913236245	0.07215110785301472	-3.5083701256438538	4.508613104116448e-4	0.006751586865084162	TP53RK	112858
ENSG00000005102	64.1896531045202	-0.46085471378768417	0.131388446454148	-3.5075741149623343	4.522123675509724e-4	0.006767221464987159	MEOX1	4222
ENSG00000111737	2048.6021729674235	0.13291947657754805	0.03790460980742568	3.5066836791842806	4.537281677011609e-4	0.0067806983055163994	RAB35	11021
ENSG00000124151	1710.0009528245052	-0.1960757510547142	0.055914314889842734	-3.5067182963969907	4.5366914990350814e-4	0.0067806983055163994	NCOA3	8202
ENSG00000111339	8.375318354656695	-0.7764239122838735	0.2214278969325088	-3.506441252614739	4.541416739592892e-4	0.006782279755477379	ART4	420
ENSG00000109501	2528.228281794862	0.36331833568100574	0.10365364307560176	3.5051188255487804	4.564035320566143e-4	0.0068114441822098495	WFS1	7466
ENSG00000205352	3223.7467171825324	0.18044179420376083	0.051491182928342885	3.5043241180702838	4.5776783924044795e-4	0.006827183004314746	PRR13	54458
ENSG00000166313	261.5723989320259	-0.36278951800368064	0.10356342106316146	-3.5030661818560613	4.599351720049017e-4	0.006854868827927011	APBB1	322
ENSG00000123685	63.8953301240667	-0.3551686095878184	0.10139869716752688	-3.502694013918374	4.6057822343078896e-4	0.0068551828353037685	BATF3	55509
ENSG00000178585	1071.506338864989	0.22911460405961068	0.06540903662409214	3.5027974097270342	4.603994865836257e-4	0.0068551828353037685	CTNNBIP1	56998
ENSG00000204019	3.7255205387268413	-2.3820275284632166	0.6801865787719129	-3.5020207731296362	4.6174361629649867e-4	0.006867891048599001	CT83	203413
ENSG00000258947	30.964158075391868	0.5139690598026253	0.14678830526166115	3.5014305730040074	4.6276752681802e-4	0.006873844065801627	TUBB3	10381
ENSG00000125356	3328.366285389876	0.19582185950605235	0.0559368287051564	3.5007679920188433	4.6391953141468843e-4	0.006886315307053184	NDUFA1	4694
ENSG00000004468	166.49403300163686	-0.48372849686100977	0.13820699565211297	-3.500029029490117	4.6520749357759625e-4	0.006900786528217331	CD38	952
ENSG00000013573	1149.016370270882	0.23484531533275388	0.06710190543426825	3.4998307993325746	4.655535625195144e-4	0.00690127584305155	DDX11	1663
ENSG00000100104	348.44919461085783	-0.13050865303209933	0.03730998285883818	-3.497955320051394	4.6883966923799166e-4	0.006945317761433502	SRRD	402055
ENSG00000131914	4.13676915942794	1.4829591044503774	0.4241367677705887	3.496417234104295	4.7155075134570847e-4	0.006976102826787552	LIN28A	79727
ENSG00000160049	1772.0260655901636	-0.14053026725831116	0.04019191702300249	-3.496480826676752	4.7143837171546713e-4	0.006976102826787552	DFFA	1676
ENSG00000224137	6.04142744208054	-0.6153186252942979	0.17601741646862948	-3.495782619920242	4.726735997960418e-4	0.006988024252383735	LINC01857	102724714
ENSG00000147027	418.0815918222175	-0.39057011738335107	0.11176160983773112	-3.494671541958169	4.746454829674194e-4	0.007012473445744522	TMEM47	83604
ENSG00000164816	965.1413293074586	1.0652590020894634	0.30493801955154054	3.493362368051366	4.769787835368823e-4	0.007042225938046549	DEFA5	1670
ENSG00000100979	3195.3684162770674	-0.4008835337134701	0.11479434922566442	-3.4921887394074367	4.7907959648752754e-4	0.007056420369884901	PLTP	5360
ENSG00000103569	166.33151021705353	-0.6022469062855184	0.17245931236300482	-3.4921100985133555	4.792206729445945e-4	0.007056420369884901	AQP9	366
ENSG00000161905	69.37982270834812	-0.5841197164067834	0.16725141476517785	-3.4924650247466755	4.785842662900425e-4	0.007056420369884901	ALOX15	246
ENSG00000234498	85.81555840948509	0.35020410167733995	0.10027152106704355	3.4925579860625278	4.784177107095118e-4	0.007056420369884901	RPL13AP20	387841
ENSG00000008294	2472.8382795780644	-0.1830506488393953	0.05243691364948891	-3.49087381578148	4.8144357967155817e-4	0.007070514468288718	SPAG9	9043
ENSG00000101019	1871.8691493294193	-0.19545375250714048	0.05599007595956075	-3.4908642140137194	4.8146088177205307e-4	0.007070514468288718	UQCC1	55245
ENSG00000165376	6453.448185089526	0.6293000227992953	0.18026079731428832	3.491053141754932	4.8112054612837237e-4	0.007070514468288718	CLDN2	9075
ENSG00000229117	9018.818177504409	0.20330106568299475	0.05823633461275498	3.4909660272208742	4.812774469202357e-4	0.007070514468288718	RPL41	6171
ENSG00000214226	67.13055913726394	-0.2627817745764052	0.07530333709313414	-3.4896431515564883	4.8366593264938875e-4	0.007098167878422421	C17orf67	339210
ENSG00000137770	935.4235937718904	-0.20183562700620242	0.057851135928622587	-3.4888792374834194	4.8505022959508556e-4	0.007113747312684279	CTDSPL2	51496
ENSG00000122574	78.66394309801564	-0.5867242768033254	0.16818042735984318	-3.4886596853982006	4.854487653691041e-4	0.007114135253798661	WIPF3	644150
ENSG00000137478	755.3380555146077	-0.16337368104189398	0.04683194827504214	-3.488509170756829	4.8572215927809214e-4	0.007114135253798661	FCHSD2	9873
ENSG00000137473	6.565582449662513	-1.4285727134994102	0.4097132160809599	-3.4867625876562456	4.889051610267709e-4	0.007151251801269483	TTC29	83894
ENSG00000197451	8618.699443764834	0.16661401291070244	0.04778287480795195	3.4868980483144725	4.886576011808128e-4	0.007151251801269483	HNRNPAB	3182
ENSG00000113851	855.7408392921587	-0.17550968658953384	0.05035559059036349	-3.4854061789739186	4.913905101695004e-4	0.007182838869805236	CRBN	51185
ENSG00000100664	6956.238585232621	-0.16188250350109049	0.046464431594715916	-3.484009121495425	4.939626530378489e-4	0.007210873351598214	EIF5	1983
ENSG00000162542	1041.6475672233516	0.1930192284378908	0.05541332293664733	3.4832639193748562	4.953397845013288e-4	0.0072166390414823475	TMCO4	255104
ENSG00000163071	248.99437471538812	0.40648460009243426	0.11668569274677591	3.483585609544797	4.947448633924139e-4	0.0072166390414823475	SPATA18	132671
ENSG00000211934	729.7540338207076	-0.7466449116198631	0.21435048314485208	-3.4832900801781785	4.952913788373019e-4	0.0072166390414823475	IGHV1-2	28474
ENSG00000172594	640.828339986351	-0.31244422388091114	0.08973042521198035	-3.4820321328333033	4.976239747427593e-4	0.00724512897969263	SMPDL3A	10924
ENSG00000103066	667.592933962875	-0.1730574074633907	0.049717600644504846	-3.4808077063251903	4.999042470538118e-4	0.007257033165447476	PLA2G15	23659
ENSG00000151224	143.34290358028886	0.6661253759756345	0.19136477953107353	3.4809194126940692	4.99695811042423e-4	0.007257033165447476	MAT1A	4143
ENSG00000171291	107.92854597395967	-0.4246897096193424	0.12201226090064174	-3.4807133847407354	5.00080307432616e-4	0.007257033165447476	ZNF439	90594
ENSG00000183908	13.564546934250172	-0.5105215045286324	0.14667168181444196	-3.4807094199308772	5.00087709400477e-4	0.007257033165447476	LRRC55	219527
ENSG00000165996	101.54280525239137	-0.3753939452931621	0.10786525263940566	-3.48021198771125	5.010171844750577e-4	0.007265738024594537	HACD1	9200
ENSG00000084693	1044.7310973710453	-0.1711237452944427	0.04919437387369273	-3.47852268094326	5.041857690176759e-4	0.007299806389938996	AGBL5	60509
ENSG00000139910	23.452572699412034	-0.5937015714745845	0.17066479553160274	-3.4787582853585417	5.037427342103983e-4	0.007299806389938996	NOVA1	4857
ENSG00000150637	49.10105808955107	-0.42849939243542434	0.12318758054865708	-3.47843013497756	5.043598934753478e-4	0.007299806389938996	CD226	10666
ENSG00000107281	3420.962215204733	0.3380369574063346	0.09722145662963669	3.4769789419436496	5.070976436297762e-4	0.007329805481004037	NPDC1	56654
ENSG00000253738	762.0574917152528	-0.22706825005713888	0.06530482841758449	-3.477051476273333	5.06960475621915e-4	0.007329805481004037	OTUD6B-AS1	100506365
ENSG00000115232	383.67960279135474	-0.3322462165064954	0.09557491720402624	-3.4762909163420024	5.084004747739553e-4	0.007339831118402113	ITGA4	3676
ENSG00000196503	21.49479079659587	-0.5338337834331746	0.1535655073352696	-3.4762609956914994	5.084572026402952e-4	0.007339831118402113	ARL9	132946
ENSG00000064666	6287.986443901192	0.16861061372615413	0.048514784872099724	3.475448034463409	5.10000791395716e-4	0.0073572954481255035	CNN2	1265
ENSG00000168243	1496.2378103083274	-0.6773129523253585	0.19491756719484635	-3.474868694868806	5.111034617109225e-4	0.007368380383580029	GNG4	2786
ENSG00000242147	38.43590780788406	0.3596911243203778	0.10356137371230732	3.473217005788248	5.142593713499187e-4	0.007404192895275151	LINC02657	102723629
ENSG00000176907	1426.9658508442842	0.38808737042244784	0.11175391729748739	3.472695900129967	5.152588198326929e-4	0.007413740316953036	TCIM	56892
ENSG00000163735	663.6579510302603	-0.7945243630730882	0.22882993322407424	-3.472117270143483	5.16370717618644e-4	0.007424546356133484	CXCL5	6374
ENSG00000135083	338.1693730681456	0.3752756839816986	0.10811544764591989	3.471064423751298	5.183996105263606e-4	0.007444353495004929	CCNJL	79616
ENSG00000040199	561.4453684708866	-0.22243110594909385	0.06410192482936586	-3.469959857542304	5.205361552637535e-4	0.007462692455148317	PHLPP2	23035
ENSG00000069431	113.79223966896129	-0.457847133250034	0.13194900911529445	-3.4698792838222543	5.206923284497624e-4	0.007462692455148317	ABCC9	10060
ENSG00000278473	8.540475304948604	-0.7488393819949918	0.21580682268134282	-3.4699523059135022	5.205507904639179e-4	0.007462692455148317	IGHV3-41	28428
ENSG00000104859	1235.7092071835452	0.19615812732960222	0.05654592283410556	3.4690056771217788	5.223884152417738e-4	0.0074772778163470265	CLASRP	11129
ENSG00000128564	106.6940541259629	-0.528588563730095	0.15236882020390013	-3.4691386533198667	5.221299132908085e-4	0.0074772778163470265	VGF	7425
ENSG00000170653	893.8503812557624	0.12999903786830685	0.03748999620487743	3.467566045029208	5.251946652104953e-4	0.0075125671675762154	ATF7	11016
ENSG00000171204	1122.7806283778716	-0.20665427441949888	0.05960784908125133	-3.4668970211927777	5.265035576194546e-4	0.007526405914789649	TMEM126B	55863
ENSG00000034677	1263.2787880929204	-0.17696398002524663	0.05105064815275917	-3.466439436688761	5.274005355817987e-4	0.0075294624390088005	RNF19A	25897
ENSG00000104888	9.4815227285022	-0.4443129678949618	0.12817105621209834	-3.4665624285697514	5.271593014603298e-4	0.0075294624390088005	SLC17A7	57030
ENSG00000136250	886.7213326296337	-0.41028810855526554	0.11839379424804077	-3.4654528234452218	5.29339387334661e-4	0.007552251207131347	AOAH	313
ENSG00000104899	130.91836885187763	0.693335442745959	0.20008076326180965	3.4652778780072717	5.296838754444769e-4	0.007552277921360028	AMH	268
ENSG00000139187	21.35594727815752	-0.37821757442400133	0.10915838856881757	-3.4648512073404114	5.30524916361015e-4	0.007559379916836362	KLRG1	10219
ENSG00000111863	416.3732138583778	0.6075447509019272	0.17537383772624268	3.4642838337739987	5.316452344766154e-4	0.007570449550108549	ADTRP	84830
ENSG00000196776	4200.876490464768	-0.18142304728896308	0.052386049344966844	-3.4631939143621233	5.338035428108613e-4	0.007596275980748751	CD47	961
ENSG00000162408	815.5773105974945	-0.17091917876747031	0.04935707724071699	-3.4629112646579285	5.343645903717248e-4	0.00759935397778318	NOL9	79707
ENSG00000162618	363.643980902244	-0.3263905210611671	0.09425904838938917	-3.462696967964608	5.347903262907334e-4	0.007599934568015633	ADGRL4	64123
ENSG00000170989	377.9533490214022	-0.32591155074059125	0.09412489112883235	-3.462543720709367	5.350949711727198e-4	0.007599934568015633	S1PR1	1901
ENSG00000204241	7.67531444940742	-0.5276775638834642	0.15242516271978712	-3.461879616645235	5.36417033504837e-4	0.007606132239995112	LINC02731	100128239
ENSG00000211892	7240.486874108646	-0.7345781495258138	0.21218332253096708	-3.4619975819193134	5.361819725662204e-4	0.007606132239995112	IGHG4	3503
ENSG00000164754	7909.044114068576	-0.19568082042709398	0.0565424475482771	-3.4607773259199237	5.386181342659955e-4	0.007626748830574184	RAD21	5885
ENSG00000253210	68.82337696274311	-0.28284143466814654	0.0817288366228136	-3.46072997433558	5.38712876160414e-4	0.007626748830574184	AC040970.1	101927963
ENSG00000108219	3659.193964572811	0.15101269327637784	0.04364550679124148	3.4599825819110928	5.402103304082533e-4	0.007643039995628452	TSPAN14	81619
ENSG00000012223	188.8493562024658	-0.5218967701924607	0.15085524161531338	-3.4595865851537155	5.410053091215514e-4	0.007649377824866169	LTF	4057
ENSG00000136404	24.758361002509716	-0.40689669365254094	0.11763331270203024	-3.4590260556822545	5.421324570707691e-4	0.00765848324000731	TM6SF1	53346
ENSG00000168067	633.0654662955292	-0.224549692964192	0.06491900210128414	-3.458920896748508	5.423441608515815e-4	0.00765848324000731	MAP4K2	5871
ENSG00000181638	402.47451189891285	-0.2817359257962273	0.08146548388598997	-3.458347171797489	5.43500529024529e-4	0.007669898950888408	ZFP41	286128
ENSG00000180758	901.3220284100205	-0.25396808509542196	0.07344565567624081	-3.457904797187058	5.443937226751971e-4	0.007677588502194094	GPR157	80045
ENSG00000214290	174.19110028367925	0.4872807535251622	0.14096763310680674	3.4566853595106113	5.468629611841299e-4	0.00770748098042313	COLCA2	120376
ENSG00000168306	619.4365513019245	0.37419988722938924	0.1082658973699583	3.456304305599581	5.476366939828642e-4	0.007713454086558643	ACOX2	8309
ENSG00000166743	26.68706093842768	0.4295969959485655	0.12433469540790648	3.455165869343074	5.499543761856642e-4	0.007731278261645788	ACSM1	116285
ENSG00000176463	655.6104685841076	-0.3278157281779974	0.09487421750744512	-3.455266739378088	5.497486518734614e-4	0.007731278261645788	SLCO3A1	28232
ENSG00000141052	134.93776265382317	-0.5119938921938977	0.1482770654695073	-3.4529540396062637	5.544834668276716e-4	0.007789980279976013	MYOCD	93649
ENSG00000120738	6741.899695978457	0.40681988043282447	0.1178331443854358	3.4525080575131244	5.554008882851225e-4	0.007792935569999335	EGR1	1958
ENSG00000171747	39204.9763043949	0.29083517778118145	0.08426362207285534	3.451491528927179	5.574972568348012e-4	0.00781737406641827	LGALS4	3960
ENSG00000132825	507.46356020879165	-0.25629950342846697	0.07427291606543227	-3.4507801363645747	5.58968729944722e-4	0.007828048103031454	PPP1R3D	5509
ENSG00000185559	6.705130750951261	1.7319944804227383	0.5019138256048492	3.4507805763978237	5.589678186451497e-4	0.007828048103031454	DLK1	8788
ENSG00000175711	237.7095647029882	0.207155176931903	0.06003541047915209	3.450549855136574	5.594458274036468e-4	0.007829755157751483	B3GNTL1	146712
ENSG00000093134	14.589293779834707	-0.5943959325239127	0.172292648026475	-3.4499204657448646	5.607517341522913e-4	0.007843052332435886	VNN3	55350
ENSG00000146411	256.78473283702203	-0.47886723937468956	0.1388243459706072	-3.4494471126561512	5.617357544288913e-4	0.007847144330668887	SLC2A12	154091
ENSG00000184945	5.711449074872445	-0.6561412639151605	0.19021690124733676	-3.4494372456524665	5.61756283345983e-4	0.007847144330668887	AQP12A	375318
ENSG00000141574	853.3432999323984	-0.462403900515337	0.1340801425096953	-3.448712776255445	5.632654976557926e-4	0.007863243422942772	SECTM1	6398
ENSG00000204681	544.3110674499321	0.3930018754891238	0.11404907333571986	3.4459015228669703	5.691577283303096e-4	0.007940470763028491	GABBR1	2550
ENSG00000117394	9786.032384680542	0.3729004314645859	0.1082391302452903	3.445153620687113	5.707349280899562e-4	0.007952408356439256	SLC2A1	6513
ENSG00000089157	87182.94347748226	0.2283389106167474	0.06628624907137197	3.4447402563220844	5.716083893191006e-4	0.007955128323210598	RPLP0	6175
ENSG00000196422	1362.0447079971846	0.1868171909068414	0.054232915518882215	3.444719671060234	5.71651919610107e-4	0.007955128323210598	PPP1R26	9858
ENSG00000107223	7487.648441604592	0.17475768274202083	0.05075199963917678	3.4433654631239565	5.745223640900751e-4	0.007990029319645126	EDF1	8721
ENSG00000021488	32.1479864236588	-0.8053636053942547	0.2339071182846823	-3.443091477079665	5.751047480664907e-4	0.007993085726122102	SLC7A9	11136
ENSG00000169220	663.9402746468054	0.24653146341526752	0.07161928109046525	3.4422499034005036	5.768970338757592e-4	0.008012943489428707	RGS14	10636
ENSG00000100982	2060.7987005705772	-0.18662922886161498	0.05423807829998914	-3.4409262774645972	5.797264639883223e-4	0.008035007547419303	PCIF1	63935
ENSG00000122420	58.0512884326669	-0.4669998364780596	0.13571243799123917	-3.4410982765500573	5.793580636015876e-4	0.008035007547419303	PTGFR	5737
ENSG00000140463	345.14905810072935	-0.17486618539093732	0.0508281542078873	-3.4403410494847817	5.809815828508823e-4	0.008035007547419303	BBS4	585
ENSG00000158555	1323.5880007819367	-0.4040900873150503	0.1174232363539918	-3.441312808794111	5.788988680293266e-4	0.008035007547419303	GDPD5	81544
ENSG00000178150	19.046619180635243	-0.6019630499179549	0.17498186080215208	-3.440145436552309	5.814016711942017e-4	0.008035007547419303	ZNF114	163071
ENSG00000104412	1219.580062470451	-0.1923221168356915	0.05592032221613437	-3.4392168931423273	5.83399623704002e-4	0.008057567609841677	EMC2	9694
ENSG00000122592	209.93718609567233	0.4407034994677821	0.12815044150965865	3.438954203170392	5.839660142079416e-4	0.008060339919339797	HOXA7	3204
ENSG00000076513	1224.4469497076816	-0.13944881484190325	0.04056441111693423	-3.437713281228634	5.866485157331704e-4	0.008090155837363455	ANKRD13A	88455
ENSG00000110917	17818.65063036777	0.18030416715393138	0.0524503577151895	3.437615585636239	5.868601907156088e-4	0.008090155837363455	MLEC	9761
ENSG00000186451	35.975335568244155	0.296750704140124	0.08634425728372769	3.4368319732602437	5.885606013112689e-4	0.008108525834190188	SPATA12	353324
ENSG00000227252	31.29883232820027	-0.24554213125089677	0.07145746223516027	-3.436199993260873	5.899353150545273e-4	0.008122388600716393	AC012063.1	105373951
ENSG00000145365	389.8097894954453	-0.21718037470593776	0.06322530623212859	-3.4350228990361984	5.925037594591164e-4	0.008152659406839766	TIFA	92610
ENSG00000129993	251.41255565420286	0.5856914704387697	0.17052322633829645	3.4346727012825347	5.93269905098781e-4	0.008158108869677124	CBFA2T3	863
ENSG00000127951	613.7205367817359	-0.4095777939478782	0.11929451089180472	-3.433333108841434	5.962091190338492e-4	0.008189871312692365	FGL2	10875
ENSG00000184785	61.947773390390445	-0.39539867544149265	0.11516640407624958	-3.433281421027146	5.963227989325974e-4	0.008189871312692365	SMIM10	644538
ENSG00000073050	1014.3170538072169	0.16106002030462704	0.04691641084353738	3.4329143557411035	5.971306867060526e-4	0.008195860353089363	XRCC1	7515
ENSG00000164236	42.568040165056985	-0.39658782988571095	0.11562070560126647	-3.4300761945995846	6.034117795692534e-4	0.00827691714813009	ANKRD33B	651746
ENSG00000160256	546.0784376744994	0.21398320437259602	0.062404198017628996	3.428987330502131	6.058378077903918e-4	0.00829986500753487	FAM207A	85395
ENSG00000006128	86.51695487943621	-0.8272732039139431	0.24128543039374775	-3.4286081947175027	6.066846643710277e-4	0.008301148390273473	TAC1	6863
ENSG00000267270	37.7806638019422	-0.4317157798322945	0.1259141590332535	-3.4286515761764313	6.065877095974796e-4	0.008301148390273473	PARD6G-AS1	100130522
ENSG00000164330	93.99720532636647	-0.3660989893196936	0.10680094262741191	-3.427862903765508	6.083525956232723e-4	0.008310555132617603	EBF1	1879
ENSG00000167992	54.89130262481258	-0.542783934351125	0.15834780756058128	-3.4277957030978454	6.08503197570422e-4	0.008310555132617603	VWCE	220001
ENSG00000237181	15.855909112569364	-0.33633309138878503	0.09811561513000193	-3.4279262372574233	6.082106920703199e-4	0.008310555132617603	AC147651.4	101926963
ENSG00000186235	6.547705755327053	-0.5577677459209545	0.16282173905269373	-3.425634372695436	6.133654510087388e-4	0.008361419070244668	LINC02610	151174
ENSG00000230937	1.5338008766845106	1.722195215834301	0.5027322286487528	3.425670998780463	6.132827545767146e-4	0.008361419070244668	MIR205HG	642587
ENSG00000170471	2901.4212282413328	-0.18979232082768693	0.055414655818686466	-3.424948112078443	6.149168487204769e-4	0.00837738695695023	RALGAPB	57148
ENSG00000166068	1819.8273090950365	0.24577361021275607	0.07177115797186055	3.42440636542491	6.161441284853773e-4	0.008388922189131051	SPRED1	161742
ENSG00000057593	69.86802842481607	-0.7637668443702186	0.22307406655381096	-3.4238262482473694	6.174608601699923e-4	0.008401660333782186	F7	2155
ENSG00000124570	6519.9779819928945	0.26188334629813786	0.07651959461297186	3.4224350981303093	6.206291242057342e-4	0.008439560632243676	SERPINB6	5269
ENSG00000242207	202.54073242133967	0.4415597436294848	0.1290465103056945	3.4217100685906723	6.22286326635496e-4	0.008456878852050702	HOXB-AS4	100874351
ENSG00000197818	1263.5645843673342	-0.20577282905901145	0.060142158875805145	-3.421440681634605	6.229031136563236e-4	0.008456978895910214	SLC9A8	23315
ENSG00000163492	7.337546060100907	-0.5142992180511928	0.1503726140544021	-3.420165442260175	6.258306222817197e-4	0.008484123251510423	CCDC141	285025
ENSG00000110169	29.18551524926841	0.39821971652014504	0.1164676141735785	3.4191454795893295	6.281813117681172e-4	0.00851075639539312	HPX	3263
ENSG00000177842	145.36915815836488	-0.2007150185705255	0.05871028625407341	-3.4187368411374353	6.291253960615964e-4	0.00851308232374817	ZNF620	253639
ENSG00000160712	402.8725045034827	-0.30332514110509284	0.08874548169301015	-3.4179220769160983	6.310117004599253e-4	0.008533368658428303	IL6R	3570
ENSG00000118432	20.3114961937024	-0.6660841759707544	0.19499503116292782	-3.415903328399218	6.357081053715e-4	0.0085863442197941	CNR1	1268
ENSG00000134138	163.86858775550309	-0.4552992454850515	0.13329742913956913	-3.41566411613483	6.362667569733835e-4	0.008588627142660314	MEIS2	4212
ENSG00000204335	510.63481134766386	0.5057322080323757	0.1480838961141236	3.415173569195018	6.374137993592995e-4	0.008598844785359265	SP5	389058
ENSG00000143995	220.9690810102542	-0.3781659724096159	0.11074386343237336	-3.4147803832087367	6.383345717459096e-4	0.008600069816463253	MEIS1	4211
ENSG00000180611	288.6291910673599	-0.277544386150179	0.08128264719102768	-3.4145588971518577	6.388537977303537e-4	0.008600069816463253	MB21D2	151963
ENSG00000175899	8315.811799042021	-0.32562223378982225	0.09537912673775113	-3.413977931304971	6.402176133401232e-4	0.008610321446526134	A2M	2
ENSG00000115966	1226.5299866420992	-0.14557903492403904	0.042654513334231155	-3.412980797209302	6.425646972392507e-4	0.008636618061734637	ATF2	1386
ENSG00000114127	1142.5378429260365	-0.22867309921408643	0.06702722595248654	-3.411644984027617	6.457215176352437e-4	0.008673759544932162	XRN1	54464
ENSG00000104872	2108.3583131913	0.14248857415310404	0.04176891519037855	3.411354436754111	6.464100519255737e-4	0.008677720325575775	PIH1D1	55011
ENSG00000185565	291.0978239719702	-0.39671537957077363	0.11630633341675568	-3.4109525071970053	6.473636638829504e-4	0.008681794528024861	LSAMP	4045
ENSG00000162949	277.0367873100047	-0.4961493403425225	0.14552463601925106	-3.4093838260958664	6.510980250229781e-4	0.008720312575471735	CAPN13	92291
ENSG00000156475	22.06862579274799	-0.46301656335023805	0.13585173953079963	-3.408249058491189	6.538119002971551e-4	0.0087504406303887	PPP2R2B	5521
ENSG00000086159	17.617647515026366	0.526461319895888	0.15450800367273124	3.4073401207810825	6.559932713364275e-4	0.008768987070993857	AQP6	363
ENSG00000133794	283.6225027997534	-0.16853124761923188	0.04948535231097623	-3.4056794535915706	6.5999621546603e-4	0.008817149440919818	ARNTL	406
ENSG00000150907	683.4620933552388	-0.24684627827052502	0.07249124144084762	-3.4051876249346615	6.611860929611114e-4	0.008825396526559812	FOXO1	2308
ENSG00000157554	220.7887304007567	-0.330798869547973	0.09714825143396896	-3.405093397618328	6.614142839847938e-4	0.008825396526559812	ERG	2078
ENSG00000105290	51.00342584648489	-0.4204792207246775	0.12350503861540353	-3.404551145755728	6.627288834248347e-4	0.008837587887074188	APLP1	333
ENSG00000166265	194.39697811911148	-0.30282677119324647	0.08897372445442188	-3.4035528247260687	6.651555026553959e-4	0.008864584489137179	CYYR1	116159
ENSG00000153113	7165.752148214558	0.19572060621733292	0.05752074554451183	3.402608995494966	6.674572635819484e-4	0.008889885475007183	CAST	831
ENSG00000178913	3818.7454581661077	0.17855589226101745	0.052487554671630174	3.401871041203753	6.692621040467767e-4	0.008908541400666123	TAF7	6879
ENSG00000198976	35.29513587444427	0.41886553815426925	0.12313861196062335	3.4015775513874718	6.699811626143814e-4	0.008912730698556916	MIR429	554210
ENSG00000077498	3.5952025265014567	1.5804695175558645	0.46467822907993483	3.401212750348132	6.708759370023673e-4	0.008916556636885307	TYR	7299
ENSG00000211753	10.388363984757131	-0.5879014874990183	0.1728547268924692	-3.4011305219598915	6.710777780062935e-4	0.008916556636885307	TRBV28	28559
ENSG00000077935	10.038941975738899	-0.5318667538597321	0.15640282411175735	-3.400621164485417	6.723293252596229e-4	0.008918846166558726	SMC1B	27127
ENSG00000130513	7175.529918187819	0.3850351163674494	0.11321976904399812	3.40077638047311	6.719477128411161e-4	0.008918846166558726	GDF15	9518
ENSG00000274253	3.993817247371457	-0.742277257664881	0.2182804751717155	-3.4005664367413115	6.724639263630452e-4	0.008918846166558726	AC138649.1	283683
ENSG00000128011	45.55465012733655	-0.4625924631875699	0.13604403762068773	-3.4003141282630174	6.730847948951745e-4	0.00892171264815053	LRFN1	57622
ENSG00000196329	15.104767515264287	-0.48468220763405195	0.14258122853317906	-3.399340941442828	6.754845615337961e-4	0.008948140739116267	GIMAP5	55340
ENSG00000007306	5384.1268154400295	-0.6655786247462744	0.19585365052248477	-3.398346790936446	6.779442332161932e-4	0.008975330169840569	CEACAM7	1087
ENSG00000100523	477.5916453788916	-0.18667160683527334	0.05496495100367637	-3.3961934546760113	6.83300473062943e-4	0.0090408117213244	DDHD1	80821
ENSG00000126368	772.1330015136033	0.2614534328601109	0.07701147783205926	3.3949930610378436	6.863033995442825e-4	0.009064221591464722	NR1D1	9572
ENSG00000197889	5.519163105006879	-0.4635485903211024	0.13652778528599285	-3.3952692439130954	6.856114109824538e-4	0.009064221591464722	MEIG1	644890
ENSG00000205002	4.813196098540191	-0.5238979606593498	0.15433820932477532	-3.394479973244386	6.875906875963664e-4	0.00907578534532138	AARD	441376
ENSG00000128422	952.7979793032829	0.6363687793879451	0.18749450905168147	3.394066218827426	6.886303919519187e-4	0.009082698537260982	KRT17	3872
ENSG00000224046	19.844402813702366	-0.2806682847157178	0.08269680023194308	-3.393943706751846	6.889385271651029e-4	0.009082698537260982	AC005076.2	101927420
ENSG00000171557	6.391485139619254	1.2287090924195818	0.36207946092988014	3.3934791254495713	6.901081797032936e-4	0.009092680576927496	FGG	2266
ENSG00000174171	65.73221800638098	0.6557586349814957	0.19327678131798298	3.3928474517724294	6.917014731080167e-4	0.009108229134838717	AC020659.1	105370792
ENSG00000077713	1133.6467670998848	0.182051868785994	0.05368133030236087	3.391344211489995	6.955069100434112e-4	0.009141955168805553	SLC25A43	203427
ENSG00000005249	220.67555455203134	-0.4221950107299458	0.12452953161468037	-3.3903203943326696	6.981098211757897e-4	0.009165238110886202	PRKAR2B	5577
ENSG00000234996	54.335688956167644	-0.355484284799966	0.10488858241060517	-3.3891609232390905	7.010685436966129e-4	0.009198603517085976	AC098934.2	148709
ENSG00000137203	199.14244948505635	0.5927037321850996	0.1749619355803542	3.387615313119867	7.050307328200511e-4	0.00924413187691867	TFAP2A	7020
ENSG00000212464	1.7121734400712005	-0.6324297284707577	0.18669619528299475	-3.3874805403083794	7.053772089541897e-4	0.00924413187691867	SNORA12	677800
ENSG00000234241	7.7160688337171	-0.5069275154646783	0.14972392289194061	-3.3857482870692626	7.098446226659176e-4	0.009294566938557958	AL109618.1	149844
ENSG00000269113	53.06803874488999	-0.4319499014263558	0.12758212665805646	-3.38566155574488	7.100689890002088e-4	0.009294566938557958	TRABD2B	388630
ENSG00000129691	1513.425978143912	-0.16726856710841084	0.04941035804979547	-3.385293564151844	7.110216841081958e-4	0.009301513936378018	ASH2L	9070
ENSG00000169857	599.8352677666264	0.1705042511518259	0.050369624405323	3.3850609998554453	7.116243832069002e-4	0.009303876796577522	AVEN	57099
ENSG00000147676	8211.55461309515	-0.2478834766685183	0.073265922455518	-3.383339325578218	7.161009529957486e-4	0.009356854360927851	MAL2	114569
ENSG00000119632	582.7326232400119	0.2980279465694355	0.08811759086967529	3.382161763934454	7.191778136300969e-4	0.009389605082278069	IFI27L2	83982
ENSG00000234327	16.02271800479072	-0.3502699917205057	0.10356842613612223	-3.3820152027813792	7.195616227899633e-4	0.009389605082278069	AC012146.1	101928000
ENSG00000271601	372.2454484667524	-0.27579314999887183	0.08154996641659149	-3.381891644075052	7.198853417887736e-4	0.009389605082278069	LIX1L	128077
ENSG00000135404	20023.583620071586	0.16313093024912118	0.04825194659112941	3.380815527121366	7.227104524704885e-4	0.009420879067892948	CD63	967
ENSG00000168060	153.9990267714567	-0.39323317593907653	0.11637419639769285	-3.379040956770658	7.273917071664262e-4	0.009476297518362608	NAALADL1	10004
ENSG00000083814	49.095086792571465	-0.31810604864922054	0.09415078117745797	-3.378687299998558	7.283280010955637e-4	0.009478872899145003	ZNF671	79891
ENSG00000167281	25.99179616875683	-0.6450915648697634	0.19093223453128413	-3.3786414664521485	7.284494257202574e-4	0.009478872899145003	RBFOX3	146713
ENSG00000086967	10.027164482372282	-0.5452106832964059	0.1614092423545243	-3.3778157640991093	7.306401430012798e-4	0.009501770308069151	MYBPC2	4606
ENSG00000113580	445.11009062439416	-0.34490058243412286	0.1021367840567234	-3.376849835438097	7.332106691711672e-4	0.009529577111167477	NR3C1	2908
ENSG00000091592	278.0436915977971	-0.3876564051605374	0.11482088365411984	-3.376183781412904	7.349880605057533e-4	0.009545266473639454	NLRP1	22861
ENSG00000164823	845.1109226162878	-0.1955867242219053	0.05793320225786985	-3.3760730738017526	7.352838757083787e-4	0.009545266473639454	OSGIN2	734
ENSG00000187944	9.298201559486992	0.5659264686618145	0.1676491812115558	3.3756590075299817	7.36391258069535e-4	0.009548395589192212	C2orf66	401027
ENSG00000233610	2.282918637726531	-1.0347879698128297	0.3066183997370605	-3.3748397705428257	7.385867982727126e-4	0.009571233859097828	LINC00462	100129597
ENSG00000134853	924.7497441994989	-0.3354847296479082	0.09942758262997745	-3.374161583475524	7.404089254497821e-4	0.009574154579555872	PDGFRA	5156
ENSG00000163083	317.4675084492596	0.5289390407097319	0.15677154922508513	3.3739479090705826	7.409838820814916e-4	0.009574154579555872	INHBB	3625
ENSG00000216588	26.9391332649489	-0.5603714962320223	0.1660615059087641	-3.374481600449271	7.395485964233007e-4	0.009574154579555872	IGSF23	147710
ENSG00000233680	17.641481665951	0.44927653140867974	0.1331477915992809	3.374269494163403	7.401187160875936e-4	0.009574154579555872	HNRNPA1P27	664721
ENSG00000253686	15.58407746756082	-0.41685501580884704	0.12354669822301326	-3.3740684437910677	7.406594954233659e-4	0.009574154579555872	LINC01484	101928136
ENSG00000010278	19553.024870571004	0.18650101949540362	0.05529764158043192	3.3726758350829997	7.44415379608055e-4	0.00961285776959599	CD9	928
ENSG00000147533	473.4205071502634	-0.22470127735039802	0.0666301807895895	-3.3723648155777783	7.452566161841455e-4	0.009616962628826593	GOLGA7	51125
ENSG00000167964	176.82843933222426	0.5635514856308682	0.16717221463834947	3.37108344739	7.487317438962642e-4	0.009648929892323771	RAB26	25837
ENSG00000232176	30.90672365464669	-0.5536345574203666	0.16423453759563317	-3.370999580998529	7.489597171785134e-4	0.009648929892323771	AL161909.1	100270865
ENSG00000197444	106.31475166494054	-0.6949932242243837	0.2061917141486078	-3.3706166472018553	7.500014621446942e-4	0.009656706910079143	OGDHL	55753
ENSG00000093072	923.8766905575515	-0.3982762780277748	0.11817817244127675	-3.370134008678126	7.513163636970462e-4	0.009667989845285458	ADA2	51816
ENSG00000107105	36.48438291052865	-0.753651971204368	0.22371690417978762	-3.3687752562439535	7.550296579208525e-4	0.00971010428795178	ELAVL2	1993
ENSG00000078898	4.47429771119632	1.367323381357168	0.4059892578186197	3.367880689020681	7.574836899024018e-4	0.009735984242868014	BPIFB2	80341
ENSG00000177192	1663.5248807083663	0.21544335752389174	0.06397460256664834	3.367638857927162	7.581483664497925e-4	0.009738848742221898	PUS1	80324
ENSG00000042753	3118.375667237839	0.18753405479231833	0.05569179295400216	3.367355311171422	7.589283888882846e-4	0.009743190725838357	AP2S1	1175
ENSG00000106683	1799.1697815437105	0.19694537961699352	0.058490533421209696	3.367132561413394	7.595416845043622e-4	0.009745388446757658	LIMK1	3984
ENSG00000111911	1309.7766008233884	-0.16250220053852665	0.048267458797920694	-3.3667030456040306	7.607255672847671e-4	0.009750739385393475	HINT3	135114
ENSG00000167799	567.8079783386403	0.3568347968749449	0.10601310633075961	3.365949826633932	7.628058171974243e-4	0.009770208383778515	NUDT8	254552
ENSG00000135127	553.8700581956502	0.2209811223078582	0.06565627129170347	3.3657275681414163	7.634206620503956e-4	0.009772405141449983	BICDL1	92558
ENSG00000019995	329.27929012025925	-0.12500470092510904	0.03716022390308362	-3.363938313480827	7.683871556892143e-4	0.009824569647829089	ZRANB1	54764
ENSG00000061918	322.88560180193565	-0.334119193511652	0.09931932307711595	-3.3640905229713147	7.679634982373607e-4	0.009824569647829089	GUCY1B1	2983
ENSG00000266554	32.951155593456214	0.774757390134148	0.2303983993989416	3.362685644324433	7.718820651384863e-4	0.009863534122810233	LINC01443	400644
ENSG00000152217	156.12421855809436	-0.3709426630758428	0.11031948369275131	-3.3624401661355496	7.725686689319705e-4	0.00986658816295911	SETBP1	26040
ENSG00000173457	2683.64044145383	0.1612991392689547	0.047977987145963456	3.3619405244791585	7.739679211301539e-4	0.00987873473391545	PPP1R14B	26472
ENSG00000244383	16.323454615793526	0.46466350532720435	0.13823584513975268	3.3613821715882897	7.755343782457962e-4	0.009893000173421346	FAM3D-AS1	105377108
ENSG00000101940	3447.4299916378613	0.2629605352343097	0.07825373679099339	3.360357549910321	7.784166094446947e-4	0.009908640613395574	WDR13	64743
ENSG00000142409	1494.0961511875087	0.20379196672321861	0.06064970435764226	3.3601477349582414	7.790080380626289e-4	0.009908640613395574	ZNF787	126208
ENSG00000214078	7337.731779151278	-0.3155814510530775	0.09390619987591593	-3.360602936441628	7.777254400998378e-4	0.009908640613395574	CPNE1	8904
ENSG00000271856	11.787378617983729	-0.5558504422858167	0.16541579078777863	-3.3603227336315733	7.785147210882464e-4	0.009908640613395574	LINC01215	101929623
ENSG00000243181	30.190203737625644	-0.4545360509190876	0.13529511027304472	-3.3595896407621044	7.805832309602612e-4	0.009922950495995985	AC087343.1	100133273
ENSG00000000419	1832.243212868941	-0.22955510724656086	0.06834632707726133	-3.3587043673475367	7.830879366188063e-4	0.009943322227470245	DPM1	8813
ENSG00000144893	6.057055021926665	-0.5331457674190198	0.15878208761411167	-3.3577198500798446	7.858821935543435e-4	0.009961587804783435	MED12L	116931
ENSG00000163788	650.1437799288808	-0.15295377480340075	0.04557069874358635	-3.356406178102054	7.896250717145675e-4	0.009994705377872764	SNRK	54861
ENSG00000105991	70.61029298893727	-0.34458494974557946	0.10268214878821574	-3.3558408526908967	7.912408678091345e-4	0.010006495954742829	HOXA1	3198
ENSG00000168497	212.8592234898615	-0.42436107461926537	0.12646346995276503	-3.3556020151729755	7.919244276883302e-4	0.010009398027255655	CAVIN2	8436
ENSG00000080189	3013.009544440444	-0.1714011758718121	0.051088535378648985	-3.354983160144466	7.936981594714453e-4	0.01001740217586783	SLC35C2	51006
ENSG00000113838	403.8848606664182	-0.14175367967622676	0.042252659654427135	-3.354905486082795	7.939210452860818e-4	0.01001740217586783	TBCCD1	55171
ENSG00000267978	1.1454885683510803	-2.594025019791294	0.7731313393770354	-3.355219078147158	7.930215484885399e-4	0.01001740217586783	MAGEA9B	728269
ENSG00000101057	4095.6898583715133	-0.29111766463326627	0.08680464680866883	-3.353710605780537	7.973570841593236e-4	0.010049252261934804	MYBL2	4605
ENSG00000101363	2345.376129012051	-0.17035859703281503	0.05080514371405317	-3.3531761664064	7.988983989249054e-4	0.010057346569047295	MANBAL	63905
ENSG00000176472	100.0336730332344	0.21784908757057436	0.0649680718912906	3.3531715076152424	7.989118469537638e-4	0.010057346569047295	ZNF575	284346
ENSG00000145248	7.6979948851366	-0.49295905911654886	0.14702537264736684	-3.352884269158678	7.997413930517409e-4	0.010062043109040825	SLC10A4	201780
ENSG00000174804	433.85969560177233	-0.25246829699236367	0.07533442436691921	-3.3513005390829975	8.043295854126926e-4	0.010113997176983448	FZD4	8322
ENSG00000138119	4309.605494728251	0.2728358187319175	0.08142284787335438	3.350850846635677	8.056368259855385e-4	0.010124659381527495	MYOF	26509
ENSG00000077616	16.143972191211933	-0.3516787926604194	0.10501409291076347	-3.3488723552491297	8.114116850348246e-4	0.010191423232605492	NAALAD2	10003
ENSG00000101004	274.76126991666314	-0.5166477615644662	0.15430170552406772	-3.3482958584918583	8.131015873798043e-4	0.010206832739529057	NINL	22981
ENSG00000156959	8.918023144687632	-0.9106666856091327	0.2720207308684047	-3.347784129179791	8.146043702806481e-4	0.010219877139497055	LHFPL4	375323
ENSG00000013016	243.20643690769302	-0.31009464047206803	0.09267512313681364	-3.3460396919493074	0.00081974660394925345	0.010278540609131625	EHD3	30845
ENSG00000110900	279.17452147292437	-0.3670922176240006	0.1097733428319868	-3.34409254700253	8.255219376245229e-4	0.01034295081718563	TSPAN11	441631
ENSG00000182472	167.34253025514477	0.4443398563897473	0.13287707949295985	3.3439917409780935	8.258219588189769e-4	0.01034295081718563	CAPN12	147968
ENSG00000228566	6.192850249904984	0.5674826167975993	0.16974564990293398	3.34313496176252	8.283760112261149e-4	0.010369047368232397	AC013287.1	124902439
ENSG00000234488	6.458552363985563	-0.8014048354791072	0.23975959248472992	-3.342535025079958	8.301687778452067e-4	0.010385590448377918	AC096664.2	647112
ENSG00000104472	1391.2587379127053	-0.1805050645379365	0.05402352527351813	-3.3412307624141393	8.340786781780576e-4	0.010428585537764563	CHRAC1	54108
ENSG00000152207	22.749988998768345	-0.44420564317908495	0.13302134006854574	-3.3393562487807316	8.397279931391226e-4	0.010483425728033879	CYSLTR2	57105
ENSG00000164941	1693.9043950249525	-0.18254997331150338	0.05466504270634337	-3.3394279831106792	8.395111523248981e-4	0.010483425728033879	INTS8	55656
ENSG00000227877	13.535257550066165	-1.0944652502446803	0.32775268665931645	-3.3393021469945285	8.398915681036079e-4	0.010483425728033879	MRLN	100507027
ENSG00000034533	256.31380702543584	-0.15509053774296983	0.0464909738983677	-3.3359279175783207	8.501520382484469e-4	0.01060549031075864	ASTE1	28990
ENSG00000204930	6.794913029372439	0.50872311664476	0.15254161485123324	3.3349792261009825	8.53057718140549e-4	0.010635719050323598	FAM221B	392307
ENSG00000063046	11914.313197453923	0.15392784533520726	0.046158095231525066	3.334796303077896	8.536190381471943e-4	0.010636701219829623	EIF4B	1975
ENSG00000169379	219.70385049765747	-0.21007608012950696	0.0630079889154456	-3.334118160975132	8.557029840854379e-4	0.010650627260415192	ARL13B	200894
ENSG00000180957	2612.0190270095063	-0.11823124909871378	0.035459370489524876	-3.3342737749289912	8.552243622271816e-4	0.010650627260415192	PITPNB	23760
ENSG00000121898	321.4455464818929	-0.49880932555593877	0.1496180973266021	-3.33388363084905	8.564247977415959e-4	0.010653595833305869	CPXM2	119587
ENSG00000162645	2335.600647300662	-0.3079047785231464	0.09236832311227731	-3.3334455812180988	8.577744960498184e-4	0.010664367296348643	GBP2	2634
ENSG00000124702	3114.246685780266	-0.18726752136859862	0.05620149462048367	-3.332073686530492	8.62014287570649e-4	0.010711037734453109	KLHDC3	116138
ENSG00000118705	18010.746910012844	-0.16161363128364958	0.04850651626663703	-3.331792173968347	8.62886691471897e-4	0.01071583737471269	RPN2	6185
ENSG00000164434	3.6495182680634546	1.0709317236404254	0.32152605759134484	3.3307773922372563	8.660382867200682e-4	0.010742871105329468	FABP7	2173
ENSG00000287736	2.855406968587869	-0.7164407315907105	0.21508780766361574	-3.3309220981562113	8.655882237707216e-4	0.010742871105329468	AF305872.2	100302522
ENSG00000151322	12.534438688579867	0.5044704833963546	0.15151629468784467	3.329480069689333	8.700829104032934e-4	0.01078303164281322	NPAS3	64067
ENSG00000233532	88.18560193771575	0.635003813328039	0.19072475434229844	3.3294252522060246	8.702541982744962e-4	0.01078303164281322	LINC00460	728192
ENSG00000136807	1735.3076751778146	0.1485860079376756	0.04463475449859467	3.3289307761814584	8.718006982397591e-4	0.01079612516365113	CDK9	1025
ENSG00000117091	143.03810959403876	-0.4346162389930326	0.13061046335568224	-3.32757596770385	8.760509981285706e-4	0.01082827279791205	CD48	962
ENSG00000128596	68.97399066214626	-0.40291533914073024	0.12108695997108326	-3.3274874456915122	8.763293765867267e-4	0.01082827279791205	CCDC136	64753
ENSG00000148735	1210.929034573235	0.34928729792387975	0.10497060588237749	3.3274772017155545	8.763615964920881e-4	0.01082827279791205	PLEKHS1	79949
ENSG00000198918	4618.122703169627	0.36952265688794367	0.11103939399114447	3.327851887568961	8.751838286402292e-4	0.01082827279791205	RPL39	6170
ENSG00000111481	6829.061295857608	0.12956584155906772	0.03894147112023672	3.3271943209083394	8.772517624889558e-4	0.010833199215991065	COPZ1	22818
ENSG00000198865	22.911638072660978	-0.4682433205099984	0.14075307403031476	-3.326700491167605	8.788077494279985e-4	0.010846337749519245	CCDC152	100129792
ENSG00000158373	421.4765271369827	-0.3892623988061219	0.1170353930387955	-3.3260229123773453	8.809468674310245e-4	0.010866654615994446	H2BC5	3017
ENSG00000244731	139.56459499944998	-0.4474229708698221	0.13457798305793248	-3.3246372155630954	8.853365540614891e-4	0.010914694441374388	C4A	720
ENSG00000214654	108.04993373172809	-0.2536985599458943	0.0763872921546579	-3.321214207099295	8.962672067910881e-4	0.011043274476968115	B3GNT10	100288842
ENSG00000244274	82.69795424815153	-0.36844535548094565	0.11095533095956199	-3.3206638409760294	8.980363130996587e-4	0.01105889075399764	DBNDD2	55861
ENSG00000211664	119.27806456264803	-0.7319918511470195	0.22051134025689195	-3.319520212857359	9.017227659478418e-4	0.011098087621322321	IGLV2-18	28814
ENSG00000084090	6221.03264574026	-0.09494117752203823	0.028605527728172018	-3.318980108468192	9.03468648849844e-4	0.011100980728315002	STARD7	56910
ENSG00000105131	30.32481360892238	0.4908883039647926	0.14789756041873944	3.319110217740916	9.030477855014572e-4	0.011100980728315002	EPHX3	79852
ENSG00000205269	150.52315158295494	-0.3387931794262888	0.10207573129108613	-3.3190374944281613	9.032830005747821e-4	0.011100980728315002	TMEM170B	100113407
ENSG00000126775	621.6663830486617	-0.15939481455702154	0.04803221432106297	-3.318498154000868	9.050292072049086e-4	0.01111396034229404	ATG14	22863
ENSG00000169282	42.547791241816036	-0.3322711575253971	0.10013374592737716	-3.3182735195623216	9.057574219832344e-4	0.011116709828940108	KCNAB1	7881
ENSG00000169567	8773.779563618134	0.1939183831690442	0.058442945822257425	3.318080230911158	9.063844553324335e-4	0.011116732647421803	HINT1	3094
ENSG00000230124	1301.908292501939	0.154830151938635	0.04666423183036966	3.3179620849961067	9.067679217921518e-4	0.011116732647421803	ACBD6	84320
ENSG00000138411	196.5683392690182	-0.32148829864149675	0.09691964055779112	-3.3170603686855413	9.096995810878529e-4	0.011127917794627936	HECW2	57520
ENSG00000163421	22.254953450369428	-0.714802705825053	0.21549210518076883	-3.3170714315748593	9.096635602703324e-4	0.011127917794627936	PROK2	60675
ENSG00000164850	90.47422964013658	-0.4632401721958084	0.13964137614977148	-3.3173561086863184	9.087371048230009e-4	0.011127917794627936	GPER1	2852
ENSG00000183092	43.184187266955306	-0.4351811111718401	0.13118231584588594	-3.3173763427312446	9.086712882835035e-4	0.011127917794627936	BEGAIN	57596
ENSG00000167447	527.7035466564352	-0.14333910891025065	0.04322589980212794	-3.3160468507631693	9.130052134884791e-4	0.011155972239981455	SMG8	55181
ENSG00000170889	37496.14251550718	0.19472831319489203	0.05872041250479391	3.31619457167462	9.125227233849117e-4	0.011155972239981455	RPS9	6203
ENSG00000005238	764.7924256702911	0.23889066090128946	0.07205680896233742	3.315310021932176	9.154153966397343e-4	0.011173035209374122	FAM214B	80256
ENSG00000007908	145.27560529232147	-0.5166142415405499	0.15582360385704405	-3.315378599602298	9.151908290000527e-4	0.011173035209374122	SELE	6401
ENSG00000143882	234.0537852665195	-0.4143571613783258	0.12499635325940994	-3.3149540012450904	9.165820594938724e-4	0.011174899522911189	ATP6V1C2	245973
ENSG00000172809	13964.991910473216	0.18905446282504662	0.057029186448068946	3.3150475151385956	9.162754855632602e-4	0.011174899522911189	RPL38	6169
ENSG00000185133	550.4359286101934	-0.30299899765526556	0.09141307574887322	-3.3146133107658877	9.176997759573278e-4	0.011182341714442995	INPP5J	27124
ENSG00000108106	1366.2144219227444	0.23439225744691852	0.07072279465307478	3.3142391869087144	9.189286335331066e-4	0.011191129209375839	UBE2S	27338
ENSG00000102003	93.7841160587884	-0.38988232847034765	0.11765165512489317	-3.3138703238511	9.201417039749644e-4	0.01119971484302603	SYP	6855
ENSG00000145949	32.42069557032157	-0.30790031663634365	0.09293192598296479	-3.3131812709098956	9.224117505425332e-4	0.011208777407502238	MYLK4	340156
ENSG00000188825	108.83745453105423	-0.23053915016156926	0.06957932345241565	-3.313328424632238	9.21926525463966e-4	0.011208777407502238	LINC00910	100130581
ENSG00000213923	2337.924793881066	0.1546241195133027	0.046667763159639816	3.313296139443597	9.220329624741688e-4	0.011208777407502238	CSNK1E	1454
ENSG00000224173	2.603962922873007	1.0079996663144521	0.3042802395072268	3.3127345632002885	9.238861756223952e-4	0.0112205085229997	LINC02831	102724373
ENSG00000114742	1447.8614524971442	-0.12391544257750411	0.037409280520672016	-3.3124251750586224	9.249086367620496e-4	0.011226740682899701	WDR48	57599
ENSG00000102317	9714.938943292307	0.20439579200354288	0.06174645143956983	3.31024354012605	9.32148286694949e-4	0.011308390029508397	RBM3	5935
ENSG00000096093	304.5917578006743	-0.2072997528479936	0.06263537897003811	-3.3096271828602855	9.34203129864703e-4	0.01132708448383259	EFHC1	114327
ENSG00000067840	40.861299494439095	-0.489003174517712	0.14782100732194034	-3.3080763240417435	9.393920406860178e-4	0.011371271329697879	PDZD4	57595
ENSG00000105321	966.3570131067837	0.1742337888802491	0.05266790871881938	3.308158480535826	9.3911649059012e-4	0.011371271329697879	CCDC9	26093
ENSG00000108107	38984.82996769178	0.2624254410530213	0.07933085701159977	3.3079869667190085	9.396918271516808e-4	0.011371271329697879	RPL28	6158
ENSG00000125952	1769.997223224364	-0.13605743797904898	0.04113079183220049	-3.307921679069944	9.399109178745876e-4	0.011371271329697879	MAX	4149
ENSG00000132570	539.6480248239104	0.13951023622798456	0.042178975760233973	3.3075776192629545	9.410662875122694e-4	0.011379003936167281	PCBD2	84105
ENSG00000136383	760.0482328783643	0.5620113650617513	0.16992773618122475	3.3073551010082114	9.418142151461598e-4	0.011381804136220834	ALPK3	57538
ENSG00000228427	18.97186397225244	-0.5815236951398054	0.17583682057621214	-3.3071781736849495	9.424092956394643e-4	0.011382755125359294	AL590764.1	107985688
ENSG00000189052	2.834599205464414	1.3605641481744093	0.41145562676887454	3.306709301459314	9.439879938466886e-4	0.011395579051677195	CGB5	93659
ENSG00000253729	9209.898705145277	-0.22856325538875488	0.06912663278323002	-3.3064427730118497	9.448864899715755e-4	0.011400182210423337	PRKDC	5591
ENSG00000164934	2394.0437503386856	-0.20620564108175216	0.06237569160921048	-3.305865406249116	9.468355730679287e-4	0.011417448871518791	DCAF13	25879
ENSG00000072736	619.7863593282067	-0.17419794423849155	0.052697559340730005	-3.305616928331893	9.476755341808401e-4	0.011421329578976631	NFATC3	4775
ENSG00000152433	36.93112873909162	-0.3435384852094752	0.10393713958204213	-3.30525244961456	9.489088762596026e-4	0.011429944458683288	ZNF547	284306
ENSG00000179144	161.5451501410637	-0.3342486398632949	0.10115099274524807	-3.304452391338467	9.516213708418823e-4	0.011456357114946811	GIMAP7	168537
ENSG00000125971	508.4246558499107	-0.2879324764707589	0.08716796069963911	-3.3031916103086143	9.559104671946424e-4	0.01149543613113557	DYNLRB1	83658
ENSG00000232258	1.9978430561973475	-0.9347508641215867	0.28297213725394244	-3.303331816314942	9.554326119859297e-4	0.01149543613113557	TMEM114	283953
ENSG00000099617	795.1086541763843	-0.36434797207449954	0.11034364729036145	-3.3019388158861904	9.601901233763181e-4	0.011534316561081297	EFNA2	1943
ENSG00000215003	5.865843163083095	-0.5985001116434622	0.18125549354259915	-3.3019695014253516	9.600850872028213e-4	0.011534316561081297	RPL15P20	646672
ENSG00000105619	392.3678140185718	0.20635286018525867	0.062498661663391096	3.3017164638923924	9.609515491919244e-4	0.011536581899251488	TFPT	29844
ENSG00000136504	1308.8644918167838	-0.11387804840816482	0.034492004388268	-3.3015781607316197	9.614254388660792e-4	0.011536581899251488	KAT7	11143
ENSG00000115204	1340.6000553763024	-0.14382369291854485	0.04356501368821815	-3.3013576891734333	9.621813224806836e-4	0.011539370452362191	MPV17	4358
ENSG00000144407	3.5410340644729867	-0.8417310867244557	0.2550394446964595	-3.3003957004621753	9.654859318341584e-4	0.011564213357028758	PTH2R	5746
ENSG00000168955	462.71296375533797	-0.6895334482452099	0.20893074563903144	-3.30029668987308	9.658266474749328e-4	0.011564213357028758	TM4SF20	79853
ENSG00000177426	3330.8853638688356	0.1782849152518231	0.05402647369427328	3.299954690004523	9.670043956199652e-4	0.011572029257682352	TGIF1	7050
ENSG00000079308	2901.3178298957378	-0.4456363848014506	0.13509560797879927	-3.298674112865201	9.714261551847091e-4	0.011615800424719696	TNS1	7145
ENSG00000135245	1012.818899917317	-0.26621615397001996	0.08070603655297913	-3.2985903575535334	9.717160088546531e-4	0.011615800424719696	HILPDA	29923
ENSG00000100028	1496.7417571718834	-0.13123008250251766	0.03979667338029116	-3.297513871285228	9.754485632001537e-4	0.011648983315237055	SNRPD3	6634
ENSG00000234040	4.106042066319584	-0.5419981603953196	0.1643689213584707	-3.297449152283969	9.756733891639559e-4	0.011648983315237055	RPL10P12	645422
ENSG00000255559	20.052457711689463	-0.35736772985129756	0.10838084576516377	-3.2973329127328532	9.760773117653152e-4	0.011648983315237055	ZNF252P-AS1	286103
ENSG00000086619	188.22195051500952	-0.3555333123329271	0.10784200530976441	-3.2967980455453922	9.779379263341265e-4	0.011655315609881646	ERO1B	56605
ENSG00000171649	26.27988474050401	-0.3288808469973221	0.09975988316902762	-3.2967244602731203	9.781941604264867e-4	0.011655315609881646	ZIK1	284307
ENSG00000180767	85.99194299049273	-0.5691633942775687	0.17263319889102385	-3.2969521386025975	9.77401554341087e-4	0.011655315609881646	CHST13	166012
ENSG00000168298	12.827014903224137	-0.46603280919781676	0.1413936436063824	-3.2959954727185514	9.807359566644503e-4	0.011666682510930641	H1-4	3008
ENSG00000165702	12.438019216065674	0.5410375427741729	0.16422672664811977	3.2944548906063655	9.861277106258076e-4	0.011717655269406836	GFI1B	8328
ENSG00000259070	17.071194897715856	0.5031185831777018	0.15272323718388506	3.294315864794866	9.866156231011698e-4	0.011717655269406836	LINC00639	283547
ENSG00000117643	238.18628067989957	-0.32738742690620976	0.09942043340645013	-3.292959160294404	9.913887386535161e-4	0.011768003212783767	MAN1C1	57134
ENSG00000249307	20.990997733597002	0.5134789401926503	0.15600906855494343	3.2913403364869955	9.971120060096096e-4	0.011829569401759861	LINC01088	100505875
ENSG00000158055	184.16275652903005	0.4232931026194933	0.12863427359479887	3.2906712246292695	9.994865384584158e-4	0.011844990197440248	GRHL3	57822
ENSG00000188636	1346.2215068629796	-0.15703438448072307	0.047719331481493474	-3.290791794550269	9.99058275737965e-4	0.011844990197440248	RTL6	84247
ENSG00000110080	1549.1716284143176	0.4769733107172757	0.14505791352778813	3.288157806198584	0.001008452957086407	0.011938414894229685	ST3GAL4	6484
ENSG00000181896	410.95317898304285	-0.16810235195188847	0.05114469314911122	-3.286799501598138	0.0010133295365042357	0.011983274127233297	ZNF101	94039
ENSG00000128881	176.83517637254977	-0.21629535976013417	0.06582251480259885	-3.2860391373499187	0.0010160689134546409	0.011998433875868238	TTBK2	146057
ENSG00000155096	7025.761310574458	-0.19113751113378646	0.058167396438556784	-3.285990483271643	0.0010162444334367374	0.011998433875868238	AZIN1	51582
ENSG00000169562	3489.3064169680233	0.3380641771467807	0.10287571001174603	3.2861418609716675	0.0010156984293119428	0.011998433875868238	GJB1	2705
ENSG00000165194	116.3284133789305	-0.6187096671584478	0.18831398517915404	-3.285521606745422	0.00101793734828733	0.012011987670394868	PCDH19	57526
ENSG00000112077	1.9005390573782686	1.692070057652836	0.5150800994692691	3.285061992098549	0.001019599355513145	0.012025162436370387	RHAG	6005
ENSG00000174132	391.3583095907117	0.18795596951172722	0.057235084001684984	3.2839293029812597	0.0010237059872987642	0.012067139613917999	FAM174A	345757
ENSG00000112640	1112.1330325239194	-0.13056121097375573	0.039765336102924195	-3.2832920269006536	0.0010260231936071432	0.012081532722586677	PPP2R5D	5528
ENSG00000175073	1043.0119039185583	-0.17711752306601874	0.0539428120113568	-3.2834314056287885	0.0010255159827823543	0.012081532722586677	VCPIP1	80124
ENSG00000073417	1240.444929557877	-0.15178855175820322	0.04623518726684995	-3.2829660855950227	0.0010272102276699092	0.012089052348386442	PDE8A	5151
ENSG00000086300	349.04653216993916	-0.3153958472380559	0.09608306801194144	-3.2825330598192153	0.001028789214824109	0.01210117431289639	SNX10	29887
ENSG00000080293	6.755643332295338	-0.5728491906274974	0.1745397569459874	-3.282055622460674	0.0010305327480330834	0.01210875978938873	SCTR	6344
ENSG00000198189	2902.4034504399638	-0.2058398665557988	0.06271572268018967	-3.28210945771049	0.0010303360126719355	0.01210875978938873	HSD17B11	51170
ENSG00000137198	423.80727432770317	0.4292341611341639	0.13080156872363358	3.2815673796778304	0.0010323185688806125	0.01212328088110567	GMPR	2766
ENSG00000142627	4128.687162958051	0.28082638703455776	0.08560766902315815	3.280388196980226	0.0010366434231188347	0.012167588379024747	EPHA2	1969
ENSG00000111700	128.48059860139685	0.7974174190773048	0.2432942229750002	3.2775846846114542	0.0010469931913767128	0.012269468855670856	SLCO1B3	28234
ENSG00000006453	3326.7635385974004	0.18750148245142897	0.05723057671208914	3.276246601439925	0.0010519666460699552	0.012321201264250809	BAIAP2L1	55971
ENSG00000072954	243.19164535649148	-0.3381628087238472	0.1032359289103298	-3.275630996816754	0.0010542620898778587	0.012335881472031953	TMEM38A	79041
ENSG00000267414	9.564010209053924	-0.38223032887272396	0.11668980488833909	-3.2756103177863873	0.001054339277471678	0.012335881472031953	AC120049.1	101927943
ENSG00000069122	540.5654438564216	-0.30249747889241985	0.0923751580594168	-3.2746626392546996	0.0010578822457695098	0.012348267677565788	ADGRF5	221395
ENSG00000092929	1394.314689084008	0.4045685140757812	0.12354679164788859	3.2746177272560137	0.0010580504257557545	0.012348267677565788	UNC13D	201294
ENSG00000126878	243.11992673755964	-0.41877705115449365	0.1278873306503389	-3.2745780917070375	0.001058198867800289	0.012348267677565788	AIF1L	83543
ENSG00000130540	28.227632308481542	-0.8903162349998927	0.27185729773407535	-3.2749396187656505	0.0010568455992560704	0.012348267677565788	SULT4A1	25830
ENSG00000198842	1643.2540124568684	0.9392139496171391	0.28677099054261757	3.27513584215751	0.0010561117661413981	0.012348267677565788	DUSP27	92235
ENSG00000171385	177.05361344699062	-0.47313320314961316	0.1444984297238534	-3.274313804335478	0.0010591891627830567	0.012353283976310539	KCND3	3752
ENSG00000205143	6.668899374137519	0.4813923084119703	0.14708204448330908	3.27295089011765	0.0010643096803457932	0.012399882813880719	ARID3C	138715
ENSG00000185513	133.52811667859785	-0.3997231510337621	0.1221653664902306	-3.2719842171121996	0.0010679553766066983	0.012435784662726598	L3MBTL1	26013
ENSG00000102854	2981.8344642527377	0.6352047659892768	0.19417702779055113	3.2712662935310752	0.0010706704149621505	0.012460817295148197	MSLN	10232
ENSG00000121067	1769.7616472753882	-0.12410291733712579	0.03796554999143822	-3.2688296986376546	0.0010799327937573648	0.012557802095126365	SPOP	8405
ENSG00000174740	11.121693671479118	-0.4045513344124784	0.1237623824391413	-3.2687746182602115	0.0010801430282792537	0.012557802095126365	PABPC5	140886
ENSG00000121335	1.5323572927051072	1.2270668353174534	0.375458695896578	3.2681806247349647	0.0010824126296934957	0.01257092813294717	PRB2	653247
ENSG00000134352	1889.0879198878959	-0.22414720874304717	0.06858368467778628	-3.2682293142474848	0.0010822264251577238	0.01257092813294717	IL6ST	3572
ENSG00000169084	1136.868833364734	0.2152486724897561	0.06586983217252503	3.267788384916191	0.001083913763633972	0.012581733065710187	DHRSX	207063
ENSG00000112146	1227.4833138473552	-0.13541051844574722	0.0414539271787784	-3.266530523435382	0.0010887407008810196	0.012631111194484377	FBXO9	26268
ENSG00000178917	98.5090052335499	-0.19640054459302253	0.06013382209180863	-3.2660578982185804	0.0010905594928409662	0.012645556496945511	ZNF852	285346
ENSG00000167641	201.9513084522841	-0.3829973421236338	0.11728013084206397	-3.2656626435674734	0.0010920826988031597	0.012649910104949055	PPP1R14A	94274
ENSG00000166736	10.45071591599953	-0.7251765907514931	0.22209036223957146	-3.265232148927006	0.0010937439486641734	0.012657733607273979	HTR3A	3359
ENSG00000005379	729.5182290338151	-0.5300122242052204	0.16235994315891167	-3.2644272589234946	0.0010968562363209934	0.012677125745384921	TSPOAP1	9256
ENSG00000138231	601.6982827632598	-0.12197454141625923	0.037366094848471865	-3.2643106514313076	0.0010973078039375054	0.012677125745384921	DBR1	51163
ENSG00000278053	1385.2965226564459	-0.16474058519406629	0.05046503889060981	-3.2644497817818996	0.0010967690353712355	0.012677125745384921	DDX52	11056
ENSG00000138435	35.12791641147692	-0.4165491754735545	0.1276249923024095	-3.2638526981183626	0.0010990829121467678	0.012690981997093348	CHRNA1	1134
ENSG00000176046	259.24059036663266	-0.4793706143646853	0.1469136048688179	-3.2629422904211283	0.0011026197034193607	0.012725155037943962	NUPR1	26471
ENSG00000117009	24.54875387675958	-0.38669798043562575	0.1185309343834014	-3.262422442269867	0.0011046439496434702	0.012741845411821566	KMO	8564
ENSG00000174963	1.5973586234899682	-1.6201559582413094	0.4967029576062073	-3.261820638333687	0.0011069916165419797	0.01276224696832367	ZIC4	84107
ENSG00000163755	764.8727641387518	-0.1321919746488749	0.040551379031870984	-3.259863851855194	0.0011146570645982285	0.012843902600595269	HPS3	84343
ENSG00000092020	372.1364492335417	-0.1870036215544929	0.05738928505374294	-3.2585110858128123	0.0011199850042048732	0.012891816943962412	PPP2R3C	55012
ENSG00000131435	336.15801333369006	-0.39154313988880196	0.12016766035813742	-3.2583070912912864	0.001120790487277014	0.01289435527716452	PDLIM4	8572
ENSG00000057468	10.4193868990716	-0.6315349172961534	0.19387537664919635	-3.2574271586786945	0.0011242710889849544	0.012911260984542518	MSH4	4438
ENSG00000154945	1078.0529887670798	-0.11097288299087077	0.0340646061257218	-3.257718071986642	0.0011231192678088822	0.012911260984542518	ANKRD40	91369
ENSG00000167100	68.59455225401673	-0.27806708540037056	0.0853662172556229	-3.257343412180476	0.00112460287122087	0.012911260984542518	SAMD14	201191
ENSG00000214309	59.60093678095	0.2682722972488353	0.08235621822919133	3.2574625573779152	0.001124130875591713	0.012911260984542518	MBLAC1	255374
ENSG00000072778	8932.816318849389	0.1883922575227596	0.057844180771628194	3.2568921369384056	0.0011263922671200565	0.012911630132151537	ACADVL	37
ENSG00000171109	1383.007557288662	-0.13786031774303342	0.04232615619302055	-3.2570951426429353	0.001125586983742087	0.012911630132151537	MFN1	55669
ENSG00000186564	370.77231498914847	-0.359525010677854	0.11038856817041101	-3.2569043754860703	0.0011263437041447338	0.012911630132151537	FOXD2	2306
ENSG00000150722	23.262156935969426	0.4790840905334063	0.1471269034454753	3.2562643494427457	0.0011288859473033122	0.012933489052186544	PPP1R1C	151242
ENSG00000060558	412.07512520306227	0.35125308867633653	0.10793258921243686	3.254374709616086	0.0011364227570166525	0.013013073679437959	GNA15	2769
ENSG00000163312	257.77133297321495	-0.13060752788058577	0.040138814669255944	-3.253895984642111	0.0011383395176205232	0.013028254406494908	HELQ	113510
ENSG00000141316	35.72192545012229	-0.7172806767348959	0.22050172765426576	-3.252948103243669	0.0011421435471046268	0.01305342136998528	SPACA3	124912
ENSG00000233461	75.36041025720617	0.2862869883496481	0.08800962495054195	3.2529054465409946	0.0011423150125981765	0.01305342136998528	AL445524.1	122526782
ENSG00000244355	56.972321142713824	-0.9110168305777441	0.28013410955066465	-3.2520739157363443	0.0011456622411497276	0.013078111228204788	LY6G6D	58530
ENSG00000143869	19.74325261040919	-0.4889347639508337	0.15036657918437363	-3.2516185884053463	0.0011474989462786189	0.01309229776025859	GDF7	151449
ENSG00000011083	116.64960495128379	0.43825015046174504	0.13479208322056876	3.251304824368719	0.0011487661951405013	0.013099975809354408	SLC6A7	6534
ENSG00000152689	238.82502678782046	-0.2875531413300777	0.08845591670384953	-3.2508073178734422	0.0011507782058390703	0.013109356067860787	RASGRP3	25780
ENSG00000166086	179.87118111199635	-0.34247810693410313	0.105358078094478	-3.250610803919486	0.0011515738425463087	0.01311164370415717	JAM3	83700
ENSG00000275342	1098.5341464032522	0.2562443820960748	0.07883955981690635	3.250200567978384	0.0011532364258721322	0.013123794804078168	PRAG1	157285
ENSG00000112149	356.5530084069009	-0.23150941211808776	0.07124503844027302	-3.249481187552021	0.0011561572514566484	0.013144471566434928	CD83	9308
ENSG00000177565	4664.689551350609	-0.17373993879985608	0.053467337072937986	-3.2494593580160362	0.001156245990442196	0.013144471566434928	TBL1XR1	79718
ENSG00000203697	1622.7420808433758	0.3687314731245493	0.11348510635261753	3.249161806121394	0.001157456192939547	0.013148599596243295	CAPN8	388743
ENSG00000206562	372.8820742355361	-0.134207200399279	0.041315263478205765	-3.248368498728677	0.0011606884548347163	0.013174590942287153	METTL6	131965
ENSG00000074696	4750.860021039259	-0.1680512995800854	0.05173721253122346	-3.248170733563705	0.0011614955297401777	0.013176966527052362	HACD3	51495
ENSG00000144647	635.4311591557919	-0.2215162951790174	0.06822589575203487	-3.246806696157017	0.0011670762741436465	0.013233468266948767	POMGNT2	84892
ENSG00000198646	3352.0623839029818	-0.19484826591160045	0.060023178076773896	-3.2462170807146484	0.0011694962549199464	0.013252202922292908	NCOA6	23054
ENSG00000247572	115.42890191238651	0.20187488233966763	0.06218975988427935	3.2461113005631432	0.0011699309026349408	0.013252202922292908	CKMT2-AS1	100131067
ENSG00000180777	9.64704542873022	0.9580905412526631	0.2951951246728041	3.2456177666030763	0.0011719607937022243	0.013268377902197294	ANKRD30B	374860
ENSG00000164116	488.93258037108683	-0.41239571330225655	0.12707179600202076	-3.245375655945702	0.0011729577773632585	0.013272848196313298	GUCY1A1	2982
ENSG00000284638	36.928644801239436	0.365112707203972	0.11251801786476183	3.2449265827168223	0.0011748090842251104	0.013286976215276606	AC005551.1	122405565
ENSG00000159713	787.0262390885542	-0.4214689807009468	0.12989316258335387	-3.244735691383952	0.0011755968522919474	0.013289067392344306	TPPP3	51673
ENSG00000062725	1040.3339777594153	-0.15295581659929064	0.04714560044328209	-3.2443285303641893	0.0011772787506610443	0.013296069768118307	APPBP2	10513
ENSG00000171827	109.69380625771723	-0.37945755921436797	0.11698613443214548	-3.2436113993873494	0.0011802464789736889	0.013321133198165398	ZNF570	148268
ENSG00000162735	1345.3840360941224	-0.13195211001145668	0.040691084431387685	-3.242776933948544	0.001183708477561893	0.013353370507111979	PEX19	5824
ENSG00000163431	663.4572107374752	-0.5065800624621137	0.1562358380322838	-3.2424062804171507	0.0011852492383072723	0.013356543844110598	LMOD1	25802
ENSG00000164403	1564.7852112835844	0.2711394676946769	0.08362564838185411	3.242300334182058	0.0011856899840647019	0.013356543844110598	SHROOM1	134549
ENSG00000101191	3467.774945491004	-0.18153764420789076	0.05599652704386874	-3.241944702493259	0.0011871705510295876	0.013358244234989894	DIDO1	11083
ENSG00000120337	12.89223359131131	-0.49855953503213696	0.153824941458869	-3.2410838600282905	0.0011907614875701195	0.01339181401556538	TNFSF18	8995
ENSG00000176095	1841.9288000265665	-0.11508715006727092	0.035513934716517696	-3.240619519800586	0.001192702610096556	0.013406804505027223	IP6K1	9807
ENSG00000125966	86.27110935811659	-0.4033273162105023	0.12447672926741586	-3.2401824709261606	0.0011945323145395002	0.013420527935471053	MMP24	10893
ENSG00000106665	3161.1594712182937	0.1981103473860251	0.061194561992891285	3.237384841630842	0.0012063061485586989	0.013525405006976444	CLIP2	7461
ENSG00000129295	296.7719347845337	0.35098460770678763	0.10841621253303468	3.2373811951772598	0.0012063215643839627	0.013525405006976444	LRRC6	23639
ENSG00000248441	12.696226754355191	-0.42053958287241405	0.1298898732553367	-3.2376625854867065	0.001205132487366501	0.013525405006976444	LINC01197	400456
ENSG00000196660	21.436983513592228	-0.7858290468215003	0.24276310110143362	-3.2370201371466156	0.0012078488824777988	0.013535644594030564	SLC30A10	55532
ENSG00000163993	8942.553558148296	0.3754105582175774	0.1159861101613286	3.2366854763506376	0.0012092661321101818	0.013543594444458627	S100P	6286
ENSG00000255240	18.72030441422236	0.5766874904054382	0.17817900393812236	3.236562544741293	0.001209787118864902	0.013543594444458627	AP001636.3	283194
ENSG00000248367	22.028081790825173	0.32594752578503466	0.10071877637616075	3.2362141153075363	0.0012112648970122632	0.013553254885706252	AC008610.1	124901151
ENSG00000126391	1579.2530504763467	-0.16016505583579732	0.04952037258530202	-3.234326550348601	0.0012192995666696676	0.013636235590106283	FRMD8	83786
ENSG00000127311	74.2075328698982	-0.24121419457495163	0.07459304552624679	-3.2337357038207597	0.0012218246812018701	0.013643708940087549	HELB	92797
ENSG00000150347	1716.4903877791032	-0.19652934412544248	0.06077100156265437	-3.2339329461737183	0.0012209811854112446	0.013643708940087549	ARID5B	84159
ENSG00000185332	73.21809288867799	0.34685343657907347	0.10725630849989268	3.233874458577143	0.0012212312482039055	0.013643708940087549	AC027601.1	284186
ENSG00000131471	790.5031135603916	-0.45203881880150165	0.13981694696922922	-3.233076022615384	0.0012246496823663956	0.013662035865635481	AOC3	8639
ENSG00000160219	81.8602795574188	-0.29310604032995397	0.09065893230531845	-3.2330630074358275	0.0012247054788593072	0.013662035865635481	GAB3	139716
ENSG00000198914	5.889070685632685	0.7458636427870313	0.23076452935486105	3.232141633171319	0.0012286614116414655	0.0136853883258276	POU3F3	5455
ENSG00000267040	27.2737843375651	-0.21023612382120527	0.06504317319570883	-3.2322550314177385	0.0012281738987036193	0.0136853883258276	AC027097.1	100505549
ENSG00000284693	14.291805453032895	-0.2885127519390861	0.08926272749489518	-3.2321749518082536	0.0012285181522059267	0.0136853883258276	LINC02606	100506022
ENSG00000101194	1935.386558219877	-0.39213834561755084	0.12142580739538919	-3.2294481216885136	0.0012402938166149004	0.013807978080627399	SLC17A9	63910
ENSG00000135929	1533.3030312629414	-0.34046396840777926	0.10545863405137436	-3.228412462102644	0.001244793501808763	0.01383013264131581	CYP27A1	1593
ENSG00000179083	1.351168136889418	-0.8886652665287836	0.2752526090263397	-3.2285443893603376	0.0012442194738217056	0.01383013264131581	FAM133A	286499
ENSG00000214353	21.82352463446708	0.3850455911263029	0.11927631204598443	3.2281815602905026	0.001245798766052991	0.01383432856428518	VAC14-AS1	100130894
ENSG00000100427	12.789624409428422	-0.4877367555549379	0.15109741313876263	-3.227962315324468	0.0012467539743210392	0.013836418926940642	MLC1	23209
ENSG00000165410	355.5684906736378	-0.31306422747748497	0.09698846030001715	-3.2278502670222267	0.0012472424083759496	0.013836418926940642	CFL2	1073
ENSG00000141293	452.34269391136104	0.3681841821820751	0.11410312127868674	3.2267669635681386	0.0012519737985451096	0.013874941398355881	SKAP1	8631
ENSG00000162433	1293.8821507451166	-0.3653755689859	0.11323969242884163	-3.226568009406219	0.0012528445415395334	0.013877614185505495	AK4	205
ENSG00000136040	386.89711223496516	-0.3345963957878615	0.10372415775228966	-3.2258289972036476	0.001256083801521772	0.013906506899520051	PLXNC1	10154
ENSG00000115607	30.271084709593225	-0.4069987741949285	0.12619547422322175	-3.22514556643296	0.0012590863159859268	0.013922812636546017	IL18RAP	8807
ENSG00000174885	80.20441639756511	-0.5924846481760836	0.18370387890697149	-3.225215774981652	0.0012587775638429374	0.013922812636546017	NLRP6	171389
ENSG00000150681	30.75682925553827	-0.40711107629782617	0.126242568693078	-3.224832008033661	0.0012604660875764487	0.013927044595713112	RGS18	64407
ENSG00000182747	240.92089177565444	-0.6480884944591707	0.20108886395223868	-3.222895995936903	0.0012690162140821257	0.014014491185877906	SLC35D3	340146
ENSG00000159842	5864.883819505249	0.18099657227687307	0.05616791588437295	3.2224192303925236	0.0012711299829326454	0.014030805314864449	ABR	29
ENSG00000124215	23.60166081340327	-0.501752714665266	0.15574556016000835	-3.2216180939590204	0.001274689190868086	0.01406304996711973	CDH26	60437
ENSG00000121989	411.37404508199063	-0.16297717618347132	0.05060133143730296	-3.2208080608591585	0.0012782972758999822	0.014095801326995151	ACVR2A	92
ENSG00000101445	255.22410846558722	-0.3621928565053811	0.11250171152534481	-3.2194430786396073	0.0012843985749882566	0.014134796699184294	PPP1R16B	26051
ENSG00000139946	323.44900410073564	-0.3190980875724834	0.0991083598611701	-3.219688914431361	0.001283297739014001	0.014134796699184294	PELI2	57161
ENSG00000251151	1.502062965200832	-1.3777076691128567	0.4279200870794603	-3.2195442810728134	0.0012839452918528911	0.014134796699184294	HOXC-AS3	100874365
ENSG00000162594	28.26008325905329	0.3458902739289361	0.10745469944479803	3.218940406665303	0.0012866522198109532	0.01415253237589463	IL23R	149233
ENSG00000143434	139.8117347423636	-0.2777812842695783	0.08629996565627034	-3.2187878889311636	0.0012873367286878926	0.014152999257090881	SEMA6C	10500
ENSG00000155506	8854.160174921588	0.133636127448157	0.04151945946236156	3.2186384210830474	0.0012880078755978862	0.014153318844368996	LARP1	23367
ENSG00000263413	1.4105886178994769	-0.9472322467744392	0.29434246020814653	-3.218129814178344	0.0012902940640802637	0.014171376210523792	MIR4538	100616276
ENSG00000255733	4.444450746038191	-0.6368408746098815	0.1979121708573539	-3.217795408190876	0.0012917992595855568	0.014180842170838858	IFNG-AS1	100885789
ENSG00000278535	1268.011100344844	-0.29365508478907726	0.09129349362103971	-3.216604745219224	0.0012971717232320074	0.014232730858737252	DHRS11	79154
ENSG00000119121	227.649338144305	-0.5147200574073886	0.16007555657749686	-3.215481916242464	0.0013022569948180364	0.014274316726391834	TRPM6	140803
ENSG00000166839	75.6627059774105	-0.2309817695814317	0.07184494893968374	-3.215003601371458	0.0013044288570673208	0.014291016548874231	ANKDD1A	348094
ENSG00000110851	1525.304942548239	0.11260663551253149	0.035039093268982906	3.213742851394287	0.0013101695142126106	0.014334904070221843	PRDM4	11108
ENSG00000170791	1297.9216588999598	-0.1885934732749586	0.05868430120504859	-3.21369547566043	0.001310385687134102	0.014334904070221843	CHCHD7	79145
ENSG00000161558	277.4031674310668	0.18577570754391964	0.057811248391299606	3.2134872142266047	0.001311336363277102	0.014338188222081924	TMEM143	55260
ENSG00000113141	2946.815210753144	0.11376620644712444	0.035410764227304374	3.2127577286062103	0.0013146713560159746	0.014367526376132934	IK	3550
ENSG00000166503	457.55741928177434	-0.4111577726791871	0.12799167568851175	-3.212379011896097	0.0013164058216866225	0.01437935259040546	HDGFL3	50810
ENSG00000136986	3043.448070924553	-0.14889062865427238	0.046351774053882036	-3.212188350788756	0.0013172798198381758	0.014381772693755776	DERL1	79139
ENSG00000130758	514.7814968731935	0.22289431490424932	0.0693985582721532	3.2118003666610417	0.0013190600083360614	0.014386956835107274	MAP3K10	4294
ENSG00000162139	592.8912409682645	-0.15842259231869443	0.04932438460279618	-3.2118513711717656	0.001318825857549322	0.014386956835107274	NEU3	10825
ENSG00000006740	490.26431932685557	-0.3376546015852401	0.10515367189854623	-3.211058591572666	0.0013224696775880032	0.014413623113939752	ARHGAP44	9912
ENSG00000064961	2246.4245563988934	0.17885343323830852	0.05570050464504036	3.2109840723720238	0.0013228126643152075	0.014413623113939752	HMG20B	10362
ENSG00000245750	68.47516919867776	-0.5243593756629712	0.1633189373057116	-3.2106465074618953	0.0013243673899613253	0.01442343398069046	DRAIC	145837
ENSG00000188130	191.44053761421713	-0.41372968597416687	0.12886983819042197	-3.210446228409377	0.0013252906136993852	0.014426360986555828	MAPK12	6300
ENSG00000250266	66.6872419289419	0.6367475544377041	0.19835473523635114	3.2101454683145456	0.0013266781391166776	0.014434336732748729	LINC01612	101928223
ENSG00000124767	5117.410439874333	-0.20608799929116456	0.06420472864139785	-3.2098570253637573	0.0013280100997264189	0.014441700359284387	GLO1	2739
ENSG00000184313	24.01037322707978	0.44996181323312034	0.14020448509606206	3.209325385880672	0.0013304683172405262	0.01446129838113063	MROH7	374977
ENSG00000175198	1952.384479082446	0.37060683023839913	0.11549768531862709	3.208781450606516	0.0013329877331680177	0.014474408178434785	PCCA	5095
ENSG00000133639	3663.9043114829274	0.18327464209289984	0.057142891464819386	3.207304310208642	0.001339851821733134	0.014541779274477338	BTG1	694
ENSG00000184752	1900.512768164883	0.1717906068353728	0.05356867025513935	3.2069231141478878	0.0013416284784692723	0.014546737113083212	NDUFA12	55967
ENSG00000243566	33.91157495867239	0.4812852410325988	0.15007221488971495	3.2070243075061273	0.0013411566304861817	0.014546737113083212	UPK3B	105375355
ENSG00000227051	174.0588180447803	-0.4048392824593968	0.12625188425992537	-3.2065999238943648	0.0013431364873186166	0.014555928018664833	C14orf132	56967
ENSG00000124575	5.32419003844665	-0.4620922659064181	0.14413239584166168	-3.2060263982155335	0.0013458164140158796	0.014573232619911025	H1-3	3007
ENSG00000210741	26.085865153172524	0.45340637697232744	0.14142541262652206	3.2059752809043482	0.0013460555103270357	0.014573232619911025	MIR196A1	406972
ENSG00000174450	5.563781750168226	-1.0000967563754233	0.31204108418201104	-3.2050162849455903	0.0013505483918318931	0.014614697202332067	GOLGA6L2	283685
ENSG00000163564	30.21280395036334	-0.4295478603977326	0.13406288086270088	-3.2040775017929803	0.0013549599727496928	0.014648054281177773	PYHIN1	149628
ENSG00000150764	448.3990934947228	-0.22982601791697868	0.0717654133515759	-3.202462121845104	0.001362582182952056	0.014719670597634299	DIXDC1	85458
ENSG00000175745	450.806124825464	0.33520014486634786	0.1046718455662029	3.2023907007003167	0.001362920096618954	0.014719670597634299	NR2F1	7025
ENSG00000130202	4572.297833097291	0.1897488599617725	0.05926337410432156	3.201789685949315	0.0013657667312401067	0.014743191017005716	NECTIN2	5819
ENSG00000008256	918.245887221308	-0.1880342719467232	0.058741627032052164	-3.2010395599720614	0.001369327306893724	0.014764207974016536	CYTH3	9265
ENSG00000198523	253.24848038460124	-0.5467072496896496	0.1707949746976192	-3.200956296621474	0.0013697230552494586	0.014764207974016536	PLN	5350
ENSG00000205045	7.728322368097534	-0.4587455097653137	0.14331041265878722	-3.2010619553343758	0.0013692208803679857	0.014764207974016536	SLFN12L	100506736
ENSG00000138696	30.976235778059863	0.6235957108751023	0.19484398399600739	3.200487375006049	0.0013719537971480964	0.014776844498564912	BMPR1B	658
ENSG00000185518	29.360701133444675	-0.5326826633016031	0.1664410666597939	-3.200428079389855	0.0013722361152548371	0.014776844498564912	SV2B	9899
ENSG00000101400	356.88211933145317	-0.2820363917192103	0.0881608732665336	-3.1991106856047105	0.00137852232260289	0.01483728884625757	SNTA1	6640
ENSG00000117281	12.091049171806798	-0.3165229955644407	0.09895715184672464	-3.198586354371892	0.0013810316542321355	0.014849795489872664	CD160	11126
ENSG00000258274	3.848217589231104	-0.8288013273319809	0.25911211868263195	-3.1986204718858433	0.0013808682474173687	0.014849795489872664	AC012085.2	101928731
ENSG00000201185	2.131002482775108	-2.0070100805591253	0.6275373972888175	-3.198231833242314	0.0013827306991464903	0.014860815602772347	RNA5SP202	100873463
ENSG00000117834	132.4020392197507	-0.5196280249421423	0.1625155088409753	-3.1974057654436465	0.001386697116366762	0.014889504491628283	SLC5A9	200010
ENSG00000174175	130.15855735405134	-0.5062944127286668	0.15834592951503815	-3.197394554310813	0.0013867510194307882	0.014889504491628283	SELP	6403
ENSG00000101180	1.0733826152236219	-1.0915986576651036	0.34148073491344527	-3.1966624938352375	0.0013902749474741561	0.014920073353053955	HRH3	11255
ENSG00000273768	0.3836247548430194	-1.333770286738978	0.41726689029703234	-3.196444093106766	0.001391327863798605	0.014924107105456278	RNVU1-29	124904613
ENSG00000116833	352.57524344077024	-0.30654775247074517	0.09592664619328156	-3.1956475560824407	0.0013951742268757574	0.0149580863244272	NR5A2	2494
ENSG00000143184	12.455268607077649	-0.5818635124904608	0.18214608125429477	-3.1944882288086074	0.0014007899756056685	0.015003699432592686	XCL1	6375
ENSG00000253414	118.01002613203204	0.4182733551646368	0.130951946322444	3.194098040625674	0.0014026847192201237	0.01501553234839124	AC124067.2	100507420
ENSG00000170271	478.0403936380202	0.3602816718243734	0.11295122988861685	3.189710038391378	0.0014241560727058084	0.015224380364041772	FAXDC2	10826
ENSG00000119408	2649.868900681333	0.17064241575037267	0.05351126011337731	3.188906697185284	0.0014281196401895245	0.015256961921854635	NEK6	10783
ENSG00000166394	290.6773981631822	0.2934204829204745	0.09201561431807982	3.1888118673660952	0.0014285881870302576	0.015256961921854635	CYB5R2	51700
ENSG00000052723	1059.7790032821101	-0.1314093199427924	0.041212757225661784	-3.1885592905919014	0.001429836840903512	0.015262902413576812	SIKE1	80143
ENSG00000151650	130.04373815936694	-0.6860781935491779	0.2151882351699757	-3.188269995370562	0.0014312682543859924	0.015268270571250532	VENTX	27287
ENSG00000164626	1616.7483855759908	-0.2550771980602903	0.08000720774559122	-3.188177731078813	0.0014317250497107856	0.015268270571250532	KCNK5	8645
ENSG00000232803	243.82537172375314	0.5196030308829737	0.16301403938486259	3.1874741147677113	0.001435213037390574	0.015298066239458617	SLCO4A1-AS1	100127888
ENSG00000235142	22.44600401163277	-0.5156022531859497	0.16180649663226207	-3.1865361646001142	0.0014398748527024972	0.015340338993775323	LINC02532	100422737
ENSG00000242258	22.815848377008315	-0.3876353474046621	0.12165393970212102	-3.186377262863964	0.0014406660099479584	0.015341353071151132	LINC00996	285972
ENSG00000104331	3232.581857261742	-0.16737308514229388	0.05253470638554095	-3.1859526141438517	0.0014427822638423179	0.015349058610944119	IMPAD1	54928
ENSG00000067167	7222.713618368947	-0.22323197023779962	0.07007762246275215	-3.1854957744385874	0.0014450621419520354	0.0153658971514948	TRAM1	23471
ENSG00000027847	1253.7112001751655	0.1981713513016955	0.06226901711207651	3.1825032816081174	0.0014600786119902769	0.015495673011122616	B4GALT7	11285
ENSG00000189433	86.32386488614674	0.49193908587842217	0.15457455581607094	3.1825359825958874	0.001459913742596618	0.015495673011122616	GJB4	127534
ENSG00000101076	10749.568603377507	-0.24192424078422803	0.07604800813057597	-3.181204172617371	0.0014666422605769025	0.015557841843068652	HNF4A	3172
ENSG00000131203	470.9353550571057	-0.5575609617818991	0.17532575127647998	-3.180143006503666	0.0014720238863839682	0.015599914676712411	IDO1	3620
ENSG00000231431	1.343451852365861	-1.432218060085729	0.45056739338831964	-3.1786988608192024	0.0014793770004508508	0.015662779645023103	FAR2P4	100420005
ENSG00000108924	74.53919151196341	-0.354628179877612	0.11160435261893638	-3.1775479320995657	0.0014852613691719054	0.015717530658020312	HLF	3131
ENSG00000211950	302.8607843871201	-0.7215717888618839	0.22713961268336472	-3.1767765223222573	0.001489217429582586	0.015751832917605058	IGHV1-24	28467
ENSG00000099804	2717.9699167605772	0.18894659792208474	0.059520958483349116	3.174454893479953	0.001501182210739858	0.01584796909546872	CDC34	997
ENSG00000175305	147.23277120397853	-0.23565453644127526	0.07423218015176834	-3.174560358586768	0.0015006367696787576	0.01584796909546872	CCNE2	9134
ENSG00000186591	3899.375651901941	0.14178458717921957	0.0446614677371601	3.1746513127075136	0.0015001665227037837	0.01584796909546872	UBE2H	7328
ENSG00000229474	35.71119668616977	-0.3263218310840768	0.10279225948320089	-3.174575913835291	0.0015005563369949993	0.01584796909546872	PATL2	197135
ENSG00000249853	8.202689816177694	0.7386698083468233	0.23276795061938757	3.173417158080604	0.001506558886119266	0.015889510778338268	HS3ST5	222537
ENSG00000170684	236.1572821110757	0.24363987239806578	0.07678276947581318	3.173106076550327	0.0015081741027284498	0.015898939142249265	ZNF296	162979
ENSG00000150990	1578.814447900409	0.15402039693077477	0.04855209645747563	3.172270780638146	0.0015125190734764833	0.015937121384628165	DHX37	57647
ENSG00000094914	1674.6663332291619	0.12675535869086904	0.03997013066280436	3.1712520471899732	0.001517833840743969	0.015977846872740835	AAAS	8086
ENSG00000171970	20.141897046554043	-0.23551883569317972	0.0742638503084095	-3.171379274237684	0.0015171691541182688	0.015977846872740835	ZNF57	126295
ENSG00000104320	2196.7728993362275	-0.20206744191257153	0.06373484086317961	-3.1704392632963856	0.0015220864939527075	0.016007324707156264	NBN	4683
ENSG00000184840	7529.444517371674	0.1454451337745632	0.04587444155417852	3.170504726532528	0.001521743570827433	0.016007324707156264	TMED9	54732
ENSG00000028310	1391.6751166273202	0.14935521285397094	0.047114855902416194	3.170023764124715	0.0015242647082423062	0.01602258796556278	BRD9	65980
ENSG00000158163	52.34841422974736	-0.3306269247696443	0.10431002169480297	-3.169656370478131	0.0015261931254211027	0.016035212137110278	DZIP1L	199221
ENSG00000170175	273.8949550405708	0.28490093933080507	0.08996754309288983	3.166708009761366	0.0015417503841882816	0.016183239866029663	CHRNB1	1140
ENSG00000072832	188.10400826784442	-0.324138952396632	0.10240309289658102	-3.1653238513409603	0.0015491042675827914	0.016237235078615058	CRMP1	1400
ENSG00000176623	1160.0174974092	-0.1613091690002331	0.05096095444218941	-3.165348270374797	0.0015489742524771488	0.016237235078615058	RMDN1	51115
ENSG00000253363	6.082867587215572	-1.3738748086803985	0.4340272175917215	-3.165411644697287	0.0015486368732632813	0.016237235078615058	AC090809.1	124906685
ENSG00000231007	15.853500283571819	-0.5938624811521703	0.18764172904656645	-3.1648742748730125	0.00155149975959035	0.016242377654513186	CDC20P1	157956
ENSG00000288009	7.373045471374463	-0.4117278629373493	0.13009531647927627	-3.1648169517534948	0.0015518054412015047	0.016242377654513186	AL353135.2	101929004
ENSG00000134287	6389.511023356976	0.1202077545571624	0.037987096372302596	3.1644365070452998	0.001553835608873534	0.016253803041675376	ARF3	377
ENSG00000147138	46.73272203122458	-0.4443780777120392	0.14043812234757883	-3.16422685153979	0.001554955438897337	0.016253803041675376	GPR174	84636
ENSG00000177181	400.844767551058	-0.26687152497134287	0.08434464402902472	-3.1640601254954244	0.0015558465008363217	0.016253803041675376	RIMKLA	284716
ENSG00000145936	201.92736186146274	-0.4873655040601816	0.15404642000452218	-3.1637574183539905	0.0015574655112897957	0.016257163296997026	KCNMB1	3779
ENSG00000178175	37.37203768486893	-0.37035248531998854	0.11706219005159249	-3.1637242149387785	0.0015576431920908097	0.016257163296997026	ZNF366	167465
ENSG00000185176	8.425590531669188	-0.6031017892806614	0.19066768618130409	-3.163104359000705	0.0015609636440606115	0.016284108663524876	AQP12B	653437
ENSG00000198846	330.2601400997372	0.43088263918772796	0.13624092844121988	3.162651958685301	0.0015633911807659822	0.016301717974278405	TOX	9760
ENSG00000104442	1513.0844097466613	-0.201109360452791	0.06361295550418562	-3.1614528653610243	0.0015698422277797815	0.016355489908514237	ARMC1	55156
ENSG00000125257	911.929983498662	-0.2759173080773313	0.08727644958064257	-3.161417649355528	0.0015700320576335402	0.016355489908514237	ABCC4	10257
ENSG00000071205	266.6354750237611	-0.3425056690674549	0.10839626925307974	-3.159755141275064	0.0015790177999526502	0.01644132704976678	ARHGAP10	79658
ENSG00000054654	3590.496061999243	-0.2387477857706047	0.07557381848244704	-3.1591335539841334	0.0015823895801460163	0.01645362647143705	SYNE2	23224
ENSG00000101337	6320.091963723207	-0.18042611524419824	0.057112694012125924	-3.1591245758060533	0.0015824383305106634	0.01645362647143705	TM9SF4	9777
ENSG00000231389	5175.570541594823	-0.4220177050088932	0.13358254027283575	-3.15922802596015	0.0015818766931510206	0.01645362647143705	HLA-DPA1	3113
ENSG00000096060	1622.3152928875322	-0.229700856665649	0.07273491132824744	-3.158055086216102	0.0015882554255895475	0.016506324538552757	FKBP5	2289
ENSG00000107282	167.93740226436532	0.30724502245507207	0.09730198801478426	3.1576438336325525	0.0015904975183304636	0.01651405407280189	APBA1	320
ENSG00000286381	5.025293530746944	-0.5910741698959269	0.18718128003488504	-3.1577632644982883	0.00158984609757556	0.01651405407280189	AL078622.1	105373085
ENSG00000062598	1181.216622571623	-0.15132356437274425	0.04793506826004215	-3.156844662280057	0.0015948628258885464	0.01655158251933203	ELMO2	63916
ENSG00000189159	5111.089331173555	0.1776273460047474	0.056272154851410607	3.1565762227123013	0.0015963315940740754	0.01655902933090581	JPT1	51155
ENSG00000130703	3146.323362420242	-0.1649337635804977	0.05225813008613327	-3.156135960254402	0.001598743187920379	0.01657624463373891	OSBPL2	9885
ENSG00000147679	734.4792830434995	-0.1996252160592826	0.06326096032292162	-3.155583080627872	0.0016017764068522384	0.016599885912667558	UTP23	84294
ENSG00000198453	51.75458248440287	-0.35970623524491574	0.11401189584992144	-3.1549886313478366	0.001605043595125924	0.016625928556090575	ZNF568	374900
ENSG00000155962	183.95648894217462	-0.33816908500899767	0.10720068053534638	-3.1545423342484846	0.0016075005456785074	0.016643557786938157	CLIC2	1193
ENSG00000119440	2.4819313791252666	0.6645230812773459	0.21071637187634865	3.153637637930182	0.0016124916962560471	0.016683099389423122	LCN1P1	286310
ENSG00000160789	14852.492328316635	0.18835689934829203	0.05973063272543745	3.153438876398786	0.0016135901600621558	0.016683099389423122	LMNA	4000
ENSG00000214595	75.66269830327349	-0.3289135350596008	0.10429986630765671	-3.1535374560250524	0.0016130452696298337	0.016683099389423122	EML6	400954
ENSG00000110400	3746.788150505961	0.2442498468861882	0.07749175264081615	3.1519463499337332	0.001621860699189831	0.016760747956981455	NECTIN1	5818
ENSG00000137672	47.99412697446329	-0.32744598448218365	0.10391715131227919	-3.1510292607827823	0.0016269618999462982	0.016791783546277004	TRPC6	7225
ENSG00000142606	129.92063265108246	-0.43167187180376254	0.13699047967379505	-3.151108550255972	0.0016265202791096982	0.016791783546277004	MMEL1	79258
ENSG00000182389	26.564371636878878	0.47665592103255516	0.1512715266894796	3.150995639853649	0.0016271491927073304	0.016791783546277004	CACNB4	785
ENSG00000171295	628.820859674044	-0.1747323141247024	0.05547958448867047	-3.149488514290957	0.001635565375998596	0.016870738223274243	ZNF440	126070
ENSG00000138308	174.0213264957019	-0.7611173827196419	0.24167857375840632	-3.1492960707410163	0.0016366429105607227	0.016873956818283447	PLA2G12B	84647
ENSG00000168172	960.6659029959285	-0.21949566785568533	0.06970053746170916	-3.149124466597807	0.0016376043115750101	0.016875975614795674	HOOK3	84376
ENSG00000197273	523.5435900323615	-0.618766492908773	0.19650262166595697	-3.148896883221436	0.0016388801342579378	0.016881231214695196	GUCA2A	2980
ENSG00000113594	94.31303871872579	-0.4113208740899826	0.13066733913007064	-3.147847632226903	0.0016447740286697795	0.01692841083783014	LIFR	3977
ENSG00000131067	985.9237231569812	-0.3518355512817107	0.11177160075132204	-3.1478081097228015	0.0016449964167596133	0.01692841083783014	GGT7	2686
ENSG00000267288	18.066964863164767	-0.3487638835785616	0.11082175412969998	-3.147070593832927	0.0016491514035380666	0.016963249831166403	AC138150.2	105371795
ENSG00000111215	10.363792078355463	0.3480931657939383	0.11063301016828078	3.146377064715707	0.0016530673874707454	0.016987675721220345	PRR4	5554
ENSG00000168610	6883.019626307197	-0.12711923296344899	0.04040117565915661	-3.146424104978698	0.001652801506294972	0.016987675721220345	STAT3	6774
ENSG00000011566	1192.8633483050942	-0.17685109602717888	0.05621058921088902	-3.1462238434056404	0.0016539336985073225	0.01698865820885224	MAP4K3	8491
ENSG00000159023	2104.7071080616424	-0.18120194758163546	0.05760788522805493	-3.1454365468251986	0.0016583916533064738	0.017018588088377376	EPB41	2035
ENSG00000053254	1231.5512501344126	-0.2016282724934472	0.06414735358571765	-3.143204843579698	0.0016710885109669238	0.01712162067895729	FOXN3	1112
ENSG00000167861	2457.4871225435045	0.29664657349166806	0.0943794723666408	3.143126000315724	0.0016715387062158546	0.01712162067895729	HID1	283987
ENSG00000170153	96.64221197763187	-0.469391418959703	0.14933487270747986	-3.1432137078869467	0.0016710379027252088	0.01712162067895729	RNF150	57484
ENSG00000226496	8.700024353750498	0.4802527067645878	0.15280560875444543	3.142899731752263	0.0016728313199977345	0.017126902362614983	LINC00323	284835
ENSG00000109181	10.784540915032673	-0.7565325876124829	0.24074824629717653	-3.142422008252674	0.00167556345176667	0.01713100425199105	UGT2B10	7365
ENSG00000173258	59.19392596026819	-0.30117940195839304	0.09583698099740527	-3.142621969347587	0.0016744193621120746	0.01713100425199105	ZNF483	158399
ENSG00000227954	4.5236809502083135	-0.6227930845140142	0.1981855767889011	-3.1424743142503604	0.00167526411036091	0.01713100425199105	TARID	100507308
ENSG00000233585	11.283226026997362	-0.43645110496999967	0.13891779964580236	-3.1417939679639013	0.0016791615009577464	0.017155902063142773	AC231533.2	100420869
ENSG00000275066	1250.6456020832534	-0.14488735369063396	0.04611712969902884	-3.1417253119654815	0.001679555262544214	0.017155902063142773	SYNRG	11276
ENSG00000197937	152.42199529892522	-0.3577797893562888	0.1139496983460752	-3.139804620365736	0.001690605460384756	0.017252785260769062	ZNF347	84671
ENSG00000184502	2.7868621805242952	0.7924869042732392	0.2524318479248564	3.1394093526152282	0.0016928878114367896	0.017268082381999606	GAST	2520
ENSG00000101916	76.61893687667906	-0.4951139649825151	0.15772509660365255	-3.1390943841149586	0.0016947085280591182	0.01727865868825492	TLR8	51311
ENSG00000128708	1473.474584223116	-0.14677711752902461	0.046776827087995305	-3.1378168778508955	0.001702111804028214	0.017330092607941768	HAT1	8520
ENSG00000152056	426.79961688576697	0.24365496634266237	0.0776506467022827	3.1378356355079737	0.0017020028866970844	0.017330092607941768	AP1S3	130340
ENSG00000213742	68.59956897412164	-0.27970349368566183	0.08913547860364408	-3.1379591837882033	0.0017012856572007668	0.017330092607941768	ZNF337-AS1	102724826
ENSG00000124214	7684.094121587932	-0.14545667261268666	0.04637803704319014	-3.1363266297197585	0.0017107855242260047	0.01741036256256409	STAU1	6780
ENSG00000050030	7.582419595696472	-0.6442688528170478	0.20548636123895622	-3.1353363256446967	0.001716571873225154	0.017461187725658543	NEXMIF	340533
ENSG00000167658	125997.7691995189	0.21034688954343947	0.06709398782423735	3.1351078742625096	0.001717909267669838	0.017466731543932766	EEF2	1938
ENSG00000085741	762.6329768757925	-0.5908653478239915	0.18848459902027953	-3.134820303065816	0.001719594122202681	0.017475801399591376	WNT11	7481
ENSG00000072182	5.748952183384021	0.5730938366337003	0.18284482049018233	3.1343181343464526	0.0017225399292053198	0.017481029531262977	ASIC4	55515
ENSG00000118007	892.52265527672	-0.16954656368038437	0.054100696132417955	-3.133907247060163	0.0017249537151944171	0.017481029531262977	STAG1	10274
ENSG00000121361	119.05366457213302	-0.32390625605435336	0.10333899905224112	-3.1344048135264844	0.0017220311232475766	0.017481029531262977	KCNJ8	3764
ENSG00000138623	404.9220670535844	0.3519992400577956	0.11232874766895345	3.1336523139666825	0.0017264529006741143	0.017481029531262977	SEMA7A	8482
ENSG00000139055	241.37751461845195	-0.5400745044320772	0.17231615334685094	-3.1342070603501373	0.0017231921345961868	0.017481029531262977	ERP27	121506
ENSG00000160796	5374.224876670506	0.2286568319092568	0.0729608372361942	3.133966667200269	0.0017246044551596975	0.017481029531262977	NBEAL2	23218
ENSG00000164124	787.3402606556992	-0.2044708939763625	0.06524891871134349	-3.1337054776482502	0.001726140162072727	0.017481029531262977	TMEM144	55314
ENSG00000224081	259.3250396923657	0.21081549010624298	0.0672689957336811	3.1339176065726395	0.0017248928193123578	0.017481029531262977	SLC44A3-AS1	101928079
ENSG00000156414	10.756036864498226	-0.4789169186425681	0.15287865889538108	-3.13266038636762	0.0017322975393263085	0.01753215549098706	TDRD9	122402
ENSG00000130844	241.570687634382	-0.35867095635760704	0.114529635597495	-3.131686872890495	0.0017380513642679906	0.017566436217720388	ZNF331	55422
ENSG00000176853	2363.3427938026584	-0.1981949484649574	0.06328488575400196	-3.1317896224917194	0.001737443247645715	0.017566436217720388	FAM91A1	157769
ENSG00000196990	14.447985033085704	-0.5538019047847516	0.17683844111507346	-3.131682802068912	0.001738075461182605	0.017566436217720388	FAM163B	642968
ENSG00000148357	469.2544516107554	-0.42228013515370705	0.1349053387031632	-3.130195878184364	0.00174689777029964	0.017631349611133225	HMCN2	256158
ENSG00000188404	209.03238594941448	-0.4300310752606238	0.1373750239451675	-3.130343951257605	0.0017460173715275766	0.017631349611133225	SELL	6402
ENSG00000264169	0.5867890065839613	-0.8052414442100211	0.2572394143191828	-3.1303190700429644	0.001746165279360598	0.017631349611133225	RN7SL665P	106481104
ENSG00000168216	1656.1288720499629	-0.1879274495516826	0.060045848692589956	-3.1297325900711943	0.0017496549817027657	0.017651096000766163	LMBRD1	55788
ENSG00000122733	4.869877053767714	-0.5722645155567144	0.18286068594674676	-3.1295109311980327	0.0017509755762843053	0.017656337890226415	PHF24	23349
ENSG00000197629	732.3541778364475	-0.36314337247449	0.11605206718651308	-3.129141783324412	0.0017531769119071346	0.01767045206637813	MPEG1	219972
ENSG00000229835	6.308129721565782	-0.6823347331232988	0.21807666257855202	-3.1288755296203203	0.0017547662390024988	0.01767838766285744	KHSRPP1	402359
ENSG00000119403	1824.2025483556731	0.17437071641134094	0.055732090915111075	3.1287309259029157	0.0017556299654720878	0.017678922263292776	PHF19	26147
ENSG00000213859	478.0411689885122	0.1850977616573967	0.059163162650277726	3.1285981574639132	0.0017564233433113086	0.017678922263292776	KCTD11	147040
ENSG00000151952	5.61097939469256	-0.6279043921895463	0.200742157080482	-3.12791493984896	0.0017605112283313176	0.017711980377045747	TMEM132D	121256
ENSG00000242574	729.6702715257998	-0.37645417832811745	0.12037057663481911	-3.1274601223370904	0.0017632373782910287	0.017731314566454902	HLA-DMB	3109
ENSG00000091640	1075.4149918889798	0.17032147718477106	0.05447471050482596	3.1266155543806358	0.001768309967044004	0.017774216417487904	SPAG7	9552
ENSG00000123407	6.107100505267902	-1.4016979185922274	0.4483610061551275	-3.1262707937345846	0.0017703844991293165	0.017786957846083647	HOXC12	3228
ENSG00000119383	4775.261217678487	0.1277301401033445	0.04085885063161515	3.1261315022041116	0.0017712232940159495	0.01778727793621575	PTPA	5524
ENSG00000064547	861.4411002204225	0.21451046090952364	0.06864972649558959	3.1247096217244925	0.0017798065909465906	0.0178653354664097	LPAR2	9170
ENSG00000180573	1104.279617517349	-0.3061982891381083	0.09800597291144787	-3.124281919172111	0.0017823959225837917	0.01788318312312905	H2AC6	8334
ENSG00000172765	1087.1649968036807	0.14345039556773787	0.04592090105728079	3.1238584667317566	0.0017849629347309877	0.01790079070531172	TMCC1	23023
ENSG00000137413	926.504637061812	-0.11851860613818936	0.03794642451396533	-3.123314189840765	0.0017882673881793143	0.017925774460043942	TAF8	129685
ENSG00000119927	533.8473222798217	-0.18654659439966428	0.05973372308337849	-3.1229694847460925	0.0017903630941515604	0.017938624401992204	GPAM	57678
ENSG00000181291	9.30548331596592	-0.528680609492738	0.16929840118470788	-3.122773787544143	0.001791553880171521	0.017942399900327505	TMEM132E	124842
ENSG00000240563	1109.912914842945	0.7736660360248018	0.2477633014688319	3.122601416102486	0.001792603335633243	0.01794475718772188	L1TD1	54596
ENSG00000128253	2.668291685737808	-0.6914065161207447	0.22146152255285734	-3.12201644850393	0.0017961690296011928	0.017964530756464713	RFPL2	10739
ENSG00000135090	1712.05875031779	0.12942815041539307	0.04145844777190213	3.1218764177444953	0.0017970235593160954	0.017964530756464713	TAOK3	51347
ENSG00000207008	1.0276885746656264	-0.7934531339779584	0.25415351689907967	-3.121944341588734	0.0017966090112793867	0.017964530756464713	SNORA54	677833
ENSG00000165280	13008.749877079874	0.12660908652310257	0.04055735824654531	3.1217291262772813	0.001797922800298324	0.017965372750215754	VCP	7415
ENSG00000091513	40.289058351137825	0.6813160472114611	0.21839830833369775	3.1196031343358968	0.0018109485157211294	0.01807913864675763	TF	7018
ENSG00000116176	199.01258091355936	0.5908478452516643	0.18944053372843775	3.118909314828274	0.00181521820465923	0.01811356038266338	TPSG1	25823
ENSG00000202538	26.397748380191896	-0.830576784792309	0.26646117948657827	-3.1170648812434063	0.0018266136713904933	0.018219024958579477	RNU4-2	26834
ENSG00000247627	1138.9067565136481	0.6267675634320152	0.2010973144034034	3.1167376117948185	0.0018286424944055403	0.018231011535134022	MTND4P12	100293090
ENSG00000158863	1424.2987288895142	0.20529577030117604	0.06588285006114657	3.1160730009500024	0.0018327689526226605	0.018241035836369268	FAM160B2	64760
ENSG00000164830	1377.4331595138738	-0.21489778825166278	0.06896121258920852	-3.1162124357031873	0.0018319025168483016	0.018241035836369268	OXR1	55074
ENSG00000170881	1170.1081253505952	-0.17304910547310728	0.055534897611177914	-3.116042577132193	0.0018329580536931421	0.018241035836369268	RNF139	11236
ENSG00000237248	7.857512165256996	-0.37498889436013355	0.12032667504182773	-3.1164236378158097	0.0018305908415613887	0.018241035836369268	LINC00987	100499405
ENSG00000233822	40.26771323742283	-0.34355987455515874	0.11027335076672255	-3.115529474405303	0.0018361499766282711	0.018264555024736902	H2BC15	8341
ENSG00000136688	4.208130368352962	0.5528939117996097	0.17747394858902346	3.115352513398721	0.0018372520042461142	0.01826727376165859	IL36G	56300
ENSG00000235831	41.64079198318613	-0.23824064395614405	0.07651722140962888	-3.1135558710468803	0.0018484750823308282	0.018370575401180544	BHLHE40-AS1	100507582
ENSG00000156831	747.1601932653374	-0.21006651461189135	0.06750397302584928	-3.111913346662583	0.0018587905124866717	0.018456450120154823	NSMCE2	286053
ENSG00000226306	16.126387540369254	0.9046078985445468	0.2906814799974094	3.1120245381735665	0.0018580905388864597	0.018456450120154823	NPY6R	4888
ENSG00000095303	525.8596422031325	-0.31473567708309724	0.10116393374729783	-3.111145103049179	0.0018636333881523054	0.018496204761387334	PTGS1	5742
ENSG00000079263	90.66008584729023	-0.4097309124877301	0.13171402617056696	-3.1107614306553577	0.001866056330465829	0.018511917053311552	SP140	11262
ENSG00000277232	9.366881921808725	-0.2842139800625974	0.09136886531060286	-3.1106217538811434	0.0018669391261980453	0.018512343301297127	GTSE1-DT	150384
ENSG00000087586	1816.3181820257923	-0.19872610062539015	0.06390551704940502	-3.109686139801608	0.0018728623642075696	0.01852993791159151	AURKA	6790
ENSG00000154721	150.70352923600805	-0.36538684559646095	0.11749991323513143	-3.1096775779338492	0.0018729166477805146	0.01852993791159151	JAM2	58494
ENSG00000154813	879.8697303900925	-0.1463961175198869	0.04707421251443333	-3.1099005102847057	0.0018715036930265568	0.01852993791159151	DPH3	285381
ENSG00000174306	976.7476686026707	-0.19277224140101987	0.061982235959304674	-3.110120801830822	0.0018701084377351106	0.01852993791159151	ZHX3	23051
ENSG00000133731	936.3166182996956	-0.22103013557899462	0.07108745813904742	-3.1092704868791143	0.001875499337054294	0.01853884837968063	IMPA1	3612
ENSG00000186106	707.1161575528273	-0.2144419004855036	0.06896811729396717	-3.109290334423286	0.0018753733433587137	0.01853884837968063	ANKRD46	157567
ENSG00000134698	715.7198725919274	-0.1612927298220798	0.05188875993914792	-3.1084329248036453	0.0018808233366100309	0.01858314155486101	AGO4	192670
ENSG00000135144	135.94064752334538	0.3240621381842322	0.10427004779145074	3.1079120519095276	0.001884141285153453	0.01860758348953296	DTX1	1840
ENSG00000072694	116.52501509629747	-0.44905321790121144	0.1445302146510627	-3.1069850618111543	0.0018900594924095016	0.018640976013951965	FCGR2B	2213
ENSG00000113263	110.05317788974433	-0.38217838628794354	0.12301265858246485	-3.106821612441942	0.0018911047755094997	0.018642943902753086	ITK	3702
ENSG00000256940	18.052821080268586	0.4166685481462638	0.13412768316389945	3.106506712988616	0.0018931201015020807	0.018650781126121167	PPP1R14B-AS1	105369340
ENSG00000261175	8.553732548647458	0.7689055176689681	0.24752039128158337	3.106433024316967	0.0018935919865834582	0.018650781126121167	LINC02188	102724344
ENSG00000183111	399.0442227985658	0.24342629085760817	0.07837225165478322	3.1060265045064757	0.0018961971872260464	0.018668099418501	ARHGEF37	389337
ENSG00000112062	2729.5330319303557	-0.12041748854416098	0.03877679951551934	-3.1054003953051157	0.001900216076526598	0.018699313828069553	MAPK14	1432
ENSG00000008394	3920.4363840345854	0.2521801828058417	0.08123838730484376	3.104199765309789	0.0019079446097318407	0.018766989304916985	MGST1	4257
ENSG00000116035	7.265546608066229	-0.5758760315106489	0.1855482894740533	-3.1036450572678453	0.0019115250419168121	0.01879382091836409	VAX2	25806
ENSG00000283599	1.7681595403292087	-1.1249128039493428	0.3624931346183588	-3.103266507746904	0.001913971978091273	0.01880948921670349	BX276092.9	101059915
ENSG00000136810	10913.17785319396	0.17810561369782021	0.05740411227564669	3.102662973735774	0.0019178791588587334	0.018839487655402432	TXN	7295
ENSG00000066230	672.6923466076244	-0.5346092652720855	0.17232302213316256	-3.1023670468068185	0.0019197976164907708	0.018849932677196462	SLC9A3	6550
ENSG00000107798	2523.3177173177974	-0.21587936861728882	0.06959352346137931	-3.102003719312909	0.0019221554335921757	0.018856284923307667	LIPA	3988
ENSG00000211789	7.262157575158691	-0.48669826950342787	0.1568958059231229	-3.1020476719556433	0.001921870061198554	0.018856284923307667	TRAV12-2	28673
ENSG00000123159	6662.96129885242	0.2013009941802986	0.06490031261657489	3.1016952933580835	0.00192415905310095	0.01885915429413261	GIPC1	10755
ENSG00000156853	428.1234270825006	-0.1364670677226692	0.043995939730591765	-3.1018104979305474	0.001923410428350465	0.01885915429413261	ZNF689	115509
ENSG00000007952	6452.690748213468	0.40019616416351095	0.12906311358091524	3.100778782255324	0.0019301242827137236	0.018900812778257933	NOX1	27035
ENSG00000230316	163.56650505965143	0.6624601655443819	0.21363581213736577	3.10088537552134	0.0019294296352441586	0.018900812778257933	FEZF1-AS1	154860
ENSG00000123364	2.9895791102493368	-1.3109104717658289	0.42288620268481686	-3.0999130816828027	0.0019357743957812248	0.018939314250424118	HOXC13	3229
ENSG00000144366	315.97427335675417	-0.39002620347358136	0.12583108304032553	-3.099601418423684	0.001937812223679429	0.018950840659523363	GULP1	51454
ENSG00000115268	18711.1145551392	0.254195939769998	0.08203677578984102	3.098560826198099	0.001944630470756338	0.019009086238085126	RPS15	6209
ENSG00000162747	115.78036247146477	-0.5920551053625278	0.19108353683546578	-3.098409811580588	0.0019456217883249292	0.01901034622342483	FCGR3B	2215
ENSG00000080493	418.74474337407906	-0.5827848179999006	0.1881260640024265	-3.0978419768160546	0.0019493534260422855	0.019015063392067977	SLC4A4	8671
ENSG00000198934	50.68474078792396	-0.4402779677207006	0.14212549534555904	-3.097811315627952	0.0019495551089268078	0.019015063392067977	MAGEE1	57692
ENSG00000203485	7563.678459218558	0.19493020373101044	0.06292359376958967	3.0978873273639724	0.0019490551547395464	0.019015063392067977	INF2	64423
ENSG00000186265	19.793193728068225	-0.41220217766045925	0.13310842521621613	-3.096739947083696	0.0019566143885757755	0.019058617307722413	BTLA	151888
ENSG00000270673	32.55506697018025	-0.2815438922583288	0.09091412912603522	-3.0968111883689886	0.001956144250246171	0.019058617307722413	YTHDF3-AS1	101410533
ENSG00000173762	262.5741041462249	-0.4365766405920981	0.14099489295793363	-3.096400383256097	0.001958856677597385	0.019063610483125455	CD7	924
ENSG00000029364	3039.4547934115612	-0.12676699195598623	0.04094387516449333	-3.096116121072951	0.001960735599369047	0.01907347520604232	SLC39A9	55334
ENSG00000108947	46.28367859360065	-0.38212107518473404	0.1234312599573125	-3.095820907255479	0.0019626886607041188	0.01907982011420567	EFNB3	1949
ENSG00000089693	7743.19541493055	0.14450052923009232	0.04668546256572373	3.0951932633561183	0.0019668469330936583	0.019099210108450886	MLF2	8079
ENSG00000137642	5250.502174738749	-0.23222494626220155	0.07503168829050318	-3.0950249361721274	0.001967963510474991	0.019100285324788444	SORL1	6653
ENSG00000100731	1240.852398175435	-0.1679503228802732	0.054276332387175594	-3.0943565177214607	0.0019724031263580193	0.019103991248901046	PCNX1	22990
ENSG00000141012	872.7210895999397	-0.18912342419808817	0.06111902544293491	-3.0943462011623093	0.00197247172063103	0.019103991248901046	GALNS	2588
ENSG00000161405	305.2941128269106	-0.3665048673800482	0.11844378346985646	-3.094336035570178	0.0019725393132739998	0.019103991248901046	IKZF3	22806
ENSG00000111199	91.70792910698317	0.3834025318034491	0.12393008236131178	3.0937002905045983	0.0019767707104400506	0.019136564238133525	TRPV4	59341
ENSG00000221926	679.029808648347	0.2174035521240541	0.0702945970470347	3.0927491052916567	0.0019831171772747994	0.01918115486558508	TRIM16	10626
ENSG00000110077	648.4504706987111	-0.35064505610219066	0.11338238039675852	-3.092588591588744	0.001984189994027601	0.019183114051908073	MS4A6A	64231
[truncated: 16,652 more rows]
