# Supplementary material for: Stress granules are not present in Kras mutant cancers and do not control tumor growth
Source: EMBO Rep. 2024 Oct 10;25(11):7. doi: 10.1038/s44319-024-00284-6 (PMC11549491; doi:10.1038/s44319-024-00284-6)
Supplement: Supplementary file 8 — Source data Fig. 4_C [file 44319_2024_284_MOESM8_ESM.zip › SG_EMBOR_SourceData_DESeqData_Fig4A_C/Fig4A_DESeqData.txt]

ENSEMBL	baseMean	log2FoldChange	lfcSE	stat	pvalue	padj	gene	ENTREZID
ENSG00000155849	1186.1337519056433	-1.379115167556058	0.1306006178458653	-10.559790530115931	4.576819941114937e-26	9.616356378276594e-22	ELMO1	9844
ENSG00000130035	113.60590506914026	-2.480257653729576	0.2618446873780321	-9.472247379030312	2.738864871497214e-21	2.877314490751398e-17	GALNT8	26290
ENSG00000183508	1663.5305812448198	-1.3978176103901243	0.14886686598558682	-9.389716114030774	6.016218985870026e-21	4.213559237070504e-17	TENT5C	54855
ENSG00000233355	47.84338990689159	-2.518779359955382	0.2698681486488832	-9.33337028680804	1.025567941412293e-20	5.047585252432641e-17	CHRM3-AS2	100506915
ENSG00000165197	34.071670027148706	-2.0023548519208965	0.22653293225958993	-8.839133595049864	9.646371839932644e-19	2.251999096986942e-15	VEGFD	2277
ENSG00000223648	102.99267942048591	-3.3374445883745802	0.37719769382170404	-8.847998391931162	8.910293542408089e-19	2.251999096986942e-15	IGHV3-64	28414
ENSG00000162892	22.904049149546267	-2.202090419473465	0.2533111926233674	-8.693221948339314	3.523031887615244e-18	6.729311180971263e-15	IL24	11009
ENSG00000196337	32.931573895437005	2.234495286035311	0.2578889547851636	8.66456373789554	4.532452497584976e-18	7.935946618896494e-15	CGB7	94027
ENSG00000188175	618.7020265501155	-2.7516656662707475	0.31821282425474473	-8.647249439789725	5.275557038724925e-18	8.526517610819185e-15	HEPACAM2	253012
ENSG00000158125	1332.122180218846	1.541398923289695	0.18094900093543467	8.5184163235015	1.6174983827295475e-17	2.2656839013020347e-14	XDH	7498
ENSG00000152056	1211.0464138347395	0.9951241486216146	0.11709149551641805	8.498688519031536	1.9174465174899294e-17	2.5179667986863067e-14	AP1S3	130340
ENSG00000009790	367.5872183152461	-1.5540553230894574	0.1833891297075333	-8.474086362522389	2.3693161838444562e-17	2.928335431691522e-14	TRAF3IP3	80342
ENSG00000168421	443.58408426986483	-1.586613566594349	0.18748230851463904	-8.462737519953583	2.611730919622584e-17	3.048615464010562e-14	RHOH	399
ENSG00000129993	371.6049358200866	-1.433149962795223	0.17010290758034285	-8.425193802865003	3.6015362742801416e-17	3.783593932945003e-14	CBFA2T3	863
ENSG00000162894	765.8711784425259	-1.9487705736372165	0.23115444865141327	-8.430599475833631	3.438989051478234e-17	3.783593932945003e-14	FCMR	9214
ENSG00000111913	522.8606186595122	-1.7216372566404845	0.20636007012776025	-8.342879780834519	7.250286433159042e-17	7.254084202243079e-14	RIPOR2	9750
ENSG00000162877	142.26326387281642	-2.6665796695035087	0.3206946774770664	-8.31501068393691	9.174400444948157e-17	8.761969443127532e-14	PM20D1	148811
ENSG00000104848	21.173150222898084	2.4942805095830796	0.30071980510306157	8.294367272312673	1.0916468935593135e-16	9.972431687206407e-14	KCNA7	3743
ENSG00000204839	2123.0501002089186	1.399715404582424	0.16938553583225355	8.263488365196629	1.414759968805165e-16	1.2385634043568883e-13	MROH6	642475
ENSG00000286330	13.010210129609947	-2.3096988951660813	0.2799909096386901	-8.24919244037814	1.5946846140235432e-16	1.3402367370099468e-13	AL353660.1	105370259
ENSG00000141314	46.61440977472508	-1.4485547916935884	0.17571490581677268	-8.243778664993133	1.668556821723435e-16	1.3483864377396573e-13	RHBDL3	162494
ENSG00000166562	2223.1926948563287	-1.0234373653455178	0.12440878840151959	-8.226407302050513	1.9291224916923518e-16	1.5012145434425188e-13	SEC11C	90701
ENSG00000245164	137.17186025798134	-1.9928318946832884	0.24243501802488918	-8.220066188947579	2.0339089748212762e-16	1.5262307667846368e-13	LINC00861	100130231
ENSG00000146285	144.0666093310667	-1.5356556195692803	0.1883769014338023	-8.152037791687142	3.5784242493228307e-16	2.592630065604207e-13	SCML4	256380
ENSG00000182162	498.3872435405847	-1.418967590563082	0.17470027820522457	-8.122297257570404	4.574412538733208e-16	3.203766061710781e-13	P2RY8	286530
ENSG00000106948	2261.807762417783	-0.9844180846849511	0.12160106068765397	-8.095472844710951	5.70423380738913e-16	3.811903807295442e-13	AKNA	80709
ENSG00000162545	7351.627136345861	0.8553005601959858	0.10579260955351652	8.08469101769648	6.232199598008027e-16	3.811903807295442e-13	CAMK2N1	55450
ENSG00000173848	8842.892701372562	0.8249045462541531	0.1020440971453271	8.083804642608158	6.27768655769547e-16	3.811903807295442e-13	NET1	10276
ENSG00000188404	1155.9091827086288	-1.7766536275386018	0.21980947410449683	-8.082698140181098	6.334929305768534e-16	3.811903807295442e-13	SELL	6402
ENSG00000196169	87.44080581217658	-1.6995956550912623	0.21028323983001032	-8.08241140123763	6.349846901877135e-16	3.811903807295442e-13	KIF19	124602
ENSG00000143217	3570.6972756905875	1.2209641238375215	0.15137170083449805	8.065999900288233	7.263886906635551e-16	4.239486883203321e-13	NECTIN4	81607
ENSG00000185811	894.3793185447888	-1.5381534775701131	0.19084482654629664	-8.05970748804645	7.647722910676079e-16	4.342873137195003e-13	IKZF1	10320
ENSG00000139438	278.292520771582	-1.388560095489138	0.1725245891849462	-8.048476463842512	8.383102614706618e-16	4.635193922042125e-13	FAM222A	84915
ENSG00000174004	236.71317167938733	-1.0256519333205467	0.12784941122906346	-8.022343814184024	1.037462701621297e-15	5.589263800965402e-13	NRROS	375387
ENSG00000225950	40.545121654986694	2.1869908631886075	0.2728849449499307	8.01433316004252	1.1073616528733917e-15	5.816693922130708e-13	NTF4	4909
ENSG00000068831	628.7513046352053	-1.7122622036901347	0.21377132497303672	-8.009784305290266	1.1490980030277014e-15	5.888706863808545e-13	RASGRP2	10235
ENSG00000171791	734.2182229096187	-1.1111763632235905	0.13891980792675002	-7.9986891704420895	1.2575071364682127e-15	6.290829153412766e-13	BCL2	596
ENSG00000085733	16748.411755229758	0.49158201910841304	0.06153550226866538	7.98859196699419	1.364886278050663e-15	6.427940849589215e-13	CTTN	2017
ENSG00000109255	496.37445438227695	1.8027332617037042	0.22564790823927797	7.9891423579786895	1.3588071565660222e-15	6.427940849589215e-13	NMU	10874
ENSG00000174123	140.0167497836248	-2.067550653718726	0.25884731911964387	-7.987529717327561	1.3766947705083751e-15	6.427940849589215e-13	TLR10	81793
ENSG00000281103	76.4712416847417	-1.2129729753220195	0.15224906539674773	-7.967030682002009	1.6253232199388769e-15	7.423840472638205e-13	TRG-AS1	100506776
ENSG00000198771	1212.0935027263859	-1.3738583407713028	0.17251797372237085	-7.96356641066409	1.6715023571432972e-15	7.472326814029324e-13	RCSD1	92241
ENSG00000139193	136.89421971035546	-1.6416490664316181	0.2063632406705272	-7.955142888323902	1.7892488830587883e-15	7.832064225405876e-13	CD27	939
ENSG00000100346	64.10020343010328	-1.6864433861073547	0.21215848633333492	-7.948979158239668	1.8805468414580835e-15	8.063708099158325e-13	CACNA1I	8911
ENSG00000186265	84.72317473200343	-2.0184863414215903	0.25429488687781304	-7.937581310439243	2.0616189327253665e-15	8.663335079098535e-13	BTLA	151888
ENSG00000211951	321.60724876869926	-2.676296921846849	0.33738848443956543	-7.932389649553198	2.149687088215875e-15	8.68597604048149e-13	IGHV2-26	28455
ENSG00000189052	429.8953088603143	3.5978064773141796	0.45456101820060896	7.914903243476939	2.4744545267416323e-15	9.627919270623784e-13	CGB5	93659
ENSG00000196878	30453.760777144496	1.1718621991152778	0.1480194833501195	7.916945611432792	2.4341616021126285e-15	9.627919270623784e-13	LAMB3	3914
ENSG00000110448	430.8065595900861	-1.399863908961023	0.17709771748915404	-7.904471773029794	2.6907213966382466e-15	1.0279044957230217e-12	CD5	921
ENSG00000178199	144.18710335403816	-1.3348753129949544	0.1692489677048363	-7.887051431373725	3.0940991627604752e-15	1.1608949555135776e-12	ZC3H12D	340152
ENSG00000227744	22.91006322396237	3.26265446746101	0.4141906417286512	7.877180551072115	3.348508868538332e-15	1.234307365558928e-12	LINC01940	401039
ENSG00000176678	1621.8247562976694	1.447946870323459	0.1838724557653469	7.874735040093716	3.4146571388122455e-15	1.2369889852342085e-12	FOXL1	2300
ENSG00000084070	3497.5994310785204	-0.9771185019486825	0.12415887561898284	-7.869904564432842	3.5491188832203536e-15	1.2428422809223808e-12	SMAP2	64744
ENSG00000122224	180.3712752411076	-1.6955011296722466	0.21540352654158082	-7.8712784182061775	3.5103544022745364e-15	1.2428422809223808e-12	LY9	4063
ENSG00000235532	18.626599934311262	-2.5663883073185048	0.32644166527964974	-7.861705720438538	3.789374499978514e-15	1.30522209211555e-12	LINC00402	100507612
ENSG00000213030	63.03745332420407	2.793276397153848	0.3556086623524713	7.854916634131976	4.000381393393981e-15	1.3556776363967892e-12	CGB8	94115
ENSG00000138378	188.4440333233369	-1.1379382586835338	0.14507064430576716	-7.844028432693023	4.36318246745799e-15	1.3988515856276928e-12	STAT4	6775
ENSG00000155961	100.44551097687848	-1.6517401212946605	0.210647426261425	-7.8412547003767354	4.4606661385491135e-15	1.3988515856276928e-12	RAB39B	116442
ENSG00000164742	303.7407076509571	-1.384150516094562	0.17644635635931155	-7.844596763879372	4.3434687476262566e-15	1.3988515856276928e-12	ADCY1	107
ENSG00000179144	543.6920523776663	-1.2674503129857062	0.1616320745605443	-7.841576719421141	4.449239577695651e-15	1.3988515856276928e-12	GIMAP7	168537
ENSG00000247982	393.4044263664074	-1.995375626219741	0.25432108150422567	-7.8458915573091685	4.29888307923602e-15	1.3988515856276928e-12	LINC00926	283663
ENSG00000177272	51.31803653298983	-1.639700500979747	0.2091957409248452	-7.83811608080883	4.573561278405027e-15	1.4131631767730592e-12	KCNA3	3738
ENSG00000106415	435.72505137884866	-0.7788986539572336	0.0994259787225931	-7.833955108759119	4.7275763412843516e-15	1.4395812537206597e-12	GLCCI1	113263
ENSG00000177335	392.9183889279665	1.8807086994561157	0.24046934174401924	7.8209915900969165	5.2408846513201446e-15	1.573088962984108e-12	C8orf31	286122
ENSG00000188763	17.12789715740758	-2.016179735764496	0.2585559763824325	-7.797846191659273	6.29726958073397e-15	1.8635483262084712e-12	FZD9	8326
ENSG00000175426	1102.6638101948024	-2.1760845832256557	0.27920589171386645	-7.793834757096506	6.500554734727938e-15	1.895568270499404e-12	PCSK1	5122
ENSG00000249242	445.54573476232895	-0.9928735400623828	0.1274191078886865	-7.792187188516173	6.585906608274546e-15	1.895568270499404e-12	TMEM150C	441027
ENSG00000186231	39.297208151435036	-1.6970761738887	0.21816952347836216	-7.778704132600877	7.32711977785169e-15	2.052668182032558e-12	KLHL32	114792
ENSG00000166960	11.211067681911578	-1.5622145426230374	0.20093967960741616	-7.774544807054525	7.571918608661522e-15	2.0933366037708847e-12	CCDC178	374864
ENSG00000124126	2201.589841525527	-0.9215873866849174	0.1186699419124619	-7.76597149904005	8.102177125763431e-15	2.210842124537863e-12	PREX1	57580
ENSG00000104814	352.4234454927965	-1.4512019655254864	0.18696277454445445	-7.761983470032596	8.361130561533298e-15	2.2237432180807107e-12	MAP4K1	11184
ENSG00000166501	644.9848429738087	-1.7063365517581766	0.21981686720077995	-7.762536940350509	8.324711332782104e-15	2.2237432180807107e-12	PRKCB	5579
ENSG00000124203	143.67935446706903	-1.8380921154236964	0.2369375027437434	-7.757708653710512	8.647753002591797e-15	2.2712242292182028e-12	ZNF831	128611
ENSG00000122188	122.07697543670714	-1.6409191263215093	0.21162479626871028	-7.753907648128126	8.910714144715832e-15	2.311395245612646e-12	LAX1	54900
ENSG00000104783	5686.214509943493	1.2281950924502838	0.15843748500322755	7.751922421801028	9.051168407664641e-15	2.319196334310266e-12	KCNN4	3783
ENSG00000117091	344.1070858938755	-1.6071635352967417	0.20738545434921574	-7.749644449945095	9.215020048666476e-15	2.3327323643678474e-12	CD48	962
ENSG00000119927	642.7185560055492	-1.0873458695534346	0.1404993146422476	-7.739154260802877	1.0008029551552467e-14	2.472591120791858e-12	GPAM	57678
ENSG00000187583	493.1394718368235	1.2534485154833939	0.16196654633536234	7.738934637082689	1.0025330150281488e-14	2.472591120791858e-12	PLEKHN1	84069
ENSG00000232869	29.669396024872157	-1.9326653675630325	0.24977153995530293	-7.737732521122648	1.0120548112326865e-14	2.472591120791858e-12	TRBV29-1	28558
ENSG00000204475	41.79966351233775	-1.8034175561782553	0.23328347364535768	-7.730584288708971	1.0705407969855972e-14	2.5854175500533773e-12	NCR3	259197
ENSG00000113263	422.60266912495837	-1.7501440764486695	0.22651139571775736	-7.726516676580025	1.105293254271403e-14	2.618667143076153e-12	ITK	3702
ENSG00000176124	266.32946960565005	0.7717023695736012	0.09988299884203318	7.7260632792379695	1.1092350470409672e-14	2.618667143076153e-12	DLEU1	10301
ENSG00000086619	2509.3310431690547	-1.6984055457661462	0.21989513800112379	-7.723706677668637	1.12994698256255e-14	2.6379240056246375e-12	ERO1B	56605
ENSG00000163191	37927.92964534348	0.8207540505965477	0.1062972938592658	7.721307107622135	1.1514275188816576e-14	2.6585322636508252e-12	S100A11	6282
ENSG00000159958	363.5114471409225	-2.3319307144344497	0.3027270212873617	-7.703080830108256	1.3282428207521563e-14	3.03344672900256e-12	TNFRSF13C	115650
ENSG00000116329	39.241954812826954	-1.630743104723783	0.21175021135172659	-7.701258451237367	1.3473266655033753e-14	3.0439441471926258e-12	OPRD1	4985
ENSG00000073792	2001.0351122615257	0.9226118288389942	0.12014617938623319	7.679077549965859	1.6023821574872348e-14	3.5816650543579033e-12	IGF2BP2	10644
ENSG00000126882	524.0383922889575	-1.0856530635809376	0.1414423477518476	-7.675587126746884	1.6466268950828474e-14	3.641818704482706e-12	FAM78A	286336
ENSG00000128815	790.4120797062618	-1.5091137195662432	0.19689465051066934	-7.664574510542465	1.7942502042461982e-14	3.909266645638862e-12	WDFY4	57705
ENSG00000185477	1205.361496225366	-0.919048906887118	0.11992039963267899	-7.663824584492729	1.8047635268524566e-14	3.909266645638862e-12	GPRIN3	285513
ENSG00000164695	1088.618318663284	0.8211981893846618	0.10727270617305056	7.655238864394065	1.9295325631022213e-14	4.136878437075589e-12	CHMP4C	92421
ENSG00000180096	378.0840384555589	-1.3599340696973878	0.17771738947741275	-7.652228483078358	1.975258645718728e-14	4.192137313656182e-12	SEPTIN1	1731
ENSG00000134962	70.43106536677378	-2.2184004794351013	0.2901380669790691	-7.646016610413068	2.0730090124113162e-14	4.355599235977417e-12	KLB	152831
ENSG00000254838	292.70364038122347	-1.5566545572851624	0.20388077475944008	-7.635121845705495	2.2560695697599482e-14	4.6932948247748785e-12	GVINP1	387751
ENSG00000085552	1501.2213605970417	1.3187274552589687	0.17277591671938491	7.63258838557221	2.3008660384939625e-14	4.73955846419575e-12	IGSF9	57549
ENSG00000136802	9441.195796159545	0.9186484253171491	0.12078398937228962	7.605713556004686	2.8333621484592226e-14	5.77978369915308e-12	LRRC8A	56262
ENSG00000234184	37.58263031902492	-2.7888779814378095	0.36691691589638886	-7.600843298882795	2.942071889533817e-14	5.943833891441829e-12	LINC01781	101927412
ENSG00000196329	51.46000062046585	-1.5545266625543928	0.20468418825423737	-7.594756956133425	3.083706628491515e-14	6.170643806784307e-12	GIMAP5	55340
ENSG00000197880	8.751692256779844	-1.8375940762425482	0.2420248757373452	-7.592583492271995	3.1358929024790524e-14	6.215872242828997e-12	MDS2	259283
ENSG00000036565	10.48857265447361	-2.39840546442536	0.31615548633670454	-7.586157976303679	3.295306198604692e-14	6.304037164241904e-12	SLC18A1	6570
ENSG00000100558	3000.6695828896623	1.0448920376924575	0.13774028249199224	7.5859582889501045	3.3003859314959284e-14	6.304037164241904e-12	PLEK2	26499
ENSG00000163644	928.244977109093	-0.8430305236769938	0.11109811610160494	-7.588162187250764	3.2447461958695924e-14	6.304037164241904e-12	PPM1K	152926
ENSG00000213203	308.87031077409824	-1.040840731118765	0.13714529914292134	-7.589328526923027	3.2156750692543567e-14	6.304037164241904e-12	GIMAP1	170575
ENSG00000106952	159.7729687003572	-1.5608304386206202	0.20585506045275187	-7.58218153679474	3.397923706582189e-14	6.431871621531385e-12	TNFSF8	944
ENSG00000074966	83.67523566186351	-1.2009092319699468	0.15857518028833134	-7.573122286768827	3.643590216797741e-14	6.794634538088589e-12	TXK	7294
ENSG00000205038	62.09844934499202	-2.015804784415591	0.2661921538391568	-7.572743055505742	3.654246360496933e-14	6.794634538088589e-12	PKHD1L1	93035
ENSG00000102098	38.984655407607036	-0.987482484895195	0.13052695419004837	-7.565353003314641	3.868127149325883e-14	7.129229783726853e-12	SCML2	10389
ENSG00000125733	5090.179957558336	0.7123187668971701	0.09432366475384278	7.551856352868753	4.290976154466586e-14	7.83979999839108e-12	TRIP10	9322
ENSG00000157734	118.63658676758435	-1.4503928195317815	0.19220069926900038	-7.546241116957851	4.480002935799489e-14	8.114598421041643e-12	SNX22	79856
ENSG00000101445	758.7278639179635	-1.3127339258343205	0.17401318826615947	-7.543876064304083	4.562047182963238e-14	8.123150284850897e-12	PPP1R16B	26051
ENSG00000246228	139.21465183243018	1.4813525822536588	0.19652958773402246	7.537555028398468	4.7886458749201603e-14	8.454978023356931e-12	CASC8	727677
ENSG00000137265	257.9701286535596	-1.6418067037778068	0.2179974341307214	-7.5313120556882485	5.023297642783089e-14	8.742843537397022e-12	IRF4	3662
ENSG00000163534	157.37146978042966	-3.0963595894061884	0.41114794670849975	-7.5310107084189815	5.034905849436198e-14	8.742843537397022e-12	FCRL1	115350
ENSG00000115221	10450.221953955026	1.2583041611257357	0.16712123681342847	7.529289425559283	5.1017187825735086e-14	8.786246995135409e-12	ITGB6	3694
ENSG00000002079	117.69209786736941	1.8044127381381903	0.23987923458325672	7.522171484634778	5.387385681747524e-14	9.12857746445139e-12	MYH16	84176
ENSG00000065413	826.3677856338675	-1.0021869107806392	0.13322227385123514	-7.522667807785264	5.366966519176741e-14	9.12857746445139e-12	ANKRD44	91526
ENSG00000146054	426.0699141871842	1.470738326460544	0.1958099036750668	7.511051784699992	5.86541828348791e-14	9.70380342947752e-12	TRIM7	81786
ENSG00000167984	311.3928452514939	-1.116822929523335	0.14868635595090826	-7.511267072091512	5.85577886640519e-14	9.70380342947752e-12	NLRC3	197358
ENSG00000238241	5.2639774228576135	-2.863687821658638	0.3812501656277069	-7.511309055941622	5.853900869923796e-14	9.70380342947752e-12	CCR12P	100133168
ENSG00000107099	1719.2064804277722	-1.0152519076290094	0.1352263634506946	-7.507795682157675	6.01312563412906e-14	9.867148147594257e-12	DOCK8	81704
ENSG00000116299	4667.0718159231255	-1.8167944224593484	0.2420191672331607	-7.506820402819802	6.058074870494785e-14	9.867148147594257e-12	KIAA1324	57535
ENSG00000161405	867.6663023468016	-1.4834499645205788	0.1980318662073985	-7.4909659386179985	6.836856031128654e-14	1.1049937082311089e-11	IKZF3	22806
ENSG00000123329	596.5590501917225	-1.1707116735682506	0.15632242260376647	-7.489083485711301	6.935621560858705e-14	1.1123995772152843e-11	ARHGAP9	64333
ENSG00000111291	73.21240097967345	1.3363360958272723	0.17869363304941882	7.478364354804406	7.525331919073363e-14	1.1978390072094729e-11	GPRC5D	55507
ENSG00000078589	222.9156240714577	-1.6655824426885322	0.22284839684323612	-7.47406069005825	7.77572509797541e-14	1.2283891731846716e-11	P2RY10	27334
ENSG00000122122	840.1347912929496	-1.290138017175808	0.17275580855798955	-7.467986332527526	8.143129919785899e-14	1.2768306174971755e-11	SASH3	54440
ENSG00000172578	752.5098507697068	-1.2959319246112826	0.17373867708512508	-7.459087097666383	8.712400360144619e-14	1.3559721775333227e-11	KLHL6	89857
ENSG00000104760	946.5747202272561	-3.061990580093475	0.41067855245859103	-7.455930098522049	8.923604958155442e-14	1.3786313512926765e-11	FGL1	2267
ENSG00000004660	559.7305118399955	-0.5791801537232057	0.07776839709764444	-7.447500210091752	9.512539807641233e-14	1.4418939862451615e-11	CAMKK1	84254
ENSG00000035720	96.77546895371364	-1.9907932619043756	0.26725605541861364	-7.449010870066603	9.404262406962591e-14	1.4418939862451615e-11	STAP1	26228
ENSG00000104894	1686.346358379757	-1.441978453663872	0.19362864205902916	-7.447134051708496	9.538968354103919e-14	1.4418939862451615e-11	CD37	951
ENSG00000237499	81.82057102373143	-0.9841881369935866	0.13228109205043875	-7.44012709403938	1.0058847724749783e-13	1.5096174967479834e-11	WAKMAR2	100130476
ENSG00000198561	1313.1148385561455	0.5413983646995545	0.07278044387749014	7.438788991324091	1.0161247932953491e-13	1.5141700731864243e-11	CTNND1	1500
ENSG00000196890	50.994192567161754	1.4449198777005403	0.19440542850488593	7.43250787188911	1.0655775852557992e-13	1.5547812947089998e-11	H2BU1	128312
ENSG00000072818	804.4559852155681	-1.2737452452228415	0.1714593207756032	-7.4288480758059885	1.0954747893702467e-13	1.5873807447902246e-11	ACAP1	9744
ENSG00000158457	727.2733506758443	-0.9890099506482162	0.1332324269536547	-7.423192485957238	1.1433042997526717e-13	1.6453401809659852e-11	TSPAN33	340348
ENSG00000126353	524.7586653308639	-1.983353521541129	0.2673271809281009	-7.419198880769863	1.1783086547952164e-13	1.684179805843693e-11	CCR7	1236
ENSG00000167483	243.75279473800703	-2.721766124643848	0.3669551112401624	-7.41716368371423	1.1965503525729513e-13	1.6986972606696135e-11	NIBAN3	199786
ENSG00000136573	248.33388912613555	-2.6590238274426277	0.35865460122156306	-7.413884607603249	1.226526487907523e-13	1.7295669823775144e-11	BLK	640
ENSG00000169583	1540.4498167724178	1.6928100642807156	0.22842563150961084	7.410771081569679	1.2556716946070352e-13	1.7588611983592276e-11	CLIC3	9022
ENSG00000100219	12047.948699387147	-1.0512948736311052	0.141928775003213	-7.407200362345873	1.289935028905793e-13	1.7948890657178556e-11	XBP1	7494
ENSG00000176454	7039.641267277062	1.0932109918312949	0.14766023625313163	7.403557109018981	1.325841034794482e-13	1.820735031507638e-11	LPCAT4	254531
ENSG00000185245	64.64426443763631	-1.6556259307646644	0.2236108369609498	-7.404050506969812	1.320921466604116e-13	1.820735031507638e-11	GP1BA	2811
ENSG00000163564	99.48790690720466	-1.5155736605912125	0.20475524464658715	-7.40187956214324	1.3427025584585095e-13	1.8319171075176456e-11	PYHIN1	149628
ENSG00000126368	1564.7511143761064	1.0106724939516638	0.13669893020279966	7.393419191008158	1.4310043126738885e-13	1.9397955879736177e-11	NR1D1	9572
ENSG00000147724	69.02184489311536	-2.0032363587955073	0.27158502483710834	-7.37609284605074	1.6300236190173997e-13	2.1954119396906783e-11	FAM135B	51059
ENSG00000115085	385.6020568521298	-1.484254568865131	0.20137981979523722	-7.370423562670378	1.7008676539105646e-13	2.2762375972175078e-11	ZAP70	7535
ENSG00000131037	6489.950587734201	1.2916919649775043	0.17534813814744507	7.366442430608294	1.7524156766931121e-13	2.3303801128480368e-11	EPS8L1	54869
ENSG00000132704	114.66813333400337	-2.4694730375954754	0.3357629355233649	-7.3548113157464075	1.9119699975053489e-13	2.5107751010990553e-11	FCRL2	79368
ENSG00000224259	1744.3504341182913	1.564269568318401	0.212679938788603	7.3550405234658	1.9086920393462925e-13	2.5107751010990553e-11	LINC01133	100505633
ENSG00000100351	182.62748593718828	-1.1203951954314428	0.15240862321029036	-7.3512585563189825	1.9634918472712832e-13	2.5466004446306744e-11	GRAP2	9402
ENSG00000171115	651.2889218216018	-1.01665858824539	0.13828363156571835	-7.351980684440081	1.9529103410135868e-13	2.5466004446306744e-11	GIMAP8	155038
ENSG00000250155	33.458537885434595	-1.4722136816873437	0.20052331281290608	-7.3418579667141275	2.106488777559401e-13	2.7153028040061702e-11	AC008957.1	107986412
ENSG00000197992	26.71561999019822	-1.4355049606319144	0.19570652839023076	-7.334987608433668	2.2174200178763357e-13	2.8408665850975423e-11	CLEC9A	283420
ENSG00000070081	3565.4665064957653	-1.028833233167483	0.14046749948652182	-7.324350735425471	2.4005808928260764e-13	3.0568851599496176e-11	NUCB2	4925
ENSG00000285420	9.830703103139431	-1.706789738264115	0.23313635308928407	-7.3209935544049065	2.461416638390984e-13	3.115471384893552e-11	AC011342.1	116435296
ENSG00000271856	70.78882241616074	-2.195494082564579	0.300020552546656	-7.317812276287835	2.520461088206087e-13	3.171102270916054e-11	LINC01215	101929623
ENSG00000152270	653.6371042647719	-1.1737256900176454	0.16053558729442882	-7.311311527860702	2.645473959925994e-13	3.308574605476492e-11	PDE3B	5140
ENSG00000012124	692.0062176111185	-1.9847794613477447	0.2716027955351618	-7.307654758990853	2.718451526774188e-13	3.359846178179557e-11	CD22	933
ENSG00000211978	21.088785876200024	-1.7629449875990857	0.24122969725531163	-7.308159018801187	2.708271779184545e-13	3.359846178179557e-11	IGHV5-78	28387
ENSG00000122121	86.49071258887028	-1.9559637376602579	0.26794184422972356	-7.299956239695379	2.878613357028161e-13	3.516427049099924e-11	XPNPEP2	7512
ENSG00000125731	2257.382888697885	0.9360051203238308	0.12821542714906886	7.300253496294095	2.872260593226961e-13	3.516427049099924e-11	SH2D3A	10045
ENSG00000028277	442.8708638361809	-1.2096023599110466	0.16578101839312454	-7.296386351317122	2.9559930829722787e-13	3.5900792292676616e-11	POU2F2	5452
ENSG00000216863	16.474401840953234	-2.010144945632276	0.2756447145847816	-7.292521275658286	3.0420750883024386e-13	3.673393085076008e-11	LY86-AS1	285780
ENSG00000237523	265.1836391458661	0.9380134762946224	0.12868208641691692	7.289386599278114	3.1136938799392686e-13	3.7383898349373696e-11	LINC00857	439990
ENSG00000118971	3320.242039044055	-1.186802980824647	0.16286595848681476	-7.286992271750439	3.1695108022783513e-13	3.7624062975520024e-11	CCND2	894
ENSG00000151079	56.86943086040399	-1.669673593450706	0.22912151927628244	-7.287284052255945	3.1626565427210977e-13	3.7624062975520024e-11	KCNA6	3742
ENSG00000166707	63.47750356238857	-1.093234222400508	0.15009071597631166	-7.283823088518345	3.244904826399239e-13	3.830263781318787e-11	ZCCHC18	644353
ENSG00000095370	781.5805681698313	-0.8215428585807499	0.11285313649799236	-7.279752110348879	3.3443412783390985e-13	3.925584055820268e-11	SH2D3C	10044
ENSG00000107562	3716.9211248226893	-1.4090090177262273	0.19358119819603845	-7.278646019637367	3.371871377191407e-13	3.9359105281204806e-11	CXCL12	6387
ENSG00000090661	681.0416270359754	-1.0658331604676732	0.14648581076953632	-7.2760163927722035	3.4382182776252817e-13	3.9911825542091045e-11	CERS4	79603
ENSG00000156298	608.8134721944331	-1.2681808823487706	0.17439367050225354	-7.271943291843169	3.543523601279189e-13	4.0908227684877496e-11	TSPAN7	7102
ENSG00000105122	660.5182561275508	-1.1611254476999922	0.1597698864708502	-7.267486216257892	3.6623869285346533e-13	4.185746915363621e-11	RASAL3	64926
ENSG00000231870	17.307378493333275	2.9665558167055743	0.40820222739377415	7.267368028944812	3.665591511241284e-13	4.185746915363621e-11	KRT17P3	729682
ENSG00000011638	2265.546098005339	0.648047098016335	0.08919363044792793	7.265620815767455	3.713288720917768e-13	4.210416967886332e-11	TMEM159	57146
ENSG00000137078	147.21989499853063	-1.566632686118567	0.21563776816852556	-7.265112690714782	3.727274075612097e-13	4.210416967886332e-11	SIT1	27240
ENSG00000187912	90.23267535273769	-2.281963662850947	0.3141493627478007	-7.263944904713714	3.759611917536658e-13	4.2242356149391834e-11	CLEC17A	388512
ENSG00000143367	2472.5148517123203	0.8095722105626555	0.11167103330392021	7.249616902526104	4.179520902876514e-13	4.6710592388477896e-11	TUFT1	7286
ENSG00000240038	4978.3824046794625	-2.7530097558735944	0.37992470167215087	-7.246198374985511	4.286321903266256e-13	4.765074577223667e-11	AMY2B	280
ENSG00000168280	395.5522988298381	-1.4761919676812514	0.20385708930414898	-7.241307980606036	4.443779949147931e-13	4.914118974291957e-11	KIF5C	3800
ENSG00000148925	1692.6138261944257	0.4334801564510425	0.05991784019337699	7.234575796658257	4.669864738974434e-13	5.1370957084079493e-11	BTBD10	84280
ENSG00000175463	542.7545631455433	-1.4146583707207514	0.19585372939723425	-7.2230351450265955	5.083986789103122e-13	5.563523251346131e-11	TBC1D10C	374403
ENSG00000230099	12.533528084888854	-1.713041492724746	0.23748779397587166	-7.213176997630404	5.466128840416434e-13	5.95071673917045e-11	TRBV5-4	28611
ENSG00000135926	24736.543424911015	0.6552756125871438	0.09096017516283732	7.2039836270550985	5.84783912242288e-13	6.333450917589028e-11	TMBIM1	64114
ENSG00000133561	880.4028699434726	-1.081869480935596	0.15027507918641306	-7.19926076095132	6.053987637499594e-13	6.52309406417969e-11	GIMAP6	474344
ENSG00000197747	27313.770187696224	0.7828190945007655	0.10875907264637884	7.197736018272583	6.122052145796055e-13	6.562777430373516e-11	S100A10	6281
ENSG00000245750	39.92224941537952	-1.1626611573575139	0.1615516453554372	-7.1968388486510895	6.162452276651721e-13	6.57255252714362e-11	DRAIC	145837
ENSG00000211899	22775.32495331927	-2.091403301395631	0.29066251521759673	-7.195297611148646	6.232467070796746e-13	6.61365482952073e-11	IGHM	3507
ENSG00000282164	51.81197168039302	-1.103634938107397	0.15342543045522963	-7.193298626132542	6.324440539995784e-13	6.677528652555347e-11	PEG13	359809
ENSG00000083454	171.3546877157295	-2.1248930751973907	0.29554837647370913	-7.1896624862238525	6.495168114659582e-13	6.823498862855625e-11	P2RX5	5026
ENSG00000174255	9.740078184126709	-1.9472005419917249	0.27119977708969645	-7.179948902936262	6.97374777252845e-13	7.222828203313027e-11	ZNF80	7634
ENSG00000198821	335.90070078107095	-1.2596928211566134	0.1754481648517003	-7.179857493644257	6.978411904585906e-13	7.222828203313027e-11	CD247	919
ENSG00000242472	9.07177879706886	-2.183681201586676	0.30408558361024174	-7.181140176594443	6.913242474137992e-13	7.222828203313027e-11	IGHJ5	28476
ENSG00000269743	152.3592405562951	-0.6857730038847998	0.09556688678944422	-7.175843295970445	7.186282994324926e-13	7.401519215380442e-11	SLC25A53	401612
ENSG00000132170	1999.1620010498125	1.1216426917184423	0.1563482705286756	7.1740012724523465	7.283693279867475e-13	7.465252658697343e-11	PPARG	5468
ENSG00000115165	885.956930880931	-1.1383830381160327	0.15877533423001738	-7.169772582351238	7.512245258299453e-13	7.662125491365524e-11	CYTIP	9595
ENSG00000107954	770.3695290661157	-1.6669169155737775	0.2325272579919439	-7.168694672482351	7.571620999955541e-13	7.685378204351007e-11	NEURL1	9148
ENSG00000087237	96.7545253258879	-1.194767718410681	0.16669701824866084	-7.16730107690621	7.649069199506053e-13	7.726663122635657e-11	CETP	1071
ENSG00000188822	87.08485867848908	-2.540218374210013	0.35447142748856675	-7.166214755890152	7.709979639544469e-13	7.750927378299945e-11	CNR2	1269
ENSG00000255760	25.823863154537648	-1.6819191930695885	0.2348830401457044	-7.160666823906263	8.02855614473717e-13	8.032761578908223e-11	LINC02422	105369723
ENSG00000135426	188.0525144412951	-1.3976827340581883	0.19542293735470262	-7.152091525066593	8.546555036840205e-13	8.510505586684812e-11	TESPA1	9840
ENSG00000240382	563.1902409311411	-2.146289913483158	0.30018925832621896	-7.149789187828837	8.691126904227552e-13	8.61364468795873e-11	IGKV1-17	28937
ENSG00000077327	27.09240818885428	-2.1264741909244527	0.29763833220008595	-7.144490345735913	9.033040597698002e-13	8.868841869076295e-11	SPAG6	9576
ENSG00000080546	1133.8078752402753	-0.6976947445924527	0.09776202712299721	-7.13666405172494	9.562316660534423e-13	9.301566451596702e-11	SESN1	27244
ENSG00000117090	178.71548320895127	-1.3180268221349545	0.1850330108327243	-7.123198267181052	1.0545095560224874e-12	1.0210276627460131e-10	SLAMF1	6504
ENSG00000142627	9549.316294008882	1.0816238919445822	0.15208214131128162	7.112103253009275	1.1428770448906772e-12	1.1015132839540375e-10	EPHA2	1969
ENSG00000197587	143.15312512111402	1.9145253219923921	0.26925609150778507	7.110425287953186	1.1568591401264954e-12	1.1098980544839175e-10	DMBX1	127343
ENSG00000075884	439.8742209753702	-1.1441182269399977	0.16101411062801382	-7.105701621289705	1.1971279854990301e-12	1.1433116410600055e-10	ARHGAP15	55843
ENSG00000246223	55.807934211330775	-1.5193652562264388	0.21384954055962183	-7.104832922485684	1.2046818629591359e-12	1.1453199376757648e-10	LINC01550	388011
ENSG00000136153	10312.495264055848	0.8362370504071058	0.11774294883802534	7.10222615162702	1.2276312232410695e-12	1.1590690383713002e-10	LMO7	4008
ENSG00000151702	965.6585604123361	-0.9584136390331769	0.13495096286137226	-7.101939984064455	1.2301765530284134e-12	1.1590690383713002e-10	FLI1	2313
ENSG00000137309	14122.85318741351	1.0322283038702185	0.14547954069260238	7.095350308063677	1.2902424265884729e-12	1.2048570500022402e-10	HMGA1	3159
ENSG00000244116	37.555020682501	-2.614750429423337	0.3688483083202347	-7.088958714033755	1.351248264748954e-12	1.2562423579929322e-10	IGKV2-28	28921
ENSG00000013588	32336.2261950074	1.1462738497497473	0.16194467405911295	7.078181832218423	1.4605800421519507e-12	1.3519051658878694e-10	GPRC5A	9052
ENSG00000198851	929.8884471721968	-1.346955976534781	0.1903619348418658	-7.075763217334921	1.4862845578006678e-12	1.3696633703486767e-10	CD3E	916
ENSG00000173208	44.81740457303447	-1.4862718777572514	0.2101262382346244	-7.0732331680430045	1.5136483118170121e-12	1.3887888506369974e-10	ABCD2	225
ENSG00000100055	868.8161009778736	-0.8900390801415049	0.12589445721802425	-7.0697241150190875	1.5524202221749075e-12	1.4181696212224773e-10	CYTH4	27128
ENSG00000197705	34.831133726988625	-2.0211059713929815	0.2860449492471398	-7.065693614631061	1.5981568349828386e-12	1.4536308770486762e-10	KLHL14	57565
ENSG00000271820	8.07528191281943	-2.7284686544993306	0.3862664711186146	-7.0636952945923	1.6213206387919234e-12	1.468343445761082e-10	AL109910.2	285804
ENSG00000174564	609.3217240716552	2.09114884227756	0.2964163244927057	7.054769489691245	1.7288708035081983e-12	1.5523634381414852e-10	IL20RB	53833
ENSG00000176438	527.3521914856394	-0.9011510106877796	0.12778944899724187	-7.051842055498882	1.7656455858088037e-12	1.578637421422501e-10	SYNE3	161176
ENSG00000186832	5095.375821238234	2.073342406576734	0.2940774079619967	7.050328758490246	1.7849555728149893e-12	1.589139895780328e-10	KRT16	3868
ENSG00000148219	218.786087650774	-0.9292290870725793	0.13187276672547626	-7.046406245551707	1.8359772840834037e-12	1.6276674563660926e-10	ASTN2	23245
ENSG00000226777	148.96607122487876	-2.241116422986075	0.31817602521030175	-7.043636997805808	1.87285679692154e-12	1.6533863092486753e-10	FAM30A	9834
ENSG00000105141	85.85099788916732	4.48031276052744	0.6364277544849306	7.039782173160277	1.9254059205537265e-12	1.6926654308265416e-10	CASP14	23581
ENSG00000124171	750.8118566175726	0.8341946202068548	0.11867898172032071	7.029000486141014	2.0801825438433706e-12	1.821113142862211e-10	PARD6B	84612
ENSG00000133574	1263.4856810696147	-0.9478254200027026	0.13486524581742984	-7.027944184269649	2.0959870379622778e-12	1.8273354213537518e-10	GIMAP4	55303
ENSG00000110324	1538.1643017056344	-1.007072028585809	0.14332010025006395	-7.026732655284754	2.1142591008475934e-12	1.8356486763598671e-10	IL10RA	3587
ENSG00000134121	364.24239078629984	-1.443378687519701	0.20560793558159712	-7.020053401328398	2.217834628176697e-12	1.917651167597555e-10	CHL1	10752
ENSG00000007314	25.402905129734005	-1.4931979753415838	0.21293223245050244	-7.012550228574192	2.3401280528486922e-12	2.0150996114099948e-10	SCN4A	6329
ENSG00000090776	6785.848179326474	0.8565507789027936	0.12216628354415514	7.011351692574052	2.3602659872823934e-12	2.0241448432159335e-10	EFNB1	1947
ENSG00000104921	188.84643302350085	-2.866699473973261	0.40930699927231223	-7.003788059011529	2.4913290173200924e-12	2.1278582919883112e-10	FCER2	2208
ENSG00000112293	60.25952571041781	-0.8349853886861635	0.11927346108951531	-7.000596621066466	2.548747884453991e-12	2.1520679656890855e-10	GPLD1	2822
ENSG00000153786	5774.225605751866	0.5917051725178677	0.08451446249601306	7.00122979005849	2.537253946212663e-12	2.1520679656890855e-10	ZDHHC7	55625
ENSG00000197291	29.127518565916347	-1.0575133415144526	0.15106242042148946	-7.000505741691502	2.550401805990111e-12	2.1520679656890855e-10	RAMP2-AS1	100190938
ENSG00000160856	186.7538767979489	-2.0024942704374165	0.28612205784831984	-6.99874132563029	2.5827219592168725e-12	2.1706228434042282e-10	FCRL3	115352
ENSG00000109452	3065.2308365880044	0.7996401927609129	0.11428108106938353	6.997135355023698	2.6124887308066596e-12	2.186892459082818e-10	INPP4B	8821
ENSG00000154016	40.638320554285954	-1.0912229690063666	0.15597790191574726	-6.996010047601485	2.6335465884148394e-12	2.1957717209993728e-10	GRAP	10750
ENSG00000131746	5488.613674093291	1.676216847079265	0.23975755206238825	6.991299471739227	2.7235169927356667e-12	2.2444372380148253e-10	TNS4	84951
ENSG00000162630	97.61231630148686	-1.5059796499719331	0.21540839214470345	-6.991276593162031	2.7239612378933914e-12	2.2444372380148253e-10	B3GALT2	8707
ENSG00000112365	505.9791296065703	-0.4485878045161156	0.06423787959675718	-6.9832287013838625	2.8847223043313434e-12	2.367613294386948e-10	ZBTB24	9841
ENSG00000265148	60.422693314422844	-1.0561163620968768	0.1512858468061244	-6.980933011204343	2.932261152684051e-12	2.397266112025082e-10	TSPOAP1-AS1	100506779
ENSG00000147138	142.09197136070557	-1.5711310771434235	0.22510623772227026	-6.979509288773422	2.962128475919626e-12	2.4122977289747003e-10	GPR174	84636
ENSG00000230002	32.42472913559841	1.0509151292143772	0.15061362163481024	6.977556995226565	3.003569851454758e-12	2.436602554012198e-10	ALMS1-IT1	100874291
ENSG00000089486	1282.5391020545942	-0.6875596600834952	0.09854988903011457	-6.9767674712793735	3.0204900734347164e-12	2.4409044974206474e-10	CDIP1	29965
ENSG00000170011	143.24678301827106	-1.4209256908237333	0.20376445289058964	-6.973373768910972	3.094290832888969e-12	2.490963398077783e-10	MYRIP	25924
ENSG00000134285	1338.4071484674564	-0.9544877428976026	0.136891316116776	-6.972595267353342	3.111468156751795e-12	2.4952312000577085e-10	FKBP11	51303
ENSG00000167216	76.20742002051661	-0.706731961284896	0.10143424685726238	-6.967390040164686	3.2287462559595255e-12	2.5794367902648513e-10	KATNAL2	83473
ENSG00000163376	137.61003897260397	-1.1330848884315925	0.16265779228964827	-6.966065827414425	3.2592668697345732e-12	2.593956674242164e-10	KBTBD8	84541
ENSG00000203814	120.49913487532547	1.561734241858253	0.22424659780498477	6.964360918493887	3.298978676485556e-12	2.615654376288227e-10	H2BC18	440689
ENSG00000127084	836.9228838721878	-0.8696277100817609	0.12489263896393048	-6.963002121629547	3.330968022494173e-12	2.6310890646851527e-10	FGD3	89846
ENSG00000125245	49.84222095227011	-1.6009055448904919	0.22995450100436352	-6.961836093219649	3.358661474400673e-12	2.64302757448062e-10	GPR18	2841
ENSG00000013523	1268.258973826733	-0.5144433742173075	0.0739145031752819	-6.959978787888882	3.403239769178411e-12	2.6681145817241637e-10	ANGEL1	23357
ENSG00000070182	205.28912737174784	-1.1861856915993023	0.17050456229224076	-6.9569146751991795	3.478054581108579e-12	2.696583203087541e-10	SPTB	6710
ENSG00000105369	1145.3507231965611	-2.1799274305184118	0.31332600964762874	-6.957377821809277	3.466643594797035e-12	2.696583203087541e-10	CD79A	973
ENSG00000178562	195.71926462810924	-1.4545680858369083	0.20923798656063408	-6.951740024583901	3.6080787026793513e-12	2.7871081478674945e-10	CD28	940
ENSG00000081237	2936.764131719677	-1.4108230007116422	0.2030990752898553	-6.946476731605839	3.745216685766612e-12	2.88244497379642e-10	PTPRC	5788
ENSG00000164398	48.818413627249996	-1.3454983804183578	0.19387195540838223	-6.940139318160423	3.917134461038835e-12	3.0037559182805463e-10	ACSL6	23305
ENSG00000163328	498.095548530499	-0.8270576344854282	0.11918941993395117	-6.939018873854259	3.948323868219255e-12	3.0166630107329007e-10	GPR155	151556
ENSG00000205269	272.7639400138833	-0.8125072231040779	0.11719377744293402	-6.93302358565682	4.119394910863994e-12	3.1359640026146153e-10	TMEM170B	100113407
ENSG00000205420	5719.336228635628	2.7828929501502166	0.40171817730193393	6.927475796193749	4.28415810179789e-12	3.249618984724746e-10	KRT6A	3853
ENSG00000153283	381.5825982220969	-1.2448360331074104	0.1797706231164078	-6.9245798425103935	4.372713646616368e-12	3.304859224066781e-10	CD96	10225
ENSG00000078596	996.9352807352361	-1.2539033873117944	0.18113853278675365	-6.922344837517035	4.4422825451547045e-12	3.345404966173674e-10	ITM2A	9452
ENSG00000135480	28596.873089603603	1.2098440125402956	0.1751325609291207	6.90816148705746	4.909749098859491e-12	3.684240654147742e-10	KRT7	3855
ENSG00000110660	1462.7607841377953	0.8223236150646807	0.11908019285490055	6.905628848507859	4.998151884473559e-12	3.7372302222303894e-10	SLC35F2	54733
ENSG00000211807	7.405677146095115	-1.6918676145766869	0.24511416801660274	-6.902365653796433	5.1143583093257855e-12	3.81055966089518e-10	TRAV26-1	28657
ENSG00000197888	33.805520337982955	-2.362766218262259	0.3425617168337411	-6.897344630629009	5.2983539308494975e-12	3.9198491000379855e-10	UGT2B17	7367
ENSG00000275743	6.185801703504129	-1.820124738534703	0.2639440450576375	-6.895873472490133	5.3534829200431125e-12	3.9467378818605555e-10	TRBV14	28573
ENSG00000132970	181.91147183659524	-0.7547226523818856	0.10945791946691268	-6.895094078688622	5.382916725307725e-12	3.9545616543860355e-10	WASF3	10810
ENSG00000005844	949.0038234936418	-1.2138688733004124	0.17610353242291887	-6.892927453523551	5.465575201612742e-12	3.996327575427024e-10	ITGAL	3683
ENSG00000181045	548.151178604424	-0.5368701114425548	0.07789068990539552	-6.8926095287463305	5.4778084894721e-12	3.996327575427024e-10	SLC26A11	284129
ENSG00000177455	269.5342685267474	-2.365966714917424	0.34351861520571886	-6.887448336680521	5.680199104844338e-12	4.129642331899114e-10	CD19	930
ENSG00000134909	3355.6621943543655	0.6733696140890907	0.09779474613857267	6.885539772606425	5.756882699260107e-12	4.170960772212211e-10	ARHGAP32	9743
ENSG00000179088	11.187587895840775	-2.3415345516862645	0.34011865660753593	-6.8844637193430085	5.800563446691776e-12	4.188166274173227e-10	C12orf42	374470
ENSG00000169129	2241.4306226654617	0.7776366391027946	0.11303145191290585	6.879825269359427	5.99260181005137e-12	4.312005364074977e-10	AFAP1L2	84632
ENSG00000165521	22.233766698724867	-1.3853501610788763	0.20144214113624204	-6.877161617051706	6.1056829552080386e-12	4.378378995627171e-10	EML5	161436
ENSG00000138356	971.3291195470856	-1.5567618855683822	0.22648198461143004	-6.873667626320402	6.2571903976388975e-12	4.471762838258193e-10	AOX1	316
ENSG00000136068	30583.913950191858	0.9373762856932609	0.1364002889951565	6.872245598589213	6.319902295832746e-12	4.5012700724658245e-10	FLNB	2317
ENSG00000110665	78.14826510660593	-1.331150860665234	0.1937995538717229	-6.868699303334469	6.4789909456349435e-12	4.58350433531097e-10	C11orf21	29125
ENSG00000139187	69.8316955869812	-1.0463098581164725	0.15235364910258165	-6.867638972086444	6.527315491695769e-12	4.594377933621335e-10	KLRG1	10219
ENSG00000173578	80.4719280436782	-1.6436280882487129	0.2393376310322418	-6.867403513437866	6.538094341786584e-12	4.594377933621335e-10	XCR1	2829
ENSG00000163219	692.2961046662881	-1.0046487409548421	0.14630494951255318	-6.86681307981752	6.56520004598183e-12	4.5980472722041406e-10	ARHGAP25	9938
ENSG00000139211	2921.5187827586947	1.0873493967350738	0.15848024700707258	6.861103621869974	6.833057342813307e-12	4.769746439529914e-10	AMIGO2	347902
ENSG00000169291	331.66565539228253	-0.9013403677143287	0.1314284160518908	-6.858032644618192	6.981530800609397e-12	4.857249789788212e-10	SHE	126669
ENSG00000178209	47502.54857972407	0.8486968659816115	0.12376837790185347	6.857138150866095	7.02536854512433e-12	4.871617772330274e-10	PLEC	5339
ENSG00000126458	4504.994843776166	0.6764127566744526	0.09870819479000811	6.85265046244087	7.2494070914274405e-12	5.010437249933617e-10	RRAS	6237
ENSG00000120498	133.54943808648574	-1.957725305683529	0.28574688983557267	-6.85125674267203	7.320399692537438e-12	5.042915342291939e-10	TEX11	56159
ENSG00000105675	7.658924399539608	-2.8589166956940613	0.41731341965818947	-6.850766261089148	7.345545303727935e-12	5.043701058059727e-10	ATP4A	495
ENSG00000137648	13124.638443334663	1.1383487566217443	0.1662569122630205	6.846925887934587	7.54537814731533e-12	5.164037141799428e-10	TMPRSS4	56649
ENSG00000198879	551.4136284535499	-0.8211651181230608	0.11994400497255175	-6.846237278061359	7.581768750727255e-12	5.172095559140595e-10	SFMBT2	57713
ENSG00000174600	845.1485916772679	-1.107682153321982	0.161830944844676	-6.8446869316936025	7.664329717410536e-12	5.21149617127873e-10	CMKLR1	1240
ENSG00000177301	37.47526418060631	-1.4205924382142368	0.20760047635995435	-6.842915118128629	7.759763550468005e-12	5.248682764422135e-10	KCNA2	3737
ENSG00000159208	334.84825714802355	1.0538193663349222	0.15403764019819655	6.84131076650485	7.847181411490549e-12	5.284523353744485e-10	CIART	148523
ENSG00000064886	195.8968229461466	-1.417681263998875	0.2072855940806462	-6.839265749685017	7.960010257079484e-12	5.343379409313004e-10	CHI3L2	1117
ENSG00000106804	316.8670184364257	-1.0447415869860281	0.15278230934665277	-6.838105743090844	8.024715785843516e-12	5.369659343196118e-10	C5	727
ENSG00000100626	386.1148320016349	-1.2847154435626456	0.18797709036782145	-6.834425626276039	8.233423715800803e-12	5.468629523752689e-10	GALNT16	57452
ENSG00000109472	9181.99251748532	-1.1984378236215467	0.17536082812709028	-6.834125023366084	8.250704673883217e-12	5.468629523752689e-10	CPE	1363
ENSG00000184677	1241.1760104786456	-0.47398379640586213	0.06936810515357672	-6.832877953873631	8.322776111753917e-12	5.499051851700048e-10	ZBTB40	9923
ENSG00000143297	246.04020389499314	-1.8274170620214678	0.2674648832911445	-6.83236258732427	8.352740316753996e-12	5.50154942932032e-10	FCRL5	83416
ENSG00000103044	739.437055503845	1.5689642586206287	0.22973104416785314	6.829570049201813	8.516950150343057e-12	5.592176237776811e-10	HAS3	3038
ENSG00000160185	112.18667045038079	-1.1587973722123504	0.169798083648821	-6.8245609568185275	8.819462012781318e-12	5.754835911507711e-10	UBASH3A	53347
ENSG00000175267	39.90616541692516	1.8236592785087884	0.2672521071494768	6.823741440095728	8.869946735690497e-12	5.769859159863561e-10	VWA3A	146177
ENSG00000171345	84737.5037818449	1.0322176632719633	0.15135500561933699	6.819844900723178	9.113885288251444e-12	5.910242092328737e-10	KRT19	3880
ENSG00000110934	505.08373665056183	-0.95992905355024	0.14077991862899306	-6.81865043607538	9.189971052297385e-12	5.941245593225241e-10	BIN2	51411
ENSG00000070915	14.430161497060737	-1.4260558016957472	0.20926295443625692	-6.814659601540389	9.448722380695092e-12	6.089788525790939e-10	SLC12A3	6559
ENSG00000167895	1173.7801386704587	-1.1504374300562112	0.16904603120911327	-6.805468438552677	1.0072095956198095e-11	6.471706670815846e-10	TMC8	147138
ENSG00000257950	21.257555965364016	-0.9211260843062349	0.1354530917733147	-6.800332663116841	1.0437784652458486e-11	6.686228455268454e-10	P2RX5-TAX1BP3	100533970
ENSG00000132185	206.18832186033035	-2.4786815024084126	0.3649672170055844	-6.791518215649726	1.1095957035465388e-11	7.08623566176788e-10	FCRLA	84824
ENSG00000121210	842.3438759390378	-0.9310015720408403	0.1371443594577528	-6.7884787658921875	1.1332205453664043e-11	7.21518087233137e-10	TMEM131L	23240
ENSG00000162302	3357.4857978040513	0.5782692925990828	0.08529126919045836	6.7799353683879104	1.202296562589054e-11	7.631858935516197e-10	RPS6KA4	8986
ENSG00000211721	14.627030061304696	-1.469139091272192	0.21673670070036502	-6.778450933897222	1.2147121507536083e-11	7.68744487936267e-10	TRBV6-5	28602
ENSG00000163687	78.70059164468483	-1.6888535310233144	0.24917833262452452	-6.777690151607888	1.2211238066377901e-11	7.704814504884867e-10	DNASE1L3	1776
ENSG00000164691	371.27914130446123	-1.1696776658109755	0.17261961369856216	-6.776041498120433	1.2351321546806968e-11	7.769868773052731e-10	TAGAP	117289
ENSG00000197465	19.74002382005044	-0.9806887375397123	0.14476464812355475	-6.774366188509692	1.2495282117242967e-11	7.836966345235582e-10	GYPE	2996
ENSG00000048740	1401.0013407049812	-1.087043976906258	0.16064453642745227	-6.766765936027781	1.316928659225514e-11	8.235115493746213e-10	CELF2	10659
ENSG00000104881	3556.574336197713	0.9021191750992362	0.13343809552936878	6.7605819126868925	1.3743859888389836e-11	8.568909202224298e-10	PPP1R13L	10848
ENSG00000100721	239.76318680025418	-3.0890932033280034	0.45703814436688917	-6.758939579555578	1.3900534322741358e-11	8.615460963277837e-10	TCL1A	8115
ENSG00000136250	497.22156074503204	-1.1686138394290688	0.17289773942841796	-6.758988540234159	1.3895838401056882e-11	8.615460963277837e-10	AOAH	313
ENSG00000169918	99.43905471400964	-0.7398455090102074	0.10948427426440759	-6.757550469973978	1.4034416267293707e-11	8.672856476238474e-10	OTUD7A	161725
ENSG00000143797	3671.6117468376715	0.8645461267937522	0.12805361960985226	6.751438416405648	1.4638652022614192e-11	9.019727790238909e-10	MBOAT2	129642
ENSG00000160654	183.74443238639194	-1.2993182602135909	0.19247354756620913	-6.750632887704412	1.472016264399088e-11	9.043430915581648e-10	CD3G	917
ENSG00000071073	2150.931288270595	-0.6520882385223175	0.09664171250550158	-6.7474822373951175	1.504326464855824e-11	9.188198649152826e-10	MGAT4A	11320
ENSG00000142748	115.92479639504522	-0.9766960514443433	0.14474694408659075	-6.747610857055902	1.5029939648227644e-11	9.188198649152826e-10	FCN3	8547
ENSG00000007402	434.7971570764988	-1.2745243211396486	0.1889172726372071	-6.746467929310092	1.5148753151965455e-11	9.225810216694092e-10	CACNA2D2	9254
ENSG00000088367	6443.108447771494	0.6465777535957484	0.09586567696047184	6.744621997113221	1.5342592955297163e-11	9.316856086235512e-10	EPB41L1	2036
ENSG00000015285	780.1000337392675	-1.0051858827652986	0.14910199165776358	-6.741599301185188	1.5665261366047613e-11	9.404080187486469e-10	WAS	7454
ENSG00000149294	533.8036468945375	-1.3149004477631192	0.19504188950044854	-6.741630995940978	1.566184376685118e-11	9.404080187486469e-10	NCAM1	4684
ENSG00000158887	118.36861779312719	-1.167866683732401	0.17322122057189143	-6.742053195772888	1.561638816213953e-11	9.404080187486469e-10	MPZ	4359
ENSG00000167077	210.53513347185955	-0.9723817274402144	0.14438213012659734	-6.734778927195556	1.6417936618709185e-11	9.799922337945985e-10	MEI1	150365
ENSG00000166819	345.97529749471084	-2.3763460395950116	0.35324065792500947	-6.727272147985562	1.7287323218762032e-11	1.0289630259190058e-9	PLIN1	5346
ENSG00000185332	128.97023614530065	1.189988575504331	0.176904315163777	6.726735718134667	1.7351146616414074e-11	1.0298444676764861e-9	AC027601.1	284186
ENSG00000188848	25.70737722340538	-2.022624515302398	0.30073918845879627	-6.725510318983634	1.7497809072508975e-11	1.0356238490774256e-9	BEND4	389206
ENSG00000220008	33.564660452484496	-1.7275508323166457	0.2569656360143081	-6.722886605041827	1.7815923392848806e-11	1.0514897932785007e-9	LINGO3	645191
ENSG00000085978	2052.0274193788855	0.40023074894317495	0.059560879061741796	6.719691771645766	1.821093664547408e-11	1.0717926886780277e-9	ATG16L1	55054
ENSG00000147804	3046.286015816408	1.2286142783705836	0.1829076044966668	6.7171306614153	1.8533777030512475e-11	1.0847164044236704e-9	SLC39A4	55630
ENSG00000154678	159.83806647575406	-1.0489223601458781	0.15615516303547153	-6.717180141572453	1.852748705065435e-11	1.0847164044236704e-9	PDE1C	5137
ENSG00000010671	519.3807474274597	-1.1230056922091938	0.16726581748807381	-6.713898327070114	1.8949236923721823e-11	1.1059336551877433e-9	BTK	695
ENSG00000233610	14.254355273993529	1.9928988730349138	0.2968496369642321	6.713496076382405	1.9001572962865897e-11	1.1059336551877433e-9	LINC00462	100129597
ENSG00000138767	2152.6278402724056	-0.5124286630462287	0.07634301805545393	-6.712187651187847	1.9172790386955842e-11	1.1124560011620958e-9	CNOT6L	246175
ENSG00000175175	59.07372883576493	-1.4405576700609037	0.21462956315156967	-6.711832465705545	1.9219529219068144e-11	1.1124560011620958e-9	PPM1E	22843
ENSG00000069011	1602.8985076579072	1.380245228168318	0.20599519214196158	6.70037593507096	2.078840311962779e-11	1.199959170182691e-9	PITX1	5307
ENSG00000121653	561.2370182653358	-0.9170212922717945	0.1369757354288022	-6.694771810503967	2.160084316392207e-11	1.2400418462217665e-9	MAPK8IP1	9479
ENSG00000145708	15.833069547879301	-1.2957951366243783	0.19354401003902721	-6.695092947402958	2.1553459268968826e-11	1.2400418462217665e-9	CRHBP	1393
ENSG00000169908	30346.061925124646	0.887735358844487	0.13267946354498397	6.690827164397653	2.2191263613865785e-11	1.2704649585584032e-9	TM4SF1	4071
ENSG00000134061	361.87407974507823	-1.1933480843201243	0.17847246146130472	-6.6864550113175785	2.2864139155683286e-11	1.305430510326254e-9	CD180	4064
ENSG00000189233	59.56285914715504	-1.4005818757861987	0.20966168673427235	-6.680199408875845	2.3861733890267572e-11	1.355024029103816e-9	NUGGC	389643
ENSG00000006534	4453.7095495035655	0.8346600943391446	0.12498240431922743	6.678220817446217	2.418604335617463e-11	1.3565804279289616e-9	ALDH3B1	221
ENSG00000102879	2680.918114055641	-1.1606883465566498	0.17381614310195934	-6.677678642747228	2.4275661427789047e-11	1.3565804279289616e-9	CORO1A	11151
ENSG00000108963	500.460151758564	-0.38386399633122203	0.05748231160742968	-6.677949887485162	2.4230785817629398e-11	1.3565804279289616e-9	DPH1	1801
ENSG00000112137	135.61265404418216	-0.8671380494787896	0.12982978114103752	-6.6790380593555385	2.4051570111396085e-11	1.3565804279289616e-9	PHACTR1	221692
ENSG00000161649	28.49338888106402	-2.3350481467543323	0.3497094779628459	-6.6771085540964785	2.437024410250955e-11	1.3565804279289616e-9	CD300LG	146894
ENSG00000169413	854.436185669626	-1.004687363271554	0.15042917391415836	-6.678806624603774	2.4089577126112734e-11	1.3565804279289616e-9	RNASE6	6039
ENSG00000223350	92.52927802776257	-2.2572457242766584	0.3380322276940066	-6.677605090127565	2.428784422765347e-11	1.3565804279289616e-9	IGLV9-49	28773
ENSG00000186517	1636.7164513325445	-0.9088574733920167	0.13618833930842478	-6.673533710795413	2.4971618796152178e-11	1.384376471044732e-9	ARHGAP30	257106
ENSG00000173198	157.42102952734098	-1.0833090915201744	0.16237752193574942	-6.671545904911796	2.531227529833079e-11	1.397233274043867e-9	CYSLTR1	10800
ENSG00000276557	12.620957045878932	-1.6655046345262732	0.24964824416558354	-6.6714053611432504	2.533653216937382e-11	1.397233274043867e-9	TRBV18	28569
ENSG00000186847	605.7597590159306	2.641976299860376	0.39618334729999216	6.668569786856431	2.5830821829139514e-11	1.4207628205551055e-9	KRT14	3861
ENSG00000115607	69.32080960920784	-1.104711941672159	0.165676648059265	-6.667879599284186	2.5952554628406144e-11	1.4237313976434504e-9	IL18RAP	8807
ENSG00000253972	14.756873109320678	1.3310943405706197	0.1996490458049727	6.6671710611174175	2.607810817157313e-11	1.4268935697732371e-9	MAL2-AS1	105375726
ENSG00000151892	696.1601695299122	-1.4831366231222893	0.22247437082241722	-6.666550477880231	2.6188564327418404e-11	1.429215389826982e-9	GFRA1	2674
ENSG00000003987	83.75339313260007	-0.9924053457843541	0.14890248220311947	-6.664800553362189	2.6502501512845836e-11	1.44260118986115e-9	MTMR7	9108
ENSG00000156886	22.56530400270219	-1.3595068400768449	0.2040614028141199	-6.662243919371775	2.696779521904829e-11	1.4641352592956684e-9	ITGAD	3681
ENSG00000089012	119.60187327305972	-1.3246558311771532	0.19899040489385356	-6.656882938068082	2.7969577707869832e-11	1.5146103021135388e-9	SIRPG	55423
ENSG00000055163	1438.9129914346076	-0.8758959183622083	0.1317285115004142	-6.649250859860009	2.945885368931129e-11	1.5911567477278136e-9	CYFIP2	26999
ENSG00000100077	1229.298254451427	-0.7309175680894958	0.10994223213545153	-6.648196547337582	2.967059329358457e-11	1.5984841940807832e-9	GRK3	157
ENSG00000007312	296.7984576379818	-1.854057164375444	0.2789230169332421	-6.647200309106068	2.987203811231108e-11	1.6052209533958263e-9	CD79B	974
ENSG00000149782	3880.225933188805	0.6782494825774538	0.1020640430031655	6.645332309209208	3.025337240488557e-11	1.6215653255077824e-9	PLCB3	5331
ENSG00000156453	8542.450022412753	0.7270896512114103	0.1094735079588288	6.641695007022675	3.100961251255361e-11	1.6578701488581777e-9	PCDH1	5097
ENSG00000113722	140.73839658475296	-1.987613129026808	0.29939206523723494	-6.638830349267424	3.161820516617747e-11	1.68611702727552e-9	CDX1	1044
ENSG00000240505	62.712696993104046	-2.2529037044585074	0.33963679218429843	-6.6332734153136315	3.2832282113611186e-11	1.7420178774976885e-9	TNFRSF13B	23495
ENSG00000261371	9523.330314601932	-0.6824709519617368	0.10288331820063007	-6.633446159180714	3.279386306229613e-11	1.7420178774976885e-9	PECAM1	5175
ENSG00000169418	572.0578546509338	-0.9224511086182785	0.13911385196331608	-6.630907674539314	3.336288744304076e-11	1.7657119094854644e-9	NPR1	4881
ENSG00000124507	92.97316970963288	-1.2846056178231222	0.19382547414180962	-6.62764078618097	3.410942685427315e-11	1.8006863508420434e-9	PACSIN1	29993
ENSG00000175793	8227.681930126542	1.1220285529319116	0.16934539823539438	6.625680795720611	3.4565138210788013e-11	1.8201707241776114e-9	SFN	2810
ENSG00000184678	1461.2323928685173	1.0324967430998224	0.1558475589006236	6.625042768608235	3.471476537349013e-11	1.8234798381560028e-9	H2BC21	8349
ENSG00000156738	994.3642918259579	-2.736989888464032	0.4131637513438669	-6.624467610146411	3.4850192001704285e-11	1.8260283893960316e-9	MS4A1	931
ENSG00000180353	2976.001144020687	-0.9696066168940884	0.1464373925949574	-6.621304843743012	3.560418548819599e-11	1.8608943813245919e-9	HCLS1	3059
ENSG00000163162	4184.859776476847	0.3240733645111648	0.048978123209753546	6.616696256883697	3.67315126638013e-11	1.9150516441169455e-9	RNF149	284996
ENSG00000121966	5805.549235729169	-1.1152929530647087	0.16859371938532577	-6.615269875597647	3.708745120915113e-11	1.9288228647412734e-9	CXCR4	7852
ENSG00000178038	4498.376777837903	1.0734429753521104	0.16239753518182654	6.609970860396633	3.843956805696627e-11	1.9942068257899216e-9	ALS2CL	259173
ENSG00000126545	3.8341561635108	-3.5684752488716924	0.5399517114919217	-6.608878484729242	3.872424057792596e-11	1.999103240252585e-9	CSN1S1	1446
ENSG00000180921	6377.153298500135	0.8411810159654473	0.1272762743034339	6.609095218799567	3.8667596237170307e-11	1.999103240252585e-9	FAM83H	286077
ENSG00000277282	10.636540508248473	-2.4352709224186144	0.3685452685610482	-6.607793207946775	3.9009105634340516e-11	2.0088733296155112e-9	IGHV1OR21-1	390530
ENSG00000102245	65.07694092875869	-1.4663279415707895	0.22203846750262682	-6.603936507323634	4.003810589215106e-11	2.0568230877750267e-9	CD40LG	959
ENSG00000158525	10.4325024600502	-1.6937274211961661	0.2564931714135418	-6.603401610506752	4.018290196162598e-11	2.0571215145392764e-9	CPA5	93979
ENSG00000163558	3164.3659129294474	0.7205544035903602	0.10912808239274915	6.602832083103078	4.033763571415839e-11	2.0571215145392764e-9	PRKCI	5584
ENSG00000204740	20.64435274010618	-1.397852478760943	0.21169688391527133	-6.603084811207772	4.026890070280649e-11	2.0571215145392764e-9	MALRD1	340895
ENSG00000160213	12623.38726046928	0.8180368165657345	0.12406545316151081	6.593590687173796	4.2931430706033794e-11	2.1764078171149158e-9	CSTB	1476
ENSG00000211593	7.436746491614546	-1.9723686922034975	0.2991974459583	-6.592197623499741	4.333631929047411e-11	2.1887966457022875e-9	IGKJ5	28946
ENSG00000124145	23091.233695368184	0.6814495256052482	0.10338331354641352	6.591484662554506	4.354498159964085e-11	2.1940614110073232e-9	SDC4	6385
ENSG00000160219	296.1489890052422	-0.8408120292709016	0.1276657628996909	-6.5860416306879515	4.517072172110213e-11	2.270531182014538e-9	GAB3	139716
ENSG00000143590	415.84504406922656	1.508332913226496	0.22909613973268564	6.583842551805769	4.5844260592194934e-11	2.298887253705508e-9	EFNA3	1944
ENSG00000138964	777.2827310471396	-0.959780073530783	0.14581593540774704	-6.582134324667171	4.637423175398171e-11	2.31992615091169e-9	PARVG	64098
ENSG00000110888	1777.4779066696547	0.9682023229954846	0.14714784935081948	6.57979255060103	4.711051017529779e-11	2.3511613522403368e-9	CAPRIN2	65981
ENSG00000177238	22.22823365335324	-1.9965227269371337	0.30355480147613156	-6.577140988145825	4.7957999889165137e-11	2.387785629552722e-9	TRIM72	493829
ENSG00000159753	275.8028173044947	-1.3843737526274311	0.2106769106923436	-6.5710748656698525	4.9953333575144875e-11	2.4812517535398793e-9	CARMIL2	146206
ENSG00000171608	1094.769645607905	-0.8541520757628961	0.13007016913619063	-6.5668560395931515	5.138868410806058e-11	2.5465274570624076e-9	PIK3CD	5293
ENSG00000121807	219.87926182193652	-1.2357842590143508	0.18826997887307612	-6.563894394695109	5.242033344960901e-11	2.5915379437876115e-9	CCR2	729230
ENSG00000185567	8694.117201028806	1.1857526931902254	0.1807427769493677	6.560443040677613	5.36481443696078e-11	2.64601211584467e-9	AHNAK2	113146
ENSG00000132837	58.66230044780606	-0.882016288807247	0.13452310483335203	-6.556615608150687	5.504265130205355e-11	2.708433598378096e-9	DMGDH	29958
ENSG00000101082	142.85941241980754	-1.0663860711948678	0.16276288374355014	-6.551776711421936	5.685651373808457e-11	2.7846438465055825e-9	SLA2	84174
ENSG00000238121	89.05534217474099	-1.181222095146657	0.18028739118327824	-6.5518841189833354	5.681562461070952e-11	2.7846438465055825e-9	LINC00426	100188949
ENSG00000197245	179.03819599480008	-1.043523892915994	0.1593040284524241	-6.550517918808567	5.733787592631779e-11	2.801688630436891e-9	FAM110D	79927
ENSG00000170899	541.9864033285247	-0.5745379581137529	0.08773116529613105	-6.548846765849239	5.7983087980591863e-11	2.8200987536116106e-9	GSTA4	2941
ENSG00000206579	41.6185306630915	-1.5991776081418203	0.24430118829234876	-6.5459264415371035	5.912768012610574e-11	2.8625154081327367e-9	XKR4	114786
ENSG00000211662	2280.80030708743	-2.0041686703372217	0.306154645998603	-6.546262473986323	5.89948586307455e-11	2.8625154081327367e-9	IGLV3-21	28796
ENSG00000110777	727.2502525254205	-1.595493268855872	0.24385207097476766	-6.542873564608619	6.034784919373474e-11	2.9020409565356573e-9	POU2AF1	5450
ENSG00000111796	170.41680488374496	-1.192581244906075	0.1822756260594777	-6.542735694770996	6.040353015838074e-11	2.9020409565356573e-9	KLRB1	3820
ENSG00000144218	224.16298684219694	-1.3268844978348293	0.20280983941804487	-6.542505539387409	6.049659411558793e-11	2.9020409565356573e-9	AFF3	3899
ENSG00000170486	5.760525250718779	-2.5932538218014383	0.39632262906717436	-6.543289813920509	6.018004459861902e-11	2.9020409565356573e-9	KRT72	140807
ENSG00000059728	3081.8602951421126	0.9269120800839725	0.14176501609038825	6.538369660205737	6.21930515029889e-11	2.969859557112045e-9	MXD1	4084
ENSG00000107819	4838.524489449945	0.49665445870162117	0.07595660542238176	6.538660540973496	6.207223193952379e-11	2.969859557112045e-9	SFXN3	81855
ENSG00000103365	3868.0001187734824	-0.4294759320809577	0.06569456259376018	-6.537465432820316	6.257010001009941e-11	2.981089277351925e-9	GGA2	23062
ENSG00000163814	6090.5787378696805	0.7817890707818925	0.11962830309429388	6.53515138608685	6.354523224295339e-11	3.0206988114404837e-9	CDCP1	64866
ENSG00000253686	34.49912736131634	-1.1522186644831205	0.17638832496605603	-6.532284178699765	6.477410003923941e-11	3.0721639185653706e-9	LINC01484	101928136
ENSG00000147676	11152.301775430113	0.8928528902221128	0.13669674971312995	6.531632186543151	6.505676686350638e-11	3.078621010290839e-9	MAL2	114569
ENSG00000100368	1042.282136320971	-1.1341028359164536	0.17372924638701012	-6.527990303889624	6.665801083048619e-11	3.1473066641783043e-9	CSF2RB	1439
ENSG00000224137	42.568614867756395	-1.6083120563155289	0.24643793230539818	-6.526235800105757	6.744311685779948e-11	3.1772361621058856e-9	LINC01857	102724714
ENSG00000136238	18566.214478387792	0.4504057992207909	0.06901886345991386	6.525836222765194	6.762318027192983e-11	3.1785920373456774e-9	RAC1	5879
ENSG00000136169	699.4922212940543	-0.37047280195225285	0.05678184285915087	-6.5244941568948756	6.823140998450464e-11	3.2000226678223813e-9	SETDB2	83852
ENSG00000154269	17.43694172697973	-1.0148281525498686	0.15556598846130787	-6.523457746692974	6.870477345355431e-11	3.2150467595381503e-9	ENPP3	5169
ENSG00000082293	31.029252052524694	-2.1809675123801613	0.3345299664312266	-6.51949819517448	7.054298831508455e-11	3.2937305055294254e-9	COL19A1	1310
ENSG00000158517	189.46467147124758	-1.2241237250890618	0.1877800226509664	-6.518924152887047	7.081344743348057e-11	3.296926724919264e-9	NCF1	653361
ENSG00000159399	5610.481412377815	0.9890406150701593	0.1517238899471382	6.518687435543267	7.092527150842452e-11	3.296926724919264e-9	HK2	3099
ENSG00000132698	6525.993438990831	0.8673292282469359	0.13306361022881438	6.518154939246638	7.117745161206506e-11	3.3003716462642658e-9	RAB25	57111
ENSG00000180616	225.2626248513357	-1.1017755326031762	0.16903924308723187	-6.517868351046806	7.131353707124728e-11	3.3003716462642658e-9	SSTR2	6752
ENSG00000211664	184.81306252798854	-2.138942389047047	0.3282247533989692	-6.51670042218627	7.187076045524708e-11	3.3188495558795525e-9	IGLV2-18	28814
ENSG00000183918	137.47251718054292	-1.4365057540809938	0.22055672977167262	-6.51308965075838	7.362053994006097e-11	3.392195536580309e-9	SH2D1A	4068
ENSG00000204934	72.2770630480404	-0.9080456548368987	0.1395288424833705	-6.507942291179851	7.618717300765934e-11	3.50277613143092e-9	ATP6V0E2-AS1	401431
ENSG00000160932	21999.023963280742	0.9815269620877783	0.15093262972332677	6.50307997605956	7.869193150405398e-11	3.6100353118595596e-9	LY6E	4061
ENSG00000173762	394.6512715595168	-1.1298130344098072	0.17376912395022992	-6.501805434280733	7.936170441451106e-11	3.632829567436366e-9	CD7	924
ENSG00000163519	64.59323704080848	-1.5232667161114324	0.23435288756612985	-6.499884562683683	8.038166809614285e-11	3.6715200616696897e-9	TRAT1	50852
ENSG00000187514	30023.032695175923	0.3574409405558517	0.05500804659658359	6.497975526694151	8.140804320208678e-11	3.7103349147918553e-9	PTMA	5757
ENSG00000100024	22.73188664388409	-1.295092949721049	0.199334576801008	-6.497081291691387	8.189321679516112e-11	3.7243687837297193e-9	UPB1	51733
ENSG00000134516	1376.5710415404171	-1.0898864302371158	0.1677741214960819	-6.496153402672226	8.239963844324236e-11	3.7393062706932296e-9	DOCK2	1794
ENSG00000135750	3252.3929664807215	0.8772296330019405	0.13507561468591742	6.494359733558909	8.338727981492241e-11	3.775970121102015e-9	KCNK1	3775
ENSG00000129675	1054.0843027772903	-0.8647171153934657	0.1331690881820712	-6.493377158302749	8.393320906096892e-11	3.792517538881759e-9	ARHGEF6	9459
ENSG00000112936	16491.21216509677	-1.5758991493420331	0.24271470868519424	-6.492804485887196	8.42530023090981e-11	3.7987979217091425e-9	C7	730
ENSG00000084207	27941.736388490142	0.6386638350770798	0.09837556787164389	6.4920980777501605	8.464911814555627e-11	3.8084852705701985e-9	GSTP1	2950
ENSG00000140950	1133.548017651884	0.5298832532210331	0.08167848134754678	6.487427832630096	8.731413878541327e-11	3.919994380385296e-9	MEAK7	57707
ENSG00000067191	621.5105980990342	0.862641768648929	0.13300152036281926	6.485954192822007	8.817195402098566e-11	3.9500659401597645e-9	CACNB1	782
ENSG00000141736	11367.792650830934	0.6249154935494026	0.0963571527424904	6.485408459706749	8.849171504514651e-11	3.955956223007603e-9	ERBB2	2064
ENSG00000236901	147.15645645339873	-0.9289438704594016	0.14326181084165948	-6.484239344748472	8.918055475104853e-11	3.978285851113122e-9	MIR600HG	81571
ENSG00000065613	6219.588780635271	0.5547311653999429	0.08556127471272287	6.4834373641870835	8.965610856576987e-11	3.982588788742898e-9	SLK	9748
ENSG00000211734	27.309549138233514	-1.6182016909890338	0.24958731114052604	-6.483509452441401	8.961326086877584e-11	3.982588788742898e-9	TRBV5-1	28614
ENSG00000150672	176.65677912610363	-1.0975967526847872	0.16940052390004726	-6.479299635061406	9.21493460014773e-11	4.08470444902329e-9	DLG2	1740
ENSG00000182600	144.64050832627004	1.1529576185417323	0.17800455048616223	6.477124407172733	9.348711125589503e-11	4.1352793570476e-9	SNORC	389084
ENSG00000101347	4405.304082041007	-0.7901773867297429	0.12206700345554446	-6.473308628547741	9.587982834447483e-11	4.232208137281009e-9	SAMHD1	25939
ENSG00000115956	949.8931522563087	-1.099398555567704	0.1698677896646774	-6.472083717212898	9.666053767802194e-11	4.257724438475721e-9	PLEK	5341
ENSG00000145247	6169.522557421855	0.7588705852209165	0.11736878610890158	6.4656933958300655	1.0083534817500189e-10	4.4323253148639425e-9	OCIAD2	132299
ENSG00000143344	1314.6916512342332	-0.7287930351282051	0.11275484803228536	-6.463518401617003	1.0229608913748085e-10	4.487146406821733e-9	RGL1	23179
ENSG00000251039	80.52164988696194	-2.320831190044548	0.35919831401232866	-6.461141657710818	1.0391598330204798e-10	4.539248908855156e-9	IGKV2D-40	28878
ENSG00000124356	2015.884848287678	0.3156333554754282	0.048863860136835614	6.459443740047271	1.0508854529966064e-10	4.580944865749315e-9	STAMBP	10617
ENSG00000185033	9677.411516237758	0.8608469916808766	0.13334567821588394	6.455754721103018	1.0768089375775333e-10	4.684230349366781e-9	SEMA4B	10509
ENSG00000174946	122.43371135246969	-1.3807338090699257	0.21390450857783663	-6.45490746431601	1.0828504813915526e-10	4.70077922820618e-9	GPR171	29909
ENSG00000100422	2965.40216357756	-0.52563974200009	0.08145466353373064	-6.45315712073896	1.09543680062469e-10	4.742089427006015e-9	CERK	64781
ENSG00000164512	18.77049513133463	-1.4977579633644125	0.2321041066751336	-6.452957618112125	1.0968804252653006e-10	4.742089427006015e-9	ANKRD55	79722
ENSG00000101213	2796.5568886976316	1.0407867960531112	0.16133684541428994	6.451017393953127	1.1110174620119149e-10	4.79334453682389e-9	PTK6	5753
ENSG00000151474	624.7285132845205	-0.6362648565319431	0.09865425983399437	-6.44944128720429	1.1226324023582298e-10	4.833530615973108e-9	FRMD4A	55691
ENSG00000149488	10.843491403480618	-1.1689066305055924	0.18125410303838416	-6.448994041575176	1.1259498919333592e-10	4.837900445687487e-9	TMC2	117532
ENSG00000211747	38.88014168456061	-1.4612182935274638	0.22661538132186526	-6.448010214505578	1.133281289976726e-10	4.8594639150410185e-9	TRBV20-1	28567
ENSG00000189060	15195.82391866401	0.6612882320768853	0.10258347248781939	6.446342827353652	1.145813217027004e-10	4.9031937887890796e-9	H1-0	3005
ENSG00000100385	582.9953519491121	-1.0244091586860768	0.15897266676013547	-6.443932655616502	1.1641675768957569e-10	4.971610763852997e-9	IL2RB	3560
ENSG00000164330	486.4673451172403	-0.8743264480810141	0.13570522999330387	-6.442835313894359	1.1726191590540896e-10	4.9975458723905635e-9	EBF1	1879
ENSG00000166920	946.240143099464	1.0604417741120213	0.1646277817064616	6.44145090895311	1.1833672621153938e-10	5.0296142315486955e-9	C15orf48	84419
ENSG00000197629	1547.655804742877	-1.182013374939498	0.18350681713180633	-6.441250485481967	1.1849312477352835e-10	5.0296142315486955e-9	MPEG1	219972
ENSG00000268655	43.95187638612391	1.512285283960611	0.23482312536198055	6.440103723299903	1.1939188265424773e-10	5.057546061387901e-9	AC008687.4	101059948
ENSG00000145569	1043.097596313737	-0.9564420294525011	0.14854251921822895	-6.438843467084054	1.2038727541716106e-10	5.0894507923339456e-9	OTULINL	54491
ENSG00000019102	4720.814514018864	1.2866069746062072	0.19998212268940388	6.4336099512478	1.246083797695527e-10	5.2137748457744105e-9	VSIG2	23584
ENSG00000151468	1094.831783380863	-0.7979240706962903	0.12402921358758741	-6.433355881377167	1.2481694100349952e-10	5.2137748457744105e-9	CCDC3	83643
ENSG00000175294	132.40593158938032	1.0540503097269411	0.16382302754016528	6.4340790519728035	1.2422419837216442e-10	5.2137748457744105e-9	CATSPER1	117144
ENSG00000175874	348.93647096694986	1.236902376287203	0.1922301137459094	6.434488084016565	1.238901567011095e-10	5.2137748457744105e-9	CREG2	200407
ENSG00000204618	523.5259135019809	1.155583330202857	0.17961373145692844	6.433713730177512	1.245232875909583e-10	5.2137748457744105e-9	RNF39	80352
ENSG00000188613	96.99920662944304	-0.9829237919270101	0.15285777515058221	-6.430315965012044	1.2733896905469085e-10	5.308569600809741e-9	NANOS1	340719
ENSG00000245954	20.07968048797963	-1.710878969215688	0.2661371554381807	-6.428561116912882	1.288174600710281e-10	5.359571591192814e-9	LINC02273	100996286
ENSG00000145416	595.3258529667833	-0.880086282606727	0.13691163629812506	-6.428133549513201	1.2918022752607177e-10	5.364043005040107e-9	MARCHF1	55016
ENSG00000093072	2724.412729063567	-0.9578178763546331	0.14911173456281152	-6.423490942298468	1.3318407299582955e-10	5.519389660188116e-9	ADA2	51816
ENSG00000205045	31.412296714609987	-1.0129783857810668	0.15771451463912992	-6.422860876812037	1.3373671174321066e-10	5.531381989048424e-9	SLFN12L	100506736
ENSG00000141540	378.81032133045005	-0.8161317718150516	0.12709198216546425	-6.4215834697778895	1.3486402896246888e-10	5.567049336994958e-9	TTYH2	94015
ENSG00000237330	132.38895559314872	1.2419487615050255	0.19342545621960563	6.420813401597868	1.3554809869429512e-10	5.5843158856192834e-9	RNF223	401934
ENSG00000114757	37.39754162653943	-1.7819853483904773	0.2775564189363242	-6.420263509738151	1.3603865477240263e-10	5.593558073234738e-9	PEX5L	51555
ENSG00000112182	320.5075440346334	-1.069228393646695	0.1665873851492165	-6.418423536025614	1.3769273617106415e-10	5.6505118743949785e-9	BACH2	60468
ENSG00000181215	13.861754174514722	-1.3127338958872996	0.20455452062636986	-6.417525713279545	1.3850697144144847e-10	5.672845958979091e-9	C4orf50	389197
ENSG00000010319	658.9139369825788	-0.9277167386238521	0.14457270557538635	-6.416956333020282	1.3902577865536314e-10	5.683016800248707e-9	SEMA3G	56920
ENSG00000053747	13873.206494214404	1.087014505068122	0.16943133394809323	6.415663972763965	1.4021040747520697e-10	5.705576213853527e-9	LAMA3	3909
ENSG00000118298	98.96496952532695	1.2248642430112875	0.19092364504376366	6.415466469491106	1.4039231367199437e-10	5.705576213853527e-9	CA14	23632
ENSG00000181804	362.67391583941594	-0.939809301198993	0.14649110082594705	-6.415470263382241	1.4038881721740307e-10	5.705576213853527e-9	SLC9A9	285195
ENSG00000065618	14878.600633430728	1.6040447058049145	0.25013005184412224	6.412842815082988	1.428307677599964e-10	5.787319122789762e-9	COL17A1	1308
ENSG00000083067	62.270601935341055	-1.4380531045632476	0.22425042319063065	-6.412710772638268	1.4295457735128679e-10	5.787319122789762e-9	TRPM3	80036
ENSG00000160791	394.6080644150721	-1.0991226457940313	0.17142500690440432	-6.411682085607034	1.439227237085549e-10	5.804146540960551e-9	CCR5	1234
ENSG00000251546	70.28212761867677	-1.8840877938148226	0.2938470013696151	-6.411798606190046	1.4381273966342576e-10	5.804146540960551e-9	IGKV1D-39	28893
ENSG00000132639	494.3748247161028	-1.345291704637362	0.20990615217709227	-6.409015127400244	1.4646266333663896e-10	5.861575274983088e-9	SNAP25	6616
ENSG00000211801	9.27870189620625	-1.5369429309255949	0.23978036567961641	-6.409794757670809	1.4571566763131293e-10	5.861575274983088e-9	TRAV21	28662
ENSG00000271614	71.25531635256395	-0.6764416483203225	0.10554310105841053	-6.4091507785616475	1.4633242202583044e-10	5.861575274983088e-9	ATP2B1-AS1	338758
ENSG00000147231	172.54925721236685	-0.884207818596248	0.1380243719676703	-6.4061716491878515	1.4921896413363524e-10	5.960531664281008e-9	RADX	55086
ENSG00000254395	67.98587704095449	-1.762040880285868	0.2751145918206204	-6.40475253829775	1.5061346432855352e-10	6.004818783694948e-9	IGHV4-55	28393
ENSG00000137101	398.4988716453602	-1.088024223811173	0.16990848525395513	-6.403589686441784	1.51765635808124e-10	6.0165052338952704e-9	CD72	971
ENSG00000164483	66.65586626329919	-1.0234738459518078	0.1598153632890512	-6.404101738959192	1.5125722888423295e-10	6.0165052338952704e-9	SAMD3	154075
ENSG00000172673	86.25339078875794	-1.4274846828408971	0.22291576575174293	-6.4036954857228885	1.5166045308663972e-10	6.0165052338952704e-9	THEMIS	387357
ENSG00000165476	3999.182800544548	0.5390248059818793	0.0841848394683355	6.402872647688816	1.52480377022833e-10	6.033456123590855e-9	REEP3	221035
ENSG00000135905	964.7553693798513	-0.9842840420847548	0.1538203055473696	-6.398921381557394	1.564783811072027e-10	6.168418884509261e-9	DOCK10	55619
ENSG00000133958	138.50069520214626	-1.4117678309575927	0.22066085450104758	-6.397907930474775	1.5752021504125381e-10	6.197859996688734e-9	UNC79	57578
ENSG00000103647	269.0349509761329	-0.8609348575631544	0.13458025622442743	-6.397185454361526	1.5826706019294564e-10	6.2156059845121136e-9	CORO2B	10391
ENSG00000198844	567.6619228532063	-0.8035368678658703	0.12562969565429566	-6.396074301389864	1.5942245005505457e-10	6.237663124966018e-9	ARHGEF15	22899
ENSG00000233452	78.13023029838419	-1.0054270709046185	0.1571876169037587	-6.39635036594652	1.5913462776488782e-10	6.237663124966018e-9	STXBP5-AS1	729178
ENSG00000076662	82.07658093776855	-1.3625392953308275	0.21309750359279825	-6.393971174502653	1.6163191230222197e-10	6.30064584300925e-9	ICAM3	3385
ENSG00000138722	674.8226126555153	-1.4094291300133452	0.22063612160328833	-6.388025314130338	1.6804152687015023e-10	6.514244503816839e-9	MMRN1	22915
ENSG00000147257	846.1545639434933	-0.9565259961303495	0.1497288427999964	-6.388388357532758	1.676431478726302e-10	6.514244503816839e-9	GPC3	2719
ENSG00000204949	98.02373191752497	2.0127579070343917	0.31507295875262026	6.388228031383391	1.6781896491234185e-10	6.514244503816839e-9	FAM83A-AS1	100131726
ENSG00000135898	31.228544049826237	-1.2207507399605757	0.19112432668403254	-6.387207537315359	1.6894229083162366e-10	6.5371021596008186e-9	GPR55	9290
ENSG00000204136	297.2373504659743	-0.9999260234137904	0.1566431471536948	-6.383464847221725	1.73125351444814e-10	6.674379374691719e-9	GGTA1P	2681
ENSG00000173156	2060.5878745846057	0.9667516422193945	0.15153532620555688	6.379711361217522	1.7742206072901078e-10	6.8150181315854575e-9	RHOD	29984
ENSG00000175591	375.049281370428	0.9372578214223513	0.14692786127627594	6.379033991789873	1.782084832274354e-10	6.832734381554098e-9	P2RY2	5029
ENSG00000116824	641.4589116497508	-1.1219970381441267	0.17600086346132682	-6.374951895566503	1.8302038872794998e-10	7.004446971881525e-9	CD2	914
ENSG00000244437	1266.793390580721	-1.7857442287855567	0.28017174089708935	-6.373748555324441	1.8446293197873713e-10	7.046819388736811e-9	IGKV3-15	28913
ENSG00000070882	2695.1681063338833	0.5621455763403628	0.08820975392591307	6.372827848635719	1.8557415459696737e-10	7.076403924204867e-9	OSBPL3	26031
ENSG00000173801	27882.10699162575	0.7041501276486708	0.11055041477956477	6.369493312645923	1.8965368869801137e-10	7.21886531382956e-9	JUP	3728
ENSG00000163239	38.71631401535759	-0.9306318005893846	0.1461582282899641	-6.367289830190737	1.9239741216194452e-10	7.310057914890808e-9	TDRD10	126668
ENSG00000074755	2509.1782557979627	-0.4436551489949382	0.06968522108295845	-6.366560112750137	1.933145575038784e-10	7.331646512119114e-9	ZZEF1	23140
ENSG00000143851	575.6872835402982	-1.052368276943295	0.16533056884515437	-6.365237138504762	1.9498824141036402e-10	7.342111004073761e-9	PTPN7	5778
ENSG00000152932	342.32566052008656	-1.4208869825447519	0.22319721484924998	-6.366060542038733	1.9394490450013195e-10	7.342111004073761e-9	RAB3C	115827
ENSG00000187783	45.35712303457186	-1.9693167181958677	0.30937392233944727	-6.3654903532403075	1.946668098429072e-10	7.342111004073761e-9	TMEM72	643236
ENSG00000196092	328.8571743612646	-2.3772383899993508	0.3734710078306516	-6.365255508875528	1.9496490457132833e-10	7.342111004073761e-9	PAX5	5079
ENSG00000196754	4804.78946495315	2.299671592033609	0.36134787668278423	6.36414862360577	1.9637592099552236e-10	7.380952891766713e-9	S100A2	6273
ENSG00000211959	1538.9311541048592	-1.808091964015826	0.28419803234103685	-6.36208473761043	1.990335786631474e-10	7.454357435457024e-9	IGHV4-39	28394
ENSG00000253868	6.722680324473376	2.397863174177169	0.3771936876477995	6.357113739443455	2.0557977728246475e-10	7.672178864088574e-9	FER1L6-AS2	157376
ENSG00000153012	358.9415730475408	-1.0876313863001383	0.17119748650520725	-6.353080343075343	2.110454148191845e-10	7.848274709320152e-9	LGI2	55203
ENSG00000214517	2180.209262452258	0.33180915761445534	0.05223775561084855	6.351903019844643	2.1266739038075685e-10	7.894619327367636e-9	PPME1	51400
ENSG00000151365	17.461974974578442	-2.650944423279832	0.4173895230816312	-6.351248118801899	2.1357489914658515e-10	7.914324878252029e-9	THRSP	7069
ENSG00000125266	2512.882157149612	0.5841040970462849	0.09197431200056717	6.350730811040836	2.1429441554037782e-10	7.927006980490983e-9	EFNB2	1948
ENSG00000162676	200.1592935568078	-1.135040783018501	0.17878588593858002	-6.34860395752063	2.1727758889034108e-10	8.02323272438481e-9	GFI1	2672
ENSG00000149922	399.47872339242303	1.1928392708796594	0.1879152055695533	6.3477527923526775	2.1848278493729183e-10	8.053582095293752e-9	TBX6	6911
ENSG00000150637	138.72501957193845	-1.0807456056446823	0.17027312892750912	-6.347129535070629	2.193694168030241e-10	8.057990937846746e-9	CD226	10666
ENSG00000170537	756.9657611107544	0.9153246207306951	0.14420827536349604	6.347240603380758	2.1921115656224633e-10	8.057990937846746e-9	TMC7	79905
ENSG00000149735	127.86070271122306	-3.032886558471905	0.4780185116296683	-6.344705246104676	2.2285170152745007e-10	8.154450557403649e-9	GPHA2	170589
ENSG00000165995	193.53982166226098	-1.0542227842270548	0.16616960709593107	-6.34425754896588	2.2350066062090896e-10	8.154450557403649e-9	CACNB2	783
ENSG00000211795	11.258204200081284	-1.4240798973991837	0.2244686915912524	-6.3442250556365805	2.235478330905003e-10	8.154450557403649e-9	TRAV8-6	28680
ENSG00000241106	157.5429869501368	-1.2933485448732536	0.2040166340581064	-6.339426933712142	2.3062135289527974e-10	8.397894706555846e-9	HLA-DOB	3112
ENSG00000006704	1937.4225417944754	0.5377642804895909	0.08485523402848939	6.337432058805486	2.3362617415595066e-10	8.463309560673586e-9	GTF2IRD1	9569
ENSG00000277734	1112.0654764679148	-1.145674328309572	0.18077800627463142	-6.337465225549091	2.335759048578399e-10	8.463309560673586e-9	TRAC	28755
ENSG00000175857	167.5912575988781	-1.2780617347622436	0.20178228219723335	-6.333864999668277	2.390947355206665e-10	8.646505142899698e-9	GAPT	202309
ENSG00000123338	1702.2425976371883	-1.0185172420978963	0.1608137343604789	-6.333521487753001	2.396279167707592e-10	8.650897180877013e-9	NCKAP1L	3071
ENSG00000101955	1233.2543940826058	-1.064520232383906	0.16815618880572045	-6.330544477395366	2.442975831778357e-10	8.804350806431399e-9	SRPX	8406
ENSG00000152217	750.3348341277842	-0.8261520298225506	0.1305208326391807	-6.329656447307633	2.4570765435357636e-10	8.840006037025672e-9	SETBP1	26040
ENSG00000164924	41866.45364904206	0.4948910139317378	0.07820816627282616	6.327868782977594	2.4857037225658066e-10	8.927712976894043e-9	YWHAZ	7534
ENSG00000130477	306.7933364687298	-1.3347137098327118	0.21096382148932022	-6.3267421893013065	2.503911756443018e-10	8.964667665125349e-9	UNC13A	23025
ENSG00000249884	7.955463697097371	1.5892888428577245	0.2512032748929221	6.326704313608868	2.5045261622143543e-10	8.964667665125349e-9	RNF103-CHMP3	100526767
ENSG00000198846	458.7680600719156	-1.1341452190702506	0.1792941639934954	-6.325611463356923	2.5223175391379437e-10	9.012995546739342e-9	TOX	9760
ENSG00000005884	24216.150795751302	0.919298813736345	0.14533968088425883	6.325174296126521	2.52946904444909e-10	9.023204430037322e-9	ITGA3	3675
ENSG00000120833	667.1236164046029	-0.7088044613320932	0.11210540595269569	-6.322660850371322	2.570971712968925e-10	9.140217709169219e-9	SOCS2	8835
ENSG00000211659	1202.6840911379925	-1.8915238224206294	0.29918168368015874	-6.322324947013701	2.57656837160199e-10	9.144641563467807e-9	IGLV3-25	28793
ENSG00000162144	1164.8231235029373	-0.40931139769886205	0.06476783077864245	-6.319671243858219	2.621203386034418e-10	9.271734738041947e-9	CYB561A3	220002
ENSG00000173110	723.8675947559576	1.7654937447651726	0.2793569548740183	6.319848902853906	2.618191740509364e-10	9.271734738041947e-9	HSPA6	3310
ENSG00000197852	268.94588253510176	-0.6748862638379111	0.1069489791262861	-6.310357231563666	2.783921226418303e-10	9.81425652487835e-9	INKA2	55924
ENSG00000267414	41.155434390277726	-0.8144797130130377	0.12906571632346678	-6.310581432576365	2.7798909465825564e-10	9.81425652487835e-9	AC120049.1	101927943
ENSG00000136160	784.8755649094638	-0.9822861674008607	0.1557115781549173	-6.30836948055067	2.81990387514143e-10	9.924455665091557e-9	EDNRB	1910
ENSG00000247774	291.220451329573	-1.0442319657965062	0.16556195535210153	-6.307197590024425	2.8413300545660073e-10	9.96647508789422e-9	PCED1B-AS1	100233209
ENSG00000102096	1286.062789268284	-0.8349588362498929	0.13245072438233277	-6.303920496800738	2.9020939819624586e-10	1.0145739876042133e-8	PIM2	11040
ENSG00000181847	284.30117341958436	-1.3170167497867256	0.2089187715594689	-6.303965603262394	2.901249066902315e-10	1.0145739876042133e-8	TIGIT	201633
ENSG00000255833	23.26454045928598	-1.4259505517251434	0.226257525905017	-6.302334236270921	2.931960430163985e-10	1.0233126345211876e-8	TIFAB	497189
ENSG00000119973	15.605543629892663	-1.9908398994151115	0.3160056194636881	-6.300014230107313	2.9761831969186174e-10	1.0370246293608137e-8	PRLHR	2834
ENSG00000211751	530.0096642713349	-1.2332488355133113	0.1957913501799861	-6.298791210028514	2.9997572803181796e-10	1.0435082817345243e-8	TRBC1	28639
ENSG00000181896	523.0366640244165	-0.5737766411223695	0.09109989219428721	-6.298324040808804	3.0088101528709513e-10	1.0449274400325877e-8	ZNF101	94039
ENSG00000242371	60.06952197490542	-1.8869630359726612	0.2996648043559507	-6.296912445317638	3.036326647733645e-10	1.0527435510813797e-8	IGKV1-39	28930
ENSG00000176723	70.4270931016351	-0.6984167244008089	0.11092204160927745	-6.29646474468059	3.045104974165462e-10	1.0540477860327929e-8	ZNF843	283933
ENSG00000244575	548.1066876139324	-2.0425750237699853	0.3244661934374356	-6.29518595490855	3.070315659666921e-10	1.0610263540339092e-8	IGKV1-27	28935
ENSG00000206075	3192.478509076046	1.2160314773838283	0.19321958058757513	6.293520944854098	3.1034461005633596e-10	1.0707143845474013e-8	SERPINB5	5268
ENSG00000237111	13.169567129520932	-1.898534682590922	0.30171521291241926	-6.2924725083120725	3.1244867760408403e-10	1.0755785185751645e-8	IGHJ3P	28478
ENSG00000249082	10.486821319495984	2.250406076196789	0.357643929466457	6.29230888821182	3.127782946311101e-10	1.0755785185751645e-8	C5orf66-AS1	101927953
ENSG00000158373	786.6772532893802	1.0000957451252217	0.1589787171915661	6.290752389957499	3.159309279479099e-10	1.082875159398619e-8	H2BC5	3017
ENSG00000180667	900.6316842666289	0.6070994709221093	0.09650574801103427	6.2908115157316304	3.158106058085451e-10	1.082875159398619e-8	YOD1	55432
ENSG00000144290	119.2682262994184	-1.745088851174292	0.27763610988971155	-6.2855255098751845	3.2674650254049743e-10	1.1181222744101615e-8	SLC4A10	57282
ENSG00000249825	77.17093585816976	-0.986404520371265	0.15696803776577947	-6.284110666167164	3.2973576762765724e-10	1.1265167827032043e-8	AC012636.1	101929215
ENSG00000141096	8.596380196335431	-1.5735217064643012	0.2504331289694069	-6.2832010802233915	3.3167161365571685e-10	1.1294574188849704e-8	DPEP3	64180
ENSG00000161929	231.1717385404858	-1.1191258497279442	0.1781108141890423	-6.283312188669984	3.314345510518414e-10	1.1294574188849704e-8	SCIMP	388325
ENSG00000010438	5549.193031044786	-1.831317766826658	0.2916151517893267	-6.279912945503148	3.38762660681164e-10	1.151738230351446e-8	PRSS3	5646
ENSG00000070601	29.60171367541227	-1.5091526657528431	0.24038184471893936	-6.278147451266061	3.426309022582599e-10	1.163007736243667e-8	FRMPD1	22844
ENSG00000132938	144.07791365861422	-1.4652290599161866	0.23354298439496404	-6.273915971880428	3.5207856866939264e-10	1.1931488397278402e-8	MTUS2	23281
ENSG00000172379	866.2866116488732	-0.8392893564104652	0.13381349914147	-6.272082875010642	3.5624986052616037e-10	1.2053407116771586e-8	ARNT2	9915
ENSG00000124107	10422.95032472276	1.191830553345798	0.19006789716915062	6.270551582338654	3.597713378653047e-10	1.2133476051184459e-8	SLPI	6590
ENSG00000159496	38.16573245577612	-1.0914923626992472	0.17406119774488815	-6.270739124172793	3.593382329907292e-10	1.2133476051184459e-8	RGL4	266747
ENSG00000143603	265.9406371602015	-0.8819167031891306	0.14065325818821922	-6.270147699024279	3.607057881699907e-10	1.2145495697499477e-8	KCNN3	3782
ENSG00000237484	13.469638482368845	-1.146304809648794	0.1828620311300192	-6.268686848576807	3.641055323184145e-10	1.2225447586984957e-8	LINC01684	105372751
ENSG00000237512	133.51531356114668	1.6497811367372883	0.26318572869572915	6.26850530578963	3.645302044921643e-10	1.2225447586984957e-8	UNC5B-AS1	728978
ENSG00000258545	139.02826685006505	2.0473290532601127	0.3266121970998699	6.268379048422648	3.648258358497724e-10	1.2225447586984957e-8	RHOXF1-AS1	101928969
ENSG00000174804	1425.9596062737385	-0.6807523916917799	0.10863039707111208	-6.266684188276906	3.688170800035403e-10	1.2339515394831823e-8	FZD4	8322
ENSG00000275791	7.741485420318088	-1.7823313826038059	0.28454134464523273	-6.26387488547938	3.755268157210437e-10	1.2544028497797854e-8	TRBV10-3	28583
ENSG00000133111	179.09358136801947	-0.4398934144253024	0.07028799647153136	-6.2584429277831495	3.888401435472557e-10	1.2968127390589507e-8	RFXAP	5994
ENSG00000261448	4.744283864148045	-1.7952233691743025	0.28686974458686565	-6.257973882047709	3.900111148949955e-10	1.2986566616574881e-8	AC109446.3	102723692
ENSG00000211790	9.077868575205676	-1.4980931735889627	0.23953196472554833	-6.254251599804028	3.9942664227153584e-10	1.321630422168069e-8	TRAV8-4	28682
ENSG00000257242	44.647205535486684	-0.85381667032554	0.13651063156557317	-6.254580031852005	3.985870251182569e-10	1.321630422168069e-8	LINC01619	256021
ENSG00000074706	254.18198351562577	-0.9824734125276057	0.15714152741791768	-6.252156439301491	4.0482357814109736e-10	1.3373817925035529e-8	IPCEF1	26034
ENSG00000146555	842.9036477657628	-0.9741752162789187	0.15582851029886088	-6.251585248492489	4.063072181280059e-10	1.3401759748960017e-8	SDK1	221935
ENSG00000147689	2552.4364837294215	1.8861863783741493	0.3017963707361687	6.249864349836927	4.1080932532538e-10	1.3529019959892725e-8	FAM83A	84985
ENSG00000257008	25.876123311186024	-1.5594743037195868	0.24956245945159233	-6.248833687352237	4.1352895677598486e-10	1.359727216090801e-8	GPR142	350383
ENSG00000230487	229.85294346999413	-0.6575511800282399	0.10524206484036984	-6.247988207240206	4.157730584618507e-10	1.3645146699713233e-8	PSMG3-AS1	114796
ENSG00000185761	305.59065182595714	0.9743109941335316	0.15598474455140546	6.246194119402768	4.2057443332610923e-10	1.3764313736160251e-8	ADAMTSL5	339366
ENSG00000149573	4471.7853129133455	0.8376761067380317	0.1342335937268046	6.240435672480691	4.3635381797968736e-10	1.4214310185381722e-8	MPZL2	10205
ENSG00000084234	35457.549843266774	0.4739941271820146	0.07599984256018164	6.236777751304881	4.4667588232788756e-10	1.4528029355404406e-8	APLP2	334
ENSG00000196666	11.692931291012334	-1.6384805431760734	0.26275089103697125	-6.235870549133649	4.492725173322943e-10	1.4589899322517519e-8	FAM180B	399888
ENSG00000141506	664.0603996483447	-0.9626241653392199	0.154382234487884	-6.23532991689382	4.5082693937974885e-10	1.461778522115417e-8	PIK3R5	23533
ENSG00000013725	588.5885657700161	-1.0445087803313855	0.16756430508494974	-6.2334802140697745	4.561849974705774e-10	1.4768725703935749e-8	CD6	923
ENSG00000217275	21.177389022430514	1.6314089361670616	0.26181543479720676	6.231141175579259	4.630495767727858e-10	1.4944907308099853e-8	AL031777.1	394255
ENSG00000183638	72.92422654106936	1.4628327019809446	0.23480714681989243	6.22993261403156	4.666358466684893e-10	1.5037554868637468e-8	RP1L1	94137
ENSG00000211746	28.852995126048192	-1.5432836588899135	0.24786428558756554	-6.226325245815626	4.775022793896386e-10	1.534067338265397e-8	TRBV19	28568
ENSG00000105976	7840.368844146105	0.8682583092497649	0.13954885609070966	6.221894851544888	4.91186193364956e-10	1.5708239130580046e-8	MET	4233
ENSG00000101265	1980.9890297401178	-0.931328753149517	0.1497136460064356	-6.220733900966401	4.948347784751423e-10	1.5800871626962332e-8	RASSF2	9770
ENSG00000211794	9.533454205574168	-1.5020115542850596	0.2416151971601422	-6.216544207231834	5.082232477045179e-10	1.6203761240545714e-8	TRAV12-3	28672
ENSG00000079263	326.3081820528811	-1.2759182974409011	0.2053069160690726	-6.214687365970841	5.142693685557071e-10	1.637168742836964e-8	SP140	11262
ENSG00000144843	649.3936019898119	-0.565594586678575	0.09101601642407424	-6.2142313946512395	5.157647730700087e-10	1.6394453323712487e-8	ADPRH	141
ENSG00000030304	36.07944279060868	-1.6302319606071782	0.26240236118857874	-6.212718335394824	5.207574724498836e-10	1.6528149929976593e-8	MUSK	4593
ENSG00000182183	61.456199282770925	-1.17841974860607	0.18969533289991852	-6.21217048722961	5.225768329602657e-10	1.656087758269705e-8	SHISAL2A	348378
ENSG00000124374	456.3462436110055	-1.392445443834975	0.22420149159354713	-6.210687689622185	5.275322575126254e-10	1.6692741359333994e-8	PAIP2B	400961
ENSG00000258572	10.275130946236901	-1.4600811661500541	0.23515245708349877	-6.209083180583579	5.329460928141681e-10	1.6838692264839827e-8	AL133467.1	101929107
ENSG00000089057	1683.256992327643	-0.5234777943225432	0.0843406525285154	-6.206707899794306	5.410602914683913e-10	1.706939607213569e-8	SLC23A2	9962
ENSG00000140030	185.33502064294507	-0.9167094612921294	0.1477191320755787	-6.205759866116097	5.443324214143413e-10	1.7146879319845166e-8	GPR65	8477
ENSG00000143119	2557.297685854287	-1.0233626960357152	0.1649957887951471	-6.202356457147436	5.562391219157949e-10	1.7495718848162826e-8	CD53	963
ENSG00000014216	14298.264644463787	0.4497771186702544	0.07252952035564543	6.201297298876256	5.599961281722088e-10	1.7561311416457136e-8	CAPN1	823
ENSG00000172819	2891.6823847065275	0.6542961229352574	0.1055066958918676	6.201465389512688	5.593982347126332e-10	1.7561311416457136e-8	RARG	5916
ENSG00000132846	443.70510719811057	-0.6410202285720077	0.10338853521916763	-6.2001093952355975	5.642392776469531e-10	1.7641713486071625e-8	ZBED3	84327
ENSG00000185010	454.0568166598494	-0.7731296203390106	0.12469176627944965	-6.200326159518276	5.634626703429489e-10	1.7641713486071625e-8	F8	2157
ENSG00000187323	16.881946498907872	-1.344495540555488	0.21688182957933239	-6.199207850483805	5.674804873848394e-10	1.7716690223540657e-8	DCC	1630
ENSG00000066248	1054.1673203027362	0.8936264108037069	0.14419559523184552	6.197321141237953	5.743224377057749e-10	1.7903692490557918e-8	NGEF	25791
ENSG00000017427	176.30381315107675	-1.6787952259900811	0.2709208632778222	-6.196625854792589	5.768640626121446e-10	1.7956282695620398e-8	IGF1	3479
ENSG00000101353	55.3060674095819	-0.5609843257736045	0.09055362422158669	-6.1950510605833244	5.826613832614739e-10	1.8083158528370498e-8	MROH8	140699
ENSG00000167261	207.3500193324197	-0.9481969186217997	0.15305367880620707	-6.195191948456097	5.821404230690234e-10	1.8083158528370498e-8	DPEP2	64174
ENSG00000211957	11.795447261389803	-1.8186960133612093	0.2937559024164772	-6.19118117593676	5.971502256952504e-10	1.850549172873585e-8	IGHV3-35	28432
ENSG00000168079	339.9742127167443	-1.9859420738138052	0.32085576745597066	-6.189516521894298	6.034902758373536e-10	1.8635476732586624e-8	SCARA5	286133
ENSG00000196937	3124.7732136579884	0.6354862374672178	0.10267361719843818	6.1893819932242975	6.040055044924797e-10	1.8635476732586624e-8	FAM3C	10447
ENSG00000197993	38.049011528658	-1.3563278013870397	0.21912484699615242	-6.189748994603315	6.02600943885575e-10	1.8635476732586624e-8	KEL	3792
ENSG00000102048	358.6748384377362	-1.2833488064420688	0.20739572137126971	-6.1879232510524185	6.096199435974171e-10	1.8781121165579665e-8	ASB9	140462
ENSG00000211787	10.282346948629229	-1.4201040349837528	0.22957941801880088	-6.185676604805473	6.183666235736702e-10	1.9022695648472013e-8	TRAV8-3	28683
ENSG00000156384	407.7587820548849	0.561668166780268	0.09087854513868572	6.180426479353637	6.392866317135573e-10	1.9637502074464258e-8	SFR1	119392
ENSG00000111885	4638.189769720967	-0.7206610450391526	0.11662004324047502	-6.17956420709879	6.427878822404041e-10	1.9716228020077562e-8	MAN1A1	4121
ENSG00000186532	491.3394249432579	-0.3920751318925013	0.06345505495516923	-6.178784844950508	6.459685687637445e-10	1.978490611996361e-8	SMYD4	114826
ENSG00000130164	9759.994452826511	0.8336886205984086	0.1349363239639436	6.178385449578269	6.47604503058979e-10	1.9806140049158967e-8	LDLR	3949
ENSG00000168685	2073.8843975479017	-1.2820216045519564	0.20753567048775817	-6.177355447084834	6.518420972993285e-10	1.9906764980168886e-8	IL7R	3575
ENSG00000125703	468.4967802766522	-0.41378181312726414	0.06702801922283523	-6.173266313474712	6.689339386961265e-10	2.0369523168035236e-8	ATG4C	84938
ENSG00000198780	89.42330996870518	-1.0472235472008462	0.16967034459468633	-6.172107151090461	6.738580483423436e-10	2.0489770555312563e-8	FAM169A	26049
ENSG00000203710	314.87896983431875	-1.4153368612320587	0.22934802296678203	-6.171131727771864	6.780290198026119e-10	2.0586803085365143e-8	CR1	1378
ENSG00000170989	1494.9423583034932	-0.8732668013203728	0.1415224729520451	-6.170516831035587	6.806712887321158e-10	2.0637206995022346e-8	S1PR1	1901
ENSG00000213901	49.98643322789165	1.1333689209776072	0.18372305465827138	6.1688987431963644	6.876724535975172e-10	2.081943216503953e-8	SLC23A3	151295
ENSG00000172215	222.46270066427115	-1.0999996039719966	0.17834012644464145	-6.16798712606861	6.916477386434141e-10	2.090965559228313e-8	CXCR6	10663
ENSG00000069188	260.81624358276866	-1.1657689323182179	0.18915487834261435	-6.163039211744104	7.136182697852237e-10	2.141976209493905e-8	SDK2	54549
ENSG00000123159	8926.367131203297	0.6931372335972068	0.11245624323379017	6.163617187141969	7.11017145480041e-10	2.141976209493905e-8	GIPC1	10755
ENSG00000158473	238.54645943921994	-0.953042144473867	0.1546263636067749	-6.16351650678093	7.114695818424603e-10	2.141976209493905e-8	CD1D	912
ENSG00000197977	131.91482007361327	-1.1660872300191574	0.1891979310729972	-6.163319140996591	7.123573172097581e-10	2.141976209493905e-8	ELOVL2	54898
ENSG00000267369	47.632170126914815	-1.0502290257769389	0.17040372998699202	-6.1631809694371675	7.129794446685558e-10	2.141976209493905e-8	AC015911.7	645744
ENSG00000187122	128.2452853472775	-1.431910592518276	0.23259908773484378	-6.156131593046541	7.454329149167448e-10	2.2342783131691475e-8	SLIT1	6585
ENSG00000073861	53.58914816598759	-1.1006120523973932	0.17879459656945876	-6.155734421033376	7.473036535120188e-10	2.2366947384531376e-8	TBX21	30009
ENSG00000240541	81.04064731865164	1.1861573578298332	0.19273358390044992	6.154388528584116	7.536771212857974e-10	2.2525618770036825e-8	TM4SF1-AS1	100874091
ENSG00000175544	316.3050404158867	0.8712266351229209	0.1416351502440121	6.151203522726899	7.689716432723573e-10	2.2950089768175423e-8	CABP4	57010
ENSG00000137571	117.42316473306832	-0.962712786126572	0.15666003274189905	-6.145235445677859	7.984498860684358e-10	2.3796071710899155e-8	SLCO5A1	81796
ENSG00000115107	2634.551452464751	0.7845550738823551	0.1277161342817747	6.142959762244483	8.099780738562099e-10	2.407135687382295e-8	STEAP3	55240
ENSG00000245812	19.63823699357658	-0.9628931543861122	0.15697434441817382	-6.134079794727479	8.565352133289286e-10	2.5419013230584912e-8	LINC02202	101927740
ENSG00000163600	77.27433008137052	-1.2883453115572587	0.21021060103996903	-6.128831301482722	8.852692955421744e-10	2.6234687120785088e-8	ICOS	29851
ENSG00000257671	310.21507137419667	1.2590706148188917	0.20548656199193252	6.127264978370329	8.940251462066028e-10	2.6456848375981595e-8	KRT7-AS	109729127
ENSG00000184363	6883.4274541475	0.9227572957355136	0.15062075513955384	6.126362166227066	8.991102358933594e-10	2.6569908813439345e-8	PKP3	11187
ENSG00000213171	21.029527019201797	-1.350568302369405	0.22048846753202755	-6.12534667906486	9.0486367804125e-10	2.6702374633883012e-8	LINGO4	339398
ENSG00000178695	5854.3674456867475	-0.683013493727209	0.11152729475159193	-6.124182382873227	9.115044156557356e-10	2.6860616097254783e-8	KCTD12	115207
ENSG00000130595	51.122544415999435	-1.6426572957052992	0.2683347331810243	-6.1216722719124395	9.259833023080843e-10	2.721095827244078e-8	TNNT3	7140
ENSG00000105048	455.3233505156486	1.8919078266590348	0.30914858468537315	6.1197363351492235	9.37303187350262e-10	2.7505135851140158e-8	TNNT1	7138
ENSG00000196917	241.38278578157272	1.505462076209458	0.24607896280142463	6.117800802924801	9.487555735684696e-10	2.776365369950852e-8	HCAR1	27198
ENSG00000152779	278.7153681998845	-1.7461330877257075	0.28562407221544417	-6.113396095020352	9.753288393006492e-10	2.8367536400906604e-8	SLC16A12	387700
ENSG00000164938	1996.5074872768519	-0.6303840272274889	0.10310719942664709	-6.1138701345094635	9.724345046905799e-10	2.8367536400906604e-8	TP53INP1	94241
ENSG00000172830	3190.4399234619686	0.6160601634779028	0.10077435806698232	6.113263088894323	9.761424405242718e-10	2.8367536400906604e-8	SSH3	54961
ENSG00000196632	66.31649871713718	-0.8930007646726096	0.14607136927078607	-6.113455149565765	9.749678134423964e-10	2.8367536400906604e-8	WNK3	65267
ENSG00000203650	26.078705533890503	1.1733220784679668	0.19192769993353676	6.113354554211196	9.755828742502294e-10	2.8367536400906604e-8	LINC01285	101928287
ENSG00000104490	978.2095991074306	-0.7037234673624176	0.11516719064132869	-6.110450931759385	9.935002107662282e-10	2.8832089680123234e-8	NCALD	83988
ENSG00000167476	201.59661534970502	-1.656404328636124	0.2711169434705794	-6.109556663749681	9.990828002227526e-10	2.895410857307621e-8	JSRP1	126306
ENSG00000211949	2059.9298275748865	-1.7226975210768143	0.28198796685576555	-6.109117138171926	1.0018377982479802e-9	2.8993958648744233e-8	IGHV3-23	28442
ENSG00000128218	146.78251845646489	-2.1668889535989435	0.35477979891832734	-6.1077010590949	1.0107644242777329e-9	2.921206508734449e-8	VPREB3	29802
ENSG00000148408	55.105342984649695	-1.5173751535962068	0.2484836975205809	-6.1065380495254775	1.0181537242662895e-9	2.938520316010853e-8	CACNA1B	774
ENSG00000158486	117.0187743594083	1.161021345370004	0.1901760494415804	6.104981930054524	1.0281231284573063e-9	2.95916370575568e-8	DNAH3	55567
ENSG00000104972	320.5339960272372	-0.9848654317231991	0.16140237597874196	-6.101926478783151	1.0479758136203146e-9	3.012177813950264e-8	LILRB1	10859
ENSG00000183340	922.0056210991338	0.43106421781999693	0.07065342219266381	6.101108827319561	1.0533515606221288e-9	3.023493120250211e-8	JRKL	8690
ENSG00000153253	71.82032275602948	-1.1806170003653305	0.19353558820697211	-6.100257897285264	1.0589746513472063e-9	3.03548654835691e-8	SCN3A	6328
ENSG00000122359	19155.091753919387	0.47611394223977477	0.07805992755586387	6.099338766347715	1.0650813067490996e-9	3.048831517180563e-8	ANXA11	311
ENSG00000165406	1763.8955871837984	-0.41400297452782847	0.06790277219561085	-6.09699664890249	1.0807978437726448e-9	3.0896113599329306e-8	MARCHF8	220972
ENSG00000180113	85.85387116736126	-0.972471699803366	0.15952643425953855	-6.095990951701593	1.0876156565491103e-9	3.104876706488228e-8	TDRD6	221400
ENSG00000211972	98.7382535462854	-1.7372059979036616	0.2850757572535811	-6.093839808196595	1.1023397369071194e-9	3.138382142568494e-8	IGHV3-66	28412
ENSG00000126233	8.346158726400521	2.5798636591500905	0.4234869545598019	6.091955446022553	1.115397312571221e-9	3.1712602076365254e-8	SLURP1	57152
ENSG00000173210	2750.48491272522	0.7384481410856619	0.1212247900118926	6.091560488685667	1.1181532003261421e-9	3.174799580007104e-8	ABLIM3	22885
ENSG00000174791	1150.1620246336777	0.7877853350406516	0.12935886215181058	6.08992164847691	1.129659606553195e-9	3.198824527397464e-8	RIN1	9610
ENSG00000105639	1285.268843977208	-0.8361929320856415	0.13733500899988216	-6.088709194946491	1.1382465389538555e-9	3.2173564120958026e-8	JAK3	3718
ENSG00000167208	379.39406517040504	-0.946555074297016	0.15546437587419043	-6.08856575002762	1.1392666558465931e-9	3.2173564120958026e-8	SNX20	124460
ENSG00000211752	15.26001458732406	-1.5024474946189967	0.24680922099986394	-6.087485258988055	1.1469793269246813e-9	3.234789615840869e-8	TRBV27	28560
ENSG00000129596	256.2037188421602	-0.9234391687726174	0.15174999905555378	-6.085266388928002	1.1629778214797722e-9	3.2755130036342484e-8	CDO1	1036
ENSG00000237036	309.04651995141126	0.4795976639565672	0.07881890961139328	6.084804602362088	1.1663346406148618e-9	3.2805698974509856e-8	ZEB1-AS1	220930
ENSG00000268001	154.46294734615614	-0.6975941886512044	0.11473758044981154	-6.07991022572021	1.2024985440030298e-9	3.377766966316532e-8	CARD8-AS1	100505812
ENSG00000117595	5934.893669427022	0.7422743864917811	0.12209221081046591	6.0796211450710524	1.2046683757918954e-9	3.379344091290189e-8	IRF6	3664
ENSG00000104826	35.755543248795455	1.4974695704505243	0.2464201484988504	6.076895820300629	1.2253131065978293e-9	3.432673824363599e-8	LHB	3972
ENSG00000246084	12.009640048037765	-1.3819662765098608	0.22748539783835842	-6.07496696333814	1.2401324971125268e-9	3.469563767886991e-8	LINC02325	101929241
ENSG00000260101	27.995977112074964	-0.7658920145221072	0.12624762976871617	-6.066585296890011	1.3065834933744174e-9	3.6457670357622686e-8	AC008074.2	101927402
ENSG00000183813	181.87439445778216	-1.4235168571071486	0.23474256963798154	-6.064161516603005	1.3264380669303134e-9	3.696258650434061e-8	CCR4	1233
ENSG00000211445	5035.783383564473	-1.0149628495104661	0.1674232387926703	-6.062257885043977	1.342237710087758e-9	3.730391074954217e-8	GPX3	2878
ENSG00000166471	1589.8860417949857	0.3764070659800817	0.062097394265896916	6.0615597551216345	1.348077856577336e-9	3.741672898883277e-8	TMEM41B	440026
ENSG00000005249	591.1140365489979	-0.9386187651815363	0.15489841029309825	-6.059576488909634	1.3648041585180271e-9	3.783100286889481e-8	PRKAR2B	5577
ENSG00000265763	196.12604174568068	1.2717866607843673	0.2098944790631	6.059171572597837	1.3682438887082905e-9	3.787637990204201e-8	ZNF488	118738
ENSG00000187017	517.377456406891	1.3697514398913269	0.2261092526127789	6.057918568405871	1.378941673122083e-9	3.807219907223139e-8	ESPN	83715
ENSG00000187862	12.425125598123095	-1.6667140407806784	0.27512715783288877	-6.057977169207827	1.378439544312003e-9	3.807219907223139e-8	TTC24	164118
ENSG00000145284	1743.5424969498893	-0.8698355126256478	0.14365948053922603	-6.0548423909143985	1.405552124487632e-9	3.8705184387430713e-8	SCD5	79966
ENSG00000168491	76.72048946617706	-1.1714147747118957	0.1934950311595733	-6.053978583800647	1.413114055897515e-9	3.886248616290928e-8	CCDC110	256309
ENSG00000161911	27.618057496172128	-1.007669610460834	0.16648015506289462	-6.052791157481479	1.423573764398345e-9	3.909896518140343e-8	TREML1	340205
ENSG00000187955	7255.2267964008015	-1.1527003201848138	0.1904856931931675	-6.051374782335411	1.4361489341983461e-9	3.9341493163548175e-8	COL14A1	7373
ENSG00000236320	6.581202964651824	-1.5519819247731168	0.25646127175422495	-6.051525496061763	1.4348057043734828e-9	3.9341493163548175e-8	SLFN14	342618
ENSG00000101096	1530.7596117714743	-0.863486873883357	0.14270897984936592	-6.050683529479337	1.4423254151016502e-9	3.945924387591247e-8	NFATC2	4773
ENSG00000186469	941.2550455112207	-0.902594636288401	0.14918475956307878	-6.0501799173846775	1.4468415832519478e-9	3.9531324454755104e-8	GNG2	54331
ENSG00000211970	117.46467120001941	-1.8403139032045925	0.3042938869178344	-6.047817528787607	1.4682110519933003e-9	4.0063094043417185e-8	IGHV4-61	28391
ENSG00000105538	607.8020601007421	-0.6906714139090141	0.1142605853128287	-6.044703972223293	1.4968457722873869e-9	4.0738635390583275e-8	RASIP1	54922
ENSG00000058085	36592.77469094063	1.0280246716176284	0.1701214217541573	6.042887844560977	1.5137988849016505e-9	4.11255147004518e-8	LAMC2	3918
ENSG00000180263	2289.735503511371	0.653513052491749	0.10814806104640874	6.042762543947154	1.5149754118390222e-9	4.11255147004518e-8	FGD6	55785
ENSG00000112486	6.950376969697044	-1.6261366243344437	0.26927593199994004	-6.038923019435713	1.551462339938099e-9	4.206164545088955e-8	CCR6	1235
ENSG00000254102	11.136957336588505	-1.2197949800659031	0.2020899420315587	-6.035901479329525	1.5807768115442307e-9	4.280116183937607e-8	AC090136.3	401463
ENSG00000183347	45.53426361253274	1.5221596327388254	0.25234746870625124	6.0319988171179855	1.6194396424953553e-9	4.373527805715927e-8	GBP6	163351
ENSG00000170476	680.9544556699033	-1.3422132744906636	0.22264897333740993	-6.028382949049702	1.6560827248683527e-9	4.4610197605396107e-8	MZB1	51237
ENSG00000136490	1311.771365572769	-1.0187423704820675	0.16904718326767107	-6.026378853464717	1.6767388731234605e-9	4.510878420383743e-8	LIMD2	80774
ENSG00000171724	276.1582620038836	-1.1096749806248767	0.18420931326907833	-6.023989563458996	1.7016934378801385e-9	4.5721586730562136e-8	VAT1L	57687
ENSG00000167037	259.64027565934447	-0.984162302726199	0.1633967705396541	-6.02314415074291	1.7106096066533905e-9	4.590245012183191e-8	SGSM1	129049
ENSG00000143185	17.40795446273055	-1.1493384588477564	0.1908422926739534	-6.022451537046646	1.717948186797704e-9	4.598192274242873e-8	XCL2	6846
ENSG00000173200	281.3517943681468	-1.2968037135823292	0.21532629380021606	-6.022505151115121	1.7173790258292306e-9	4.598192274242873e-8	PARP15	165631
ENSG00000013392	349.32111728397723	-0.4515284318134855	0.0749995119473612	-6.020418267926772	1.739669334117756e-9	4.65040615510791e-8	RWDD2A	112611
ENSG00000151322	84.24210393319531	-0.830112599909404	0.13789242629993168	-6.020001403875619	1.7441555805965203e-9	4.65647432070057e-8	NPAS3	64067
ENSG00000175416	10422.381382415668	0.7788747887912781	0.1293996432118888	6.019141702855312	1.753443217265939e-9	4.669403731048751e-8	CLTB	1212
ENSG00000244161	146.69853825928286	1.1981006019427969	0.1990760806184732	6.01830515359071	1.762526991693941e-9	4.687652483858404e-8	FLNB-AS1	105377105
ENSG00000281406	775.5101702848273	1.0815662175793588	0.17973351369566648	6.017610157061299	1.7701085563345261e-9	4.7018648390827725e-8	BLACAT1	101669762
ENSG00000170835	93068.34017234042	-3.2167103021419017	0.5347449968018408	-6.015409814734387	1.7943217658269984e-9	4.7601634623473564e-8	CEL	1056
ENSG00000100191	18.32877433960023	-1.1352607997096476	0.18876496406708518	-6.014149952669115	1.8083306334264135e-9	4.79127805030547e-8	SLC5A4	6527
ENSG00000142185	547.1656935791727	-0.7724328694367405	0.12844029772104934	-6.0139448688785695	1.8106210982287685e-9	4.7913047726554977e-08	TRPM2	7226
ENSG00000123612	114.14132611232243	-1.0353469393742465	0.1722154762859791	-6.0119273929537025	1.8333043575383705e-9	4.8452274033004656e-8	ACVR1C	130399
ENSG00000168405	534.7372256279726	-0.7238220503768221	0.1204083327766701	-6.0113950063518145	1.8393362110868744e-9	4.855061951149035e-8	CMAHP	8418
ENSG00000116030	4712.076877121533	0.3454557439533767	0.05748525219347769	6.0094673115580814	1.8613388730916004e-9	4.900825947685165e-8	SUMO1	7341
ENSG00000154025	13.745509446957378	-1.0767091413055345	0.1791633117480048	-6.009651924831229	1.8592206468191211e-9	4.900825947685165e-8	SLC5A10	125206
ENSG00000224186	44.0014601236252	0.831157548565221	0.13838762625106318	6.006010588384057	1.901437792692216e-9	4.993888682782019e-8	C5orf66	100996485
ENSG00000115648	10167.596099377792	0.9329652869602226	0.1553691892159287	6.004828188062485	1.9153461799206766e-9	5.022014756768438e-8	MLPH	79083
ENSG00000172349	1062.8858036170946	-1.03799113941937	0.17286327771304158	-6.004694306112068	1.9169272452183558e-9	5.022014756768438e-8	IL16	3603
ENSG00000062598	1563.279698367104	-0.2711899755160391	0.04519293009726101	-6.000716814165474	1.9644834377583098e-9	5.1401944596189104e-8	ELMO2	63916
ENSG00000116141	273.08843902245303	-0.7540695751965384	0.12567973461066428	-5.999929722421243	1.974029466821455e-9	5.158747901416118e-8	MARK1	4139
ENSG00000213809	12.637704448575402	-1.2048275711398382	0.20084024140142265	-5.998935087574058	1.986157283809444e-9	5.183993874549096e-8	KLRK1	22914
ENSG00000180787	316.68901749336294	-0.5532326148209519	0.09223136581737527	-5.9983131542949515	1.9937775165733553e-9	5.1974267246554306e-8	ZFP3	124961
ENSG00000284713	47.49244614147112	-1.633233980521353	0.27237930973618324	-5.996174900741339	2.020194380261329e-9	5.259765071086838e-8	SMIM38	107984345
ENSG00000167286	348.74726740810905	-1.1661569231672397	0.1945345461398774	-5.994600683051589	2.039860535477049e-9	5.30439476620152e-8	CD3D	915
ENSG00000144063	674.8190404221226	1.0772445779729223	0.17979546309926062	5.9915003382382475	2.079138929308865e-9	5.39985019081688e-8	MALL	7851
ENSG00000283906	33.31474840442323	-1.2273415396227556	0.20489500497974572	-5.990099855016381	2.097122377182443e-9	5.4398318848123844e-8	IGHV4-80	28390
ENSG00000184588	769.4430002373443	-0.9143749964897254	0.1526701023265085	-5.989221088842882	2.1084837913380758e-9	5.462558932158361e-8	PDE4B	5142
ENSG00000104967	233.14182523786545	-0.6374648560611456	0.10646626021744006	-5.9874823700882045	2.131140344924988e-9	5.5107507243306235e-8	NOVA2	4858
ENSG00000181218	399.43497944064575	0.82758376009299	0.1382296297306956	5.98702146352646	2.137185892678042e-9	5.516512627894145e-8	H2AW	92815
ENSG00000169442	1120.0943696333873	-1.1481870897036586	0.19179536579784373	-5.986521545645015	2.1437620257391077e-9	5.52669741384103e-8	CD52	1043
ENSG00000211778	10.168798070867755	-1.2575410241630058	0.2100697632319177	-5.986301906641731	2.1466574796855515e-9	5.527379939420726e-8	TRAV4	28689
ENSG00000123104	1943.883252117758	-0.8195477508542424	0.1369410301595552	-5.984676396105361	2.1682049855034513e-9	5.576028757700491e-8	ITPR2	3709
ENSG00000145087	47.012657611691374	-1.6412106555461685	0.2742572220445744	-5.984202141737679	2.1745312293338394e-9	5.5854615720700854e-8	STXBP5L	9515
ENSG00000157554	867.3620704550614	-0.7935969251340135	0.13262397088929456	-5.983812125459989	2.1797472626628787e-9	5.592023166765537e-8	ERG	2078
ENSG00000120280	130.81227396344352	-0.9518476549098048	0.1592012904502761	-5.97889409198664	2.2465755046938907e-9	5.7564387718443095e-8	CXorf21	80231
ENSG00000155269	41.96807913365259	1.6747605805179633	0.280170735736972	5.977642797391412	2.2638945822677953e-9	5.7867018330935095e-8	GPR78	27201
ENSG00000197930	8312.77883491254	0.7841409054729991	0.13125516133767853	5.974171967650472	2.3126175759900676e-9	5.9040592817894665e-8	ERO1A	30001
ENSG00000143340	54.063117171403995	-1.465558476455474	0.24541291494674194	-5.971806645846332	2.3464052486151343e-9	5.983048626050071e-8	FAM163A	148753
ENSG00000180776	4764.830345650296	0.471697426501294	0.07899306080465049	5.971378013415631	2.3525793400878446e-9	5.984266890385678e-8	ZDHHC20	253832
ENSG00000254174	13.475224203121865	-2.0553301287124905	0.34419001814525685	-5.97149835950527	2.3508442594473214e-9	5.984266890385678e-8	IGHV1-12	28471
ENSG00000166265	818.4331898866076	-0.7720044588793249	0.12929226473619485	-5.971002677186498	2.3579987371932956e-9	5.9907994518946e-8	CYYR1	116159
ENSG00000054803	86.26401585751665	-1.4863995591985903	0.24898955542178175	-5.969726548090215	2.376515591920526e-9	6.016020373715925e-8	CBLN4	140689
ENSG00000130193	2271.3310990706364	0.7111884315001664	0.11912899967398786	5.969901816068521	2.3739640581100253e-9	6.016020373715925e-8	THEM6	51337
ENSG00000271447	2935.7583623404475	1.0558331581081368	0.17686013464207714	5.969876480332281	2.3743327281941125e-9	6.016020373715925e-8	MMP28	79148
ENSG00000270550	894.5076769414918	-1.8143737289552855	0.3040091930288535	-5.968154156387907	2.39952611012838e-9	6.066960661842044e-8	IGHV3-30	28439
ENSG00000003096	158.9059902655354	-0.9103133028391635	0.15253743413452603	-5.967802644669758	2.404699764793158e-9	6.072733985344837e-8	KLHL13	90293
ENSG00000131187	317.09533167666507	1.076381133455143	0.1803722295464782	5.967554629454651	2.4083566627378183e-9	6.074667687969304e-8	F12	2161
ENSG00000144815	670.177606407816	-0.7117249992632688	0.11931156513859778	-5.965264125372058	2.4423863580421377e-9	6.138394709189396e-8	NXPE3	91775
ENSG00000214595	109.59127223423685	-0.7572823915802614	0.12694848658374394	-5.965273095876618	2.4422521754352635e-9	6.138394709189396e-8	EML6	400954
ENSG00000186462	130.55986380473973	-1.0686534886387216	0.17925919867782794	-5.96149874885556	2.4993483182412974e-9	6.274051077009307e-8	NAP1L2	4674
ENSG00000181074	7.6148654570809065	-1.5669963152781934	0.2629342526348879	-5.959650747573516	2.527775858423213e-9	6.330488399316816e-8	OR52N4	390072
ENSG00000205639	26.060125357126566	0.9786371547901155	0.16421063158654536	5.95964551950667	2.527856726013426e-9	6.330488399316816e-8	MFSD2B	388931
ENSG00000196405	2701.036213298718	-0.7231686528268317	0.1213568297898828	-5.9590272263944755	2.537438256988123e-9	6.339371607321932e-8	EVL	51466
ENSG00000162398	16.84505880242294	0.9615866161502552	0.16139116246529217	5.958111965127262	2.5516867928994106e-9	6.359844745623904e-8	LEXM	163747
ENSG00000211900	37.79043816968128	-2.2605804542027603	0.37941052203041853	-5.95813854108538	2.5512719693712723e-9	6.359844745623904e-8	IGHJ6	28475
ENSG00000185352	81.06369982179177	-1.5869140110233344	0.26641202811810716	-5.956615481039075	2.5751516733310666e-9	6.410724147909839e-8	HS6ST3	266722
ENSG00000003989	2147.0967464587575	-1.1645744281891848	0.19557242413753853	-5.954696493255024	2.6055491167215132e-9	6.469899296507174e-8	SLC7A2	6542
ENSG00000112964	257.0124098802495	-0.9720484118840569	0.16324098471904855	-5.954683583641901	2.605754788171927e-9	6.469899296507174e-8	GHR	2690
ENSG00000142408	89.5424477194206	1.584656928486851	0.26612616131801187	5.954532694714064	2.608159870611383e-9	6.469899296507174e-8	CACNG8	59283
ENSG00000166348	1707.0320348691505	0.6017716078837952	0.10106499922547371	5.9543028001341645	2.611828414348204e-9	6.471359294088456e-8	USP54	159195
ENSG00000101782	5937.551287277909	0.6151622599042167	0.10332882222793814	5.9534430630323065	2.6255922627056225e-9	6.495723071534155e-8	RIOK3	8780
ENSG00000136379	4097.161945684431	0.9017092929560203	0.1514637044088115	5.953302782838598	2.627844753131232e-9	6.495723071534155e-8	ABHD17C	58489
ENSG00000111879	90.15277164514369	-0.8616762216713514	0.14479891166191952	-5.950847363295221	2.667577747509223e-9	6.586189900460197e-8	FAM184A	79632
ENSG00000253595	18.085598802930143	2.189400663761707	0.3680666871018838	5.948380389979882	2.7080866833274817e-9	6.678357899459357e-8	LINC01300	731779
ENSG00000013293	108.70365293084711	-1.8075572573249346	0.3039037684113528	-5.9477948127260225	2.7177897768962325e-9	6.69442919136773e-8	SLC7A14	57709
ENSG00000186895	11.081941325022827	2.526619633164174	0.4249833221631114	5.945220674317287	2.760846641673779e-9	6.792523277307701e-8	FGF3	2248
ENSG00000137077	2697.9569502080158	-1.736448886493159	0.29216637614204144	-5.943356348606509	2.7924447084724096e-9	6.862228744995765e-8	CCL21	6366
ENSG00000149269	4289.501917539257	0.5078361202636346	0.08545362016878753	5.9428274572868816	2.8014727177599994e-9	6.876371877670016e-8	PAK1	5058
ENSG00000163827	73.61908650165302	-1.055784425399143	0.1776895998763219	-5.941734497314449	2.8202193509341134e-9	6.906250440848095e-8	LRRC2	79442
ENSG00000182366	16.688099156335802	-1.2880439707692133	0.21677608142553279	-5.941817760976937	2.8187869103951678e-9	6.906250440848095e-8	FAM87A	157693
ENSG00000253196	5.846242177680046	2.5239870444340813	0.4248062420202087	5.941501783097649	2.8242266496769993e-9	6.908012355804823e-8	AC083841.1	124902033
ENSG00000176533	606.9214486063154	-0.9358715907748916	0.15773548681947797	-5.9331708396472616	2.9713937982283756e-9	7.259529662160046e-8	GNG7	2788
ENSG00000128594	84.14623952338847	-1.1162250677448529	0.18814427594510744	-5.932814390114745	2.977854328296543e-9	7.266863796961518e-8	LRRC4	64101
ENSG00000174473	23.490708706224886	-1.2479809870871315	0.21047457683807066	-5.929366889984389	3.041049170556075e-9	7.403879967850949e-8	GALNTL6	442117
ENSG00000135253	947.9499288888304	1.2198448605439975	0.20576557307712404	5.9283233939565845	3.0604332157677414e-9	7.442449339872224e-8	KCP	375616
ENSG00000187094	191.04352601658275	2.106521835436061	0.3554082682888548	5.927047914721007	3.0842900366906444e-9	7.491793983919899e-8	CCK	885
ENSG00000211955	489.1447319217458	-1.7564433452447326	0.29642750134515	-5.925372434319413	3.115903873233257e-9	7.559844836085907e-8	IGHV3-33	28434
ENSG00000278259	1662.926447439193	0.47206454483466526	0.07967540540671447	5.924846474579507	3.125892860816956e-9	7.575332744939453e-8	MYO19	80179
ENSG00000241163	20.745994553135002	-1.1633685931353424	0.19638395208113518	-5.9239493899924245	3.143002210450012e-9	7.608020673244839e-8	LINC00877	285286
ENSG00000133317	38.58801195047618	-1.51146912751571	0.2552711563928033	-5.921033730853275	3.1992422711448045e-9	7.726353949313045e-8	LGALS12	85329
ENSG00000067225	71710.0756753888	0.5770383319931891	0.09748269925821798	5.919392224303264	3.231335077544667e-9	7.794900265705051e-8	PKM	5315
ENSG00000170100	283.42359502936966	-0.4625898468318448	0.07819688246543821	-5.915707023694995	3.3045296975045647e-9	7.96232493970968e-8	ZNF778	197320
ENSG00000086730	801.9536975039719	-0.748843542152134	0.12660137461734502	-5.914971653471594	3.3193274350956806e-9	7.988818870423292e-8	LAT2	7462
ENSG00000164035	581.7917276706844	-0.9350944980199888	0.15809652579499292	-5.914706179138594	3.3246853654040045e-9	7.992558834382556e-8	EMCN	51705
ENSG00000226979	41.12557993495574	-1.3028912971872237	0.22029772546072116	-5.914229456806297	3.3343279477502505e-9	8.006578801163488e-8	LTA	4049
ENSG00000197956	126521.205404609	0.872292170799855	0.14750006764840656	5.913842513476829	3.3421745989916876e-9	8.016259189430861e-8	S100A6	6277
ENSG00000137634	4.810610506707033	-1.9212065667244298	0.3249770932032515	-5.911821500362929	3.3834508797956865e-9	8.106007575300704e-8	NXPE4	54827
ENSG00000165379	59.61383097040618	-1.034119657541273	0.1749675007431802	-5.910352797798538	3.413757958161203e-9	8.169301646802396e-8	LRFN5	145581
ENSG00000153531	425.6740966257811	0.9400468755949235	0.15915500940605365	5.906486255777053	3.4948143840440764e-9	8.353759388299214e-8	ADPRHL1	113622
ENSG00000091428	341.03810912831835	-0.7812099348949143	0.13228658899166	-5.905435621627267	3.5171611737151555e-9	8.397621979651037e-8	RAPGEF4	11069
ENSG00000181035	440.2799500769192	-0.422817701783785	0.07163607401056381	-5.9023014259747715	3.584654528080078e-9	8.549055197445008e-8	SLC25A42	284439
ENSG00000125378	2221.4381420920777	0.9790057792418504	0.16590338301726593	5.9010597700708916	3.611740219918848e-9	8.594587883379095e-8	BMP4	652
ENSG00000168427	119.28816547025119	1.1129302555253293	0.1885986438103594	5.901051211398997	3.6119276098347254e-9	8.594587883379095e-8	KLHL30	377007
ENSG00000138138	2471.638099511811	0.32556639389373937	0.05517577838745274	5.900531055630289	3.6233340703622723e-9	8.611976487825985e-8	ATAD1	84896
ENSG00000159763	25.504031270561427	2.2728329588160276	0.3852430242708189	5.899738127946652	3.64078962673189e-9	8.643687101385734e-8	PIP	5304
ENSG00000167614	362.394778396882	-1.5802943412802226	0.26791911632317106	-5.8984008418944995	3.670414337456046e-9	8.704184609964896e-8	TTYH1	57348
ENSG00000164946	411.27971559648216	-1.1484762415588505	0.194739474770376	-5.897500971043792	3.6904809858193183e-9	8.732060359577668e-8	FREM1	158326
ENSG00000161653	344.43212564489653	0.879335529602682	0.14913474076640085	5.896248755211508	3.71858253660739e-9	8.788654406823159e-8	NAGS	162417
ENSG00000188517	31.49692566181123	-1.1031486903933365	0.18710469743703825	-5.895889870774367	3.726674756955187e-9	8.797883518919711e-8	COL25A1	84570
ENSG00000169605	42.162911815059	3.418038948147129	0.5797532067738492	5.89567924456594	3.731431991545149e-9	8.799227561656018e-8	GKN1	56287
ENSG00000168092	5305.862958443066	0.25398623464924736	0.0430844525691704	5.895078607334802	3.7450305598567326e-9	8.816866448827549e-8	PAFAH1B2	5049
ENSG00000182674	38.5454600096212	-1.52034444608708	0.2579050083553194	-5.8949783712322485	3.747304620819095e-9	8.816866448827549e-8	KCNB2	9312
ENSG00000012211	578.4675014455553	0.4428207045728401	0.07515930960969595	5.891761205264103	3.821010763195839e-9	8.94183665645283e-8	PRICKLE3	4007
ENSG00000071991	238.13903960417312	-1.5445905501101291	0.2621591969324939	-5.891803790152218	3.8200259781025725e-09	8.94183665645283e-8	CDH19	28513
ENSG00000173715	743.4866850753789	0.5718162432218588	0.097054022769031	5.891731500740223	3.8216978332752566e-9	8.94183665645283e-8	C11orf80	79703
ENSG00000182718	80537.9891701006	0.5801328050178975	0.09845826805713914	5.89216950963655	3.8115787981247355e-9	8.94183665645283e-8	ANXA2	302
ENSG00000107263	4441.0036236307515	-0.4061658385394182	0.06895400421265663	-5.890387993810891	3.85289938576698e-9	8.994807666038892e-8	RAPGEF1	2889
ENSG00000185862	808.3683019701922	-0.952710300065048	0.1617370342144988	-5.89048948926283	3.850533626709754e-9	8.994807666038892e-8	EVI2B	2124
ENSG00000211670	264.6753025075736	-1.9956269881063424	0.33884503134442606	-5.889497568219751	3.873715072602482e-9	9.033365970083323e-8	IGLV3-9	28804
ENSG00000142959	79.56469463262215	1.096521628849187	0.18621450023747244	5.888486811987432	3.897476420106031e-9	9.078700339561841e-8	BEST4	266675
ENSG00000248712	122.98952937081815	0.8341724206479537	0.14171729700175653	5.886172247821058	3.952423959773461e-9	9.196498318804006e-8	CCDC153	283152
ENSG00000147144	1203.7848028872231	0.5070370504142194	0.08622318775418199	5.880518496483298	4.089832996543668e-9	9.495191280704864e-8	CCDC120	90060
ENSG00000007384	2826.3967899123772	0.5522799063982837	0.09392043788057207	5.880295267581218	4.0953527016585546e-9	9.496456230643236e-8	RHBDF1	64285
ENSG00000035687	2468.5298363369047	0.37722392940634353	0.0641522994690833	5.880131071344337	4.099417353383187e-9	9.496456230643236e-8	ADSS2	159
ENSG00000163888	165.2876123673688	-1.2697716884885017	0.21603752007437585	-5.87755167737231	4.163787522436434e-9	9.634949298888977e-8	CAMK2N2	94032
ENSG00000104472	1833.0685139242769	0.41776213044998795	0.071104226107982	5.875348812819593	4.219539122220873e-9	9.753216336301734e-8	CHRAC1	54108
ENSG00000196141	6902.899978332839	0.4122239463640084	0.07019256003914473	5.8727583968175665	4.286028982375237e-9	9.896017027328143e-8	SPATS2L	26010
ENSG00000128872	803.7550032065421	-0.673556488014328	0.11472860500767666	-5.870867931927346	4.335195227994323e-9	9.998549608714458e-8	TMOD2	29767
ENSG00000176994	1407.235144542246	-0.46642803101834623	0.07945303763241451	-5.870487081642518	4.345166404263993e-9	9.99959379189384e-8	SMCR8	140775
ENSG00000265612	7.217422001405509	-2.413070095774521	0.4110501230371314	-5.870500847792086	4.344805599338887e-9	9.99959379189384e-8	MIR4539	100616374
ENSG00000065609	131.041903016849	-1.2460365031419252	0.21228720095808284	-5.869579030287187	4.369030552322932e-9	1.0043512137292902e-7	SNAP91	9892
ENSG00000108018	121.33983846202838	-1.3461687666206152	0.22938355087357376	-5.868636881301767	4.393925621644477e-9	1.0089701774466896e-7	SORCS1	114815
ENSG00000181631	177.83370405338087	-1.1015065590062447	0.18770474802549655	-5.868293533292102	4.4030324268897104e-9	1.0099575799277261e-7	P2RY13	53829
ENSG00000163508	83.73784816094451	-1.248943089873481	0.2128687037272839	-5.867199207796937	4.432180552383804e-9	1.0144286011561667e-7	EOMES	8320
ENSG00000168918	2113.51327488458	-0.8620458659865632	0.14692198837892578	-5.867371354676094	4.427582885287472e-9	1.0144286011561667e-7	INPP5D	3635
ENSG00000103657	2471.186009126498	-0.45592113686118624	0.07773282783137295	-5.865232869827188	4.485027897376985e-9	1.0253171824011872e-7	HERC1	8925
ENSG00000160716	64.27478630247415	-1.477170967407813	0.25185918090789655	-5.865066987365475	4.489514101228367e-9	1.0253171824011872e-7	CHRNB2	1141
ENSG00000242580	13.48820311968958	-1.9279391016596514	0.32882346293787973	-5.8631433549006555	4.5418577292128325e-9	1.0361451981377941e-7	IGKV1D-43	28891
ENSG00000227507	1117.6207197694207	-1.2942737480973596	0.22081373290024559	-5.861382492374505	4.590292563073732e-9	1.0460589700948174e-7	LTB	4050
ENSG00000136011	46.25602388756074	-1.3886824167957565	0.23694140481780987	-5.860868504023385	4.604525006710315e-9	1.0481654920475669e-7	STAB2	55576
ENSG00000113296	3566.5815592124454	-1.2812846736192964	0.21862406475735446	-5.8606753791782396	4.6098837646857586e-9	1.0482496512966718e-7	THBS4	7060
ENSG00000010810	2345.502995941925	-0.5506397911796359	0.09400146704785566	-5.857778697212333	4.6909917425381115e-9	1.0643890659013852e-7	FYN	2534
ENSG00000267365	20.35830661689793	-0.9011382236447874	0.15387711025812734	-5.856220084541079	4.7352062534018575e-9	1.073262336464147e-7	KCNJ2-AS1	400617
ENSG00000082397	1442.8255511407879	-0.7919570997792202	0.1352454434022386	-5.855702638526835	4.749974554147603e-9	1.074856019568303e-7	EPB41L3	23136
ENSG00000267040	40.68954418580768	-0.639651357867308	0.10929415565066354	-5.852566901306443	4.840434346419611e-9	1.0923992057209715e-7	AC027097.1	100505549
ENSG00000211655	111.35016981280368	-2.004475783313235	0.34251357075154765	-5.852252157235664	4.849606118620176e-9	1.0932947871065291e-7	IGLV1-36	28826
ENSG00000185070	2356.369188128135	-1.1351710196954472	0.19402286460304108	-5.850707451505459	4.894865196443019e-9	1.1023152480435614e-7	FLRT2	23768
ENSG00000114166	1064.2029814201783	-0.529276556185827	0.090479725907413	-5.849670198243421	4.925486545751405e-9	1.1078049807696927e-7	KAT2B	8850
ENSG00000138271	10.28135476179305	1.8226099643159386	0.3116063858232395	5.849077705839521	4.943061413773399e-9	1.1096011043247104e-7	GPR87	53836
ENSG00000147912	227.7150207352508	-0.5919147209093027	0.10124448983923161	-5.846389485978125	5.023570462801537e-9	1.1259105088628207e-7	FBXO10	26267
ENSG00000150991	35630.891521472644	0.4141872008315737	0.07084610442215332	5.846294644001045	5.0264340455633994e-9	1.1259105088628207e-7	UBC	7316
ENSG00000137509	4149.898147792706	-0.49333307550267963	0.08439523093270103	-5.8455089233190956	5.050218628365939e-9	1.1300334781746191e-7	PRCP	5547
ENSG00000112818	107.53405029679357	-2.2585419085529996	0.38657246926832695	-5.842479969739657	5.142937202295118e-9	1.1483342567207514e-7	MEP1A	4224
ENSG00000132470	28179.52692674586	0.8301325821011944	0.14211343410685762	5.841337853232109	5.1783265034233994e-9	1.1550086853867201e-7	ITGB4	3691
ENSG00000005001	2781.2867280355313	0.8924082677722077	0.15284658300059267	5.838588277558991	5.264498668030521e-9	1.172983897285146e-7	PRSS22	64063
ENSG00000253497	6.605336597570805	-2.2084481194704892	0.37832131383105333	-5.837493259649427	5.299203774898276e-9	1.179465789347327e-7	IGKV1-13	28939
ENSG00000211706	10.612786438349717	-1.6133393502812474	0.2764046794255516	-5.83687422960505	5.318921470916464e-9	1.1826016828087389e-7	TRBV6-1	28606
ENSG00000137502	573.2046418591301	-0.6401058790362003	0.10968072254518077	-5.836083718107542	5.3442050935973216e-9	1.1869671587904157e-7	RAB30	27314
ENSG00000167105	1218.67200393788	0.8431174520105428	0.144486106628632	5.835283901569722	5.369905317289095e-9	1.1914158460566123e-7	TMEM92	162461
ENSG00000027075	1172.9788219339957	-0.5476605635739612	0.09387599981439448	-5.833871965750139	5.415568351057187e-9	1.2002796057390565e-7	PRKCH	5583
ENSG00000162928	1579.8332356426265	0.34320263975806	0.0588356797106742	5.833239990525593	5.4361290671966495e-9	1.2023000824301978e-7	PEX13	5194
ENSG00000163599	130.9177956660671	-1.086741773375891	0.18630065946219254	-5.833268526869773	5.43519902926563e-9	1.2023000824301978e-7	CTLA4	1493
ENSG00000114125	2416.202758960966	0.34369927738719314	0.05892804230999279	5.832524956100738	5.459483612462643e-9	1.2061956906567044e-7	RNF7	9616
ENSG00000105784	73.81632535219745	-0.8445710826512449	0.1448126228896169	-5.832164805791946	5.471283823871794e-9	1.2075330296572506e-7	RUNDC3B	154661
ENSG00000213889	170.98518690667214	0.8635617853764546	0.1480922346276641	5.831242857180429	5.501604354798633e-9	1.212950777530683e-7	PPM1N	147699
ENSG00000184293	39.219352591353406	-1.2111886343654314	0.2077669727992601	-5.829553263673218	5.557595614902989e-9	1.2240109168210345e-7	CLECL1	160365
ENSG00000131620	6447.217810757914	0.7788955807846827	0.1336398700515687	5.828317406206127	5.598901213413963e-9	1.231816894188909e-7	ANO1	55107
ENSG00000203499	948.4369744682315	0.8673068142859474	0.14881678582079155	5.828017380582169	5.608973821113478e-9	1.2327421438850972e-7	IQANK1	642574
ENSG00000205784	20.033936401162503	-1.0369331840085312	0.1779582915598456	-5.826832652300558	5.648920626382215e-9	1.24022436030216e-7	ARRDC5	645432
ENSG00000230795	344.14262642593343	1.0977080533198926	0.1884520213016116	5.824867495387831	5.715793094143045e-9	1.2535963329962371e-07	HLA-K	3138
ENSG00000236256	19.822189462972226	1.0209062283451185	0.17527276142573628	5.824671329650274	5.7225105521171254e-9	1.2537608885352754e-7	DIAPH2-AS1	10824
ENSG00000154277	1129.3463876872122	-0.8720072665856851	0.1497576913964284	-5.822787854530734	5.787399979690995e-9	1.2653388238635535e-7	UCHL1	7345
ENSG00000259070	18.927054860929516	-0.9636830807147215	0.16561082867362176	-5.818961769788038	5.921427448710868e-9	1.2919533969352445e-7	LINC00639	283547
ENSG00000186094	16.912855232532618	-1.170510424371995	0.2011860719164996	-5.818048999225973	5.953845079630406e-9	1.2976788274700672e-7	AGBL4	84871
ENSG00000232973	42.231334086146134	-0.7524603305173476	0.12938313686889266	-5.815752722704779	6.036164149513473e-9	1.314257460574379e-7	CYP1B1-AS1	285154
ENSG00000241657	8.889216336141642	-1.4336940426600178	0.2466050426250149	-5.813725572676461	6.109754602624061e-9	1.3289032500593596e-7	TRBV11-2	28581
ENSG00000163898	4354.466394505649	0.8105642484112402	0.1395621533837817	5.807908725672003	6.325798382118313e-9	1.3730511343666103e-7	LIPH	200879
ENSG00000171877	395.94770571927836	0.8452912986342016	0.14556536348123017	5.806953511596851	6.361979154516093e-9	1.379479298405961e-7	FRMD5	84978
ENSG00000117394	15635.373276366368	1.0943891548103903	0.18848934911732249	5.806106074084873	6.394246094335441e-9	1.385046440083319e-7	SLC2A1	6513
ENSG00000140092	3349.44905158345	-0.8258207983232655	0.14226750222607146	-5.804704415285141	6.447965189396164e-9	1.3952440431967331e-7	FBLN5	10516
ENSG00000164078	4444.41361421568	0.8734431159470268	0.15049162763013985	5.803931618665657	6.47777036648394e-9	1.400251370063725e-7	MST1R	4486
ENSG00000087253	2156.587077397012	0.6908011827519589	0.1191115457047088	5.7996156347809835	6.6467091699160175e-9	1.4352929739887507e-7	LPCAT2	54947
ENSG00000113594	992.8201296186163	-0.8993264619804154	0.15510082533810068	-5.7983344706257665	6.69767676527594e-9	1.4433321693867976e-7	LIFR	3977
ENSG00000142910	9399.2145069291	0.7672289983279511	0.13234960272272742	5.796987543176059	6.751670413244858e-9	1.4534769165234396e-7	TINAGL1	64129
ENSG00000087077	4215.954884222133	0.6345713874650593	0.10949126354277021	5.795634892981016	6.806319411074623e-9	1.4637418336344822e-7	TRIP6	7205
ENSG00000179331	15.418152088424439	-1.2216511602173257	0.21079603292737562	-5.79541817391893	6.815115060705608e-9	1.4641347908025104e-7	RAB39A	54734
ENSG00000160949	807.1289594289193	0.764054342175777	0.1319157449216838	5.7919874737423	6.955833164213533e-9	1.4913164348294954e-7	TONSL	4796
ENSG00000102445	324.1943347155112	-1.0045138208962636	0.17344222191155312	-5.791633720009166	6.970502882401909e-9	1.4914178825065836e-7	RUBCNL	80183
ENSG00000163536	275.48827535083916	-0.8066473939942884	0.1392754577335681	-5.791741108741449	6.966046430413961e-9	1.4914178825065836e-7	SERPINI1	5274
ENSG00000141338	711.2622826663478	-1.2286438091544722	0.21215737150895178	-5.791190758142621	6.988914379213443e-9	1.492643131049354e-7	ABCA8	10351
ENSG00000177106	6597.156423860372	0.7302845577077302	0.12610345662583217	5.791154162209794	6.9904375848487194e-9	1.492643131049354e-7	EPS8L2	64787
ENSG00000127837	6518.045300178632	0.3304046547390487	0.0570765940912326	5.788794163346922	7.089350791622456e-9	1.512226898302329e-7	AAMP	14
ENSG00000188910	2254.0442813443956	0.9247185892240936	0.15975325234679152	5.788417923515693	7.105245181722875e-9	1.512692258337682e-7	GJB3	2707
ENSG00000133800	332.95268971574853	-1.2453277029087597	0.2152475797738491	-5.785559606371274	7.227132756534426e-9	1.5338311752277255e-7	LYVE1	10894
ENSG00000204421	31.257796794124697	1.6129853615015304	0.27913564492751514	5.7785001335833845	7.536948421767534e-9	1.5963591057435248e-7	LY6G6C	80740
ENSG00000232216	148.35200674380232	-1.950570494647278	0.3376140231200994	-5.777516219915432	7.581141555152634e-9	1.6041023687342597e-7	IGHV3-43	28426
ENSG00000029725	1465.7641629676646	-0.4805083627606245	0.08320381420665655	-5.775076146956041	7.69182913694075e-9	1.6242514773493677e-7	RABEP1	9135
ENSG00000166257	146.60981736626562	-1.035839118741601	0.1793608000790557	-5.775170038743365	7.687541058276244e-9	1.6242514773493677e-7	SCN3B	55800
ENSG00000149577	3030.5701698336597	-0.4679700899853463	0.08104131144918023	-5.774463438672303	7.719868954929265e-9	1.6285358093576184e-7	SIDT2	51092
ENSG00000048540	293.24875908222964	-1.1829877126116324	0.20488636978386007	-5.773872190031951	7.747020917837807e-9	1.6326244383619878e-7	LMO3	55885
ENSG00000253641	154.41689535972134	1.597359726334061	0.2767218234922706	5.772438567277216	7.813243423865939e-9	1.6449304366617962e-7	AC104964.1	101929191
ENSG00000245694	695.7367540828411	0.9538687288798837	0.16525116427774808	5.772236056846512	7.822642126229378e-9	1.6452605977397943e-7	CRNDE	643911
ENSG00000164061	139.68376752705575	-1.0582861319725394	0.18339787925171414	-5.77043822038988	7.906564867183505e-9	1.6612483442439262e-7	BSN	8927
ENSG00000266278	17.283739271752022	1.2972453618313855	0.22481761652609442	5.770212236374347	7.917175503482245e-9	1.661815929107547e-7	LINC01910	101060542
ENSG00000092820	32209.856102809757	0.6196779357937474	0.1074019903368794	5.769706258236483	7.940982943903406e-9	1.665149627089366e-7	EZR	7430
ENSG00000105926	568.9747295139204	-0.7525418561130638	0.13045510602111965	-5.768588743404441	7.993811508521224e-9	1.672888183322106e-7	MPP6	51678
ENSG00000110848	446.1017841004692	-1.2199109234823846	0.2115276034789282	-5.7671476602528084	8.062440873160897e-9	1.6855715938903843e-7	CD69	969
ENSG00000269220	26.68112032856824	-1.043571033040487	0.18096275126284653	-5.766772585838457	8.080396962719188e-9	1.6876463278697104e-7	LINC00528	200298
ENSG00000164379	3556.793850976826	0.8697829328864638	0.15085439986142063	5.765711399107168	8.131410471684794e-9	1.696614353729585e-7	FOXQ1	94234
ENSG00000180644	359.9603480833711	-0.8424919169936702	0.1461338297450978	-5.765207949885625	8.155721735460218e-9	1.699998704203915e-7	PRF1	5551
ENSG00000211625	250.55329993554392	-1.7786154467036126	0.30854257870173707	-5.764570498462613	8.1866052935769e-9	1.7030570675578638e-7	IGKV3D-20	28874
ENSG00000267013	57.73172891206751	1.9411927243185148	0.3367412676487713	5.7646416130476235	8.183154272427384e-9	1.7030570675578638e-7	LINC01929	101927229
ENSG00000231475	384.59727775593205	-1.786285404897211	0.30988381984429575	-5.764371324048955	8.196278285910504e-9	1.7033828196366527e-7	IGHV4-31	28398
ENSG00000110057	4734.859014625159	0.7236493166763593	0.12555377886898797	5.763660187651286	8.23090568736125e-9	1.708888926849281e-7	UNC93B1	81622
ENSG00000043462	1235.7318850645813	-0.7925801910282672	0.1375340383387345	-5.762792982753915	8.273325059866052e-9	1.7160003241149616e-7	LCP2	3937
ENSG00000050030	93.24586087867539	-1.224116219687613	0.2124354931630622	-5.762296127926232	8.297724435584702e-9	1.719363788126925e-7	NEXMIF	340533
ENSG00000120156	727.1778861409575	-0.8294025593831055	0.14398619310042315	-5.760292299725147	8.396839734966631e-9	1.7381871888806294e-7	TEK	7010
ENSG00000136059	7189.233872476883	1.0756901914383767	0.1868004052553686	5.75850030928914	8.48645116418377e-9	1.7550081241207206e-7	VILL	50853
ENSG00000107719	886.0634424472705	-0.6548634567965222	0.11377953495934327	-5.755546962206551	8.636170841262193e-9	1.784214213822615e-7	PALD1	27143
ENSG00000113532	663.1842456509761	-0.8097369640348675	0.1406973846257043	-5.755167135401996	8.655611513725085e-9	1.7851637401345437e-7	ST8SIA4	7903
ENSG00000186081	4801.821931127075	2.4001401399582405	0.4170559551989305	5.7549595205118305	8.66625584187918e-9	1.7851637401345437e-7	KRT5	3852
ENSG00000211642	282.6000918750995	-2.108698237000366	0.3664127646635075	-5.754980285517274	8.665190656282877e-9	1.7851637401345437e-7	IGLV10-54	28772
ENSG00000109684	38.2905885971575	-1.0659141842031377	0.18526346161389806	-5.753504630203753	8.741205333078175e-9	1.798839032843345e-7	CLNK	116449
ENSG00000161944	40.47984132322025	-0.9121758237170075	0.1586001960713779	-5.751416746713752	8.849865925769073e-9	1.8176396184392376e-7	ASGR2	433
ENSG00000167748	9393.910331723435	-2.280905163432948	0.3966848705800285	-5.749917207827544	8.928716121754075e-9	1.8315344249012224e-7	KLK1	3816
ENSG00000171467	1218.9335338937747	-0.4298468940692616	0.07475949015045295	-5.74973014401513	8.938600276077566e-9	1.8315344249012224e-7	ZNF318	24149
ENSG00000203697	7540.864997789457	1.2563163045036148	0.21850368926969713	5.749634290856092	8.943669125451688e-9	1.8315344249012224e-7	CAPN8	388743
ENSG00000140481	71.84808572143315	1.4445130111104862	0.2512436124621341	5.749451685376457	8.953333292632914e-9	1.831728196801462e-7	CCDC33	80125
ENSG00000197296	622.6987469716736	-0.4443049347791871	0.07728308833720095	-5.74905770898543	8.974218593679774e-9	1.8342150473911064e-7	FITM2	128486
ENSG00000153563	544.0414825270366	-1.0884955199552724	0.18935545470439732	-5.7484244203818795	9.007889497439067e-9	1.839307737907602e-7	CD8A	925
ENSG00000117362	10297.111659740396	0.3576010498916019	0.062212856290048316	5.748024945589975	9.029192043084211e-9	1.8418675147305083e-7	APH1A	51107
ENSG00000162998	1660.446417043709	-0.9725392067553184	0.16922332977561436	-5.747075229194931	9.0800337903759e-9	1.850442191751581e-7	FRZB	2487
ENSG00000081189	1236.4526790590446	-0.7270476931071574	0.1265499291240791	-5.745145004342949	9.184224734555588e-9	1.869861878854142e-7	MEF2C	4208
ENSG00000185818	221.77307326946575	-1.290363861947627	0.22470595119808742	-5.742455217886592	9.33135613619888e-9	1.897977964933927e-7	NAT8L	339983
ENSG00000060140	613.7543014760373	0.8990511673686452	0.15657890743707112	5.741840852542498	9.365281992728037e-9	1.903036169721555e-7	STYK1	55359
ENSG00000225914	16.804385835939836	-1.0888682592651457	0.18965071729418634	-5.741440237086436	9.387468922154751e-9	1.9057015412888257e-7	TSBP1-AS1	414764
ENSG00000162739	393.3041129773937	-1.0945414741282997	0.19065617090654294	-5.740918161336771	9.416459270566967e-9	1.9097415611378626e-7	SLAMF6	114836
ENSG00000161714	3692.5300871742525	0.7751271079675128	0.1350320410858182	5.740319865822726	9.449789046010091e-9	1.9146530149056703e-7	PLCD3	113026
ENSG00000211753	24.284868971565903	-1.5202194623195209	0.2648717969552951	-5.7394538784214255	9.498234568135754e-9	1.9207642590096278e-7	TRBV28	28559
ENSG00000122986	272.6174447962846	-0.8425599772427147	0.14683300696944418	-5.738219182680436	9.56772428110042e-9	1.932956296828855e-7	HVCN1	84329
ENSG00000137261	162.8920996301055	-1.0089202568631797	0.17592875836839017	-5.734822812484854	9.761433955466148e-9	1.9701968188117121e-7	KIAA0319	9856
ENSG00000070501	1115.399793376087	0.5807210766791142	0.10128095359703186	5.733763911718667	9.822603360668315e-9	1.9806402995297694e-7	POLB	5423
ENSG00000006062	892.5732499771632	-0.476898680203339	0.08317639825161384	-5.7335817639120465	9.833162963063585e-9	1.9808685236522434e-7	MAP3K14	9020
ENSG00000082074	1274.8138787282776	-0.994819590004237	0.17353729800873488	-5.732598129735566	9.890377864377063e-9	1.9866800125088573e-7	FYB1	2533
ENSG00000166689	3021.698089897599	0.6377968411382696	0.11125274632420994	5.732863791781088	9.874893323549627e-9	1.9866800125088573e-7	PLEKHA7	144100
ENSG00000109832	37.63752419697986	-1.3369777100464997	0.23325161183983015	-5.731911987663259	9.930480036882922e-9	1.9928301437912805e-7	DDX25	29118
ENSG00000108405	399.3745602905569	-1.477722928051675	0.2578294176069017	-5.731397688314519	9.960642296216205e-9	1.9969757183759417e-7	P2RX1	5023
ENSG00000182795	5641.908875063025	0.7266725903177353	0.12683279345345017	5.729374639883153	1.0080154993236174e-8	2.0190098814383722e-7	C1orf116	79098
ENSG00000113088	82.46531908527759	-1.3713404980289023	0.23936464074164887	-5.729085523158026	1.009734814501944e-8	2.0205274464286043e-7	GZMK	3003
ENSG00000134333	32022.86480970607	0.5543926421722357	0.09678605648989601	5.728021806840654	1.0160850765615003e-8	2.0297276683642224e-7	LDHA	3939
ENSG00000141480	2080.723475566486	-0.5110507820947158	0.08921988665666443	-5.727991832822419	1.0162645790867459e-8	2.0297276683642224e-7	ARRB2	409
ENSG00000130830	1273.6382629339264	-0.7080628421188643	0.12362612343244517	-5.727453247418063	1.0194952112337722e-8	2.0342463326906732e-7	MPP1	4354
ENSG00000115641	6876.390569186218	0.627307410550334	0.10953613764193944	5.726944769596743	1.0225544062416505e-8	2.0364825241273288e-7	FHL2	2274
ENSG00000227508	46.64415481353332	-1.7809950090303848	0.31098074913306356	-5.727026557095102	1.0220617402679812e-8	2.0364825241273288e-7	LINC01624	401289
ENSG00000179913	5617.80457518662	0.8270817040476804	0.14442388323995822	5.7267654455288115	1.0236354143590336e-8	2.0367048949903083e-7	B3GNT3	10331
ENSG00000197540	82.77131902238071	-1.1638368382422264	0.20327853910206825	-5.725330590150748	1.0323251561819442e-8	2.052051452841895e-7	GZMM	3004
ENSG00000197142	5999.777071004051	0.8254802860604034	0.1442329173410303	5.723244743837522	1.0450854101531722e-8	2.0754526987455863e-7	ACSL5	51703
ENSG00000131979	887.1009188611788	-0.7014839899625729	0.1225755661596055	-5.72286967085407	1.0473961390828894e-8	2.0780774578159195e-7	GCH1	2643
ENSG00000091129	853.3991070330846	-1.1342023202837184	0.19837110830920818	-5.717578179357633	1.0805296662292383e-8	2.138978952914935e-7	NRCAM	4897
ENSG00000156026	3290.790357499825	0.6468195071489515	0.11313014891612426	5.71748126689473	1.0811458988128414e-8	2.138978952914935e-7	MCU	90550
ENSG00000147488	163.64402173520395	-1.398943646242692	0.2447636241881877	-5.715488365081192	1.0938940605309388e-8	2.1560795596449863e-7	ST18	9705
ENSG00000166949	6431.709828655609	0.6076006186991476	0.10630770151350523	5.715490129583496	1.0938827090366215e-8	2.1560795596449863e-7	SMAD3	4088
ENSG00000226145	10.77057126983953	2.8862198053754065	0.5049715168455691	5.715609116737713	1.0931174983508732e-8	2.1560795596449863e-7	KRT16P6	353194
ENSG00000028203	3405.8723525141527	0.3928366614817617	0.06874061134927519	5.714768224648672	1.0985364783920781e-8	2.1611750887168496e-7	VEZT	55591
ENSG00000180071	104.88938422038241	0.967848271702658	0.16935559607581654	5.714888046978825	1.0977627126547129e-8	2.1611750887168496e-7	ANKRD18A	253650
ENSG00000168477	1168.6733757963323	-1.117719444444229	0.1956199060947006	-5.713730605223455	1.1052592243674425e-8	2.1723668440771128e-7	TNXB	7148
ENSG00000266524	43.07888502701951	-1.4067556263290872	0.24625387172998736	-5.71262338515257	1.1124770067151764e-8	2.184509755896502e-7	GDF10	2662
ENSG00000204362	16.888762863064827	1.9000626506420577	0.3327497131727784	5.710185690394453	1.1285297401861976e-8	2.213962499631391e-7	LINC02783	400743
ENSG00000107404	4241.3459133204005	0.6535580343798534	0.11445942494373398	5.709953852215575	1.1300681132562597e-8	2.2149124186219471e-07	DVL1	1855
ENSG00000076604	3387.2487261110623	0.518210489141126	0.09080083244752103	5.707111654957892	1.149094073193534e-8	2.2500708763189849e-7	TRAF4	9618
ENSG00000282939	29.502003514525747	-1.2787961715356442	0.22407677123328862	-5.706955542501442	1.1501480753731806e-8	2.2500708763189849e-7	TRBV7-2	28596
ENSG00000125657	323.2634356308988	1.2386020231990977	0.21705123629203843	5.706496052999125	1.1532557999787088e-8	2.251559486811628e-7	TNFSF9	8744
ENSG00000164440	57.80589900039824	-1.0068195728894447	0.17643789986066544	-5.706367927098084	1.1541238243282678e-8	2.251559486811628e-7	TXLNB	167838
ENSG00000283526	31.650197040683594	-1.491974589161012	0.26145568622675397	-5.70641476837899	1.1538064115164414e-8	2.251559486811628e-7	PRRT1B	642515
ENSG00000226660	11.45321328026368	-1.4935525603586575	0.2618088077520288	-5.704745280278233	1.1651719791482204e-8	2.2710044947943656e-7	TRBV2	28620
ENSG00000184005	165.5907968140523	-0.7794603222108628	0.13672111408176335	-5.7010969186860345	1.1903892857511884e-8	2.3180045674623003e-7	ST6GALNAC3	256435
ENSG00000144118	4265.634244906354	0.3484467150355744	0.06112415447908995	5.700638610138567	1.1935943444214887e-8	2.3211702487235806e-7	RALB	5899
ENSG00000225793	26.433867248991216	-0.6292471880564995	0.11038361869949871	-5.700548645442778	1.1942244723574274e-8	2.3211702487235806e-7	AL080250.1	100506804
ENSG00000011590	39.39185122526137	-0.9670684115262598	0.16968198695327197	-5.699299194277922	1.203009329678097e-8	2.336084013481192e-7	ZBTB32	27033
ENSG00000141298	1498.5063411702156	-0.4712128411883951	0.08270066543934529	-5.697811966627938	1.213547860992138e-8	2.3543724937493826e-7	SSH2	85464
ENSG00000139209	272.33536548965367	-1.3895438023691438	0.24393156896858326	-5.6964492469939705	1.2232828419580135e-8	2.3710697225442642e-7	SLC38A4	55089
ENSG00000198682	2732.091599666871	-0.6483001326379653	0.11383117157167125	-5.695277696670087	1.2317127745809398e-8	2.3852089499281225e-7	PAPSS2	9060
ENSG00000140464	6016.085602163583	0.4440973138007346	0.0779922275011825	5.6941227097790135	1.2400787666928844e-8	2.399198431582338e-7	PML	5371
ENSG00000155926	1667.55902666537	-0.9319017817646308	0.163711666830985	-5.692335798686363	1.2531309103162984e-8	2.4222201984043925e-7	SLA	6503
ENSG00000250722	1411.4715762985877	-0.8345399856012299	0.14663337475068788	-5.691337234924513	1.260482760139699e-8	2.434191477324928e-7	SELENOP	6414
ENSG00000211597	36.54093175088646	-1.5518644051489119	0.2727868274869181	-5.688927209006578	1.2783994403635151e-8	2.4654347947191096e-7	IGKJ1	28950
ENSG00000240194	13.430559581102125	2.820368340612652	0.4957716175645268	5.688845913502842	1.2790081034904716e-8	2.4654347947191096e-7	CYMP	643160
ENSG00000185499	37256.80039121942	1.0015304813741652	0.17608623205694718	5.687727368998759	1.2874113394057109e-8	2.479358354926984e-7	MUC1	4582
ENSG00000136854	1971.5314513365456	-0.6858146588340779	0.1206058467106933	-5.686413035009781	1.2973540330179584e-8	2.4962184604157805e-7	STXBP1	6812
ENSG00000157693	735.8408059982115	-0.43568163573531227	0.0766812053616076	-5.681726489310605	1.3334178224535473e-8	2.560917903799953e-7	TMEM268	203197
ENSG00000115232	826.2797279663783	-0.9565954353111198	0.1683829154353121	-5.681071816805645	1.3385325371543758e-8	2.5683933459498255e-7	ITGA4	3676
ENSG00000085117	6469.236063872026	0.5667997257245361	0.09977555553567427	5.680747380272711	1.3410742984111893e-8	2.5709226353939327e-7	CD82	3732
ENSG00000188403	18.28816100449624	-1.8376293928050205	0.32357211521320073	-5.679195784822841	1.353295076950625e-8	2.5896250329516924e-7	IGHV1OR15-9	390531
ENSG00000180815	45.51645244702603	-1.5336737090366646	0.2700880015083708	-5.6784222196895024	1.3594282296350107e-8	2.5981296191927214e-7	MAP3K15	389840
ENSG00000250326	18.999296143070026	-0.6974677230459688	0.12282986662819671	-5.678323539641935	1.3602125463385815e-8	2.5981296191927214e-7	AC104596.1	105377623
ENSG00000247746	141.58371322380628	-0.6997995808362046	0.12337027468484735	-5.672351647298033	1.4085048025139856e-8	2.6879286471954e-7	USP51	158880
ENSG00000160683	14.561480418561356	-2.1418365697776176	0.37763970401081937	-5.671640314907815	1.4143668877466493e-8	2.6966663047590605e-7	CXCR5	643
ENSG00000196616	1922.5940809417489	-1.5795271540800742	0.2786641229473855	-5.6682113842774955	1.442958789540905e-8	2.748686049596007e-7	ADH1B	125
ENSG00000182050	27.530800822125475	-1.3772400256889088	0.24302875828804732	-5.6669837569451325	1.4533311388248573e-8	2.7659366447327063e-7	MGAT4C	25834
ENSG00000211942	180.5024643246901	-1.8348274673568188	0.32379232263634306	-5.666679964544886	1.4559090698196175e-8	2.768335336287781e-7	IGHV3-13	28449
ENSG00000130812	21.874523957987947	-1.0227271833704517	0.18052484175404485	-5.665298877612983	1.4676848468118576e-8	2.7831702451592e-7	ANGPTL6	83854
ENSG00000132514	310.4380872685968	-1.1843990973852996	0.2090599723704806	-5.665355658262478	1.467198890630099e-8	2.7831702451592e-7	CLEC10A	10462
ENSG00000162909	21458.30580704413	0.4309904164717783	0.0760828037368931	5.664754652867609	1.4723505225053707e-8	2.7895001648656754e-7	CAPN2	824
ENSG00000189056	421.79558729588274	-1.5252560500016326	0.2693761926719059	-5.662178364289824	1.4946334625603058e-8	2.8291660974643765e-7	RELN	5649
ENSG00000260284	42.927527874239054	1.8710353688555055	0.33056698714304555	5.660079323183765	1.5130304297213033e-8	2.861411553454033e-7	TPSP2	650474
ENSG00000198624	1613.2110372862433	-0.9528955124426225	0.1683699099060153	-5.659535679353468	1.5178309213124456e-8	2.867908766879118e-7	CCDC69	26112
ENSG00000146094	559.1420490847671	-0.7603097328198546	0.13439030569412927	-5.65747453949774	1.536165961678187e-8	2.8973413842747203e-7	DOK3	79930
ENSG00000211789	12.594624030798252	-1.329033918004231	0.2349133010717558	-5.657550730166058	1.5354843883903716e-8	2.8973413842747203e-7	TRAV12-2	28673
ENSG00000108551	1268.953634081219	-1.1358049773295853	0.20088751675935673	-5.65393507596675	1.5681546484158747e-8	2.9550221809745243e-7	RASD1	51655
ENSG00000213719	26963.580591394937	0.5170773122333789	0.0914797196134675	5.652370978160012	1.582495785831627e-8	2.979374458432645e-7	CLIC1	1192
ENSG00000148672	6737.516847454742	0.33647444696037393	0.05953037612620146	5.652147170161745	1.584558260155042e-8	2.980586714782237e-7	GLUD1	2746
ENSG00000121351	1066.618315677313	-2.352222842733285	0.41625708113410304	-5.650889676938574	1.5961951640418413e-8	2.9971096149850877e-7	IAPP	3375
ENSG00000104611	2097.3602305691425	0.6621867274009966	0.11718827181678357	5.650622857859732	1.5986749737550533e-8	2.9990857029970915e-7	SH2D4A	63898
ENSG00000136167	5947.0255125602125	-0.9191223556687405	0.16270495128202941	-5.649012819994351	1.6137182273121303e-8	3.0246060369362325e-7	LCP1	3936
ENSG00000118898	8122.3695779303935	0.9021964379861984	0.1598801885548783	5.642953302350671	1.671576964067024e-8	3.130258787166866e-7	PPL	5493
ENSG00000186187	1169.008354141939	0.41646919080709616	0.07380607927217941	5.642749146330562	1.67356100115426e-8	3.131183454608384e-7	ZNRF1	84937
ENSG00000077420	764.020734217214	-0.8682503360690192	0.15388610302154065	-5.642162086250786	1.67927894360568e-8	3.139086288620902e-7	APBB1IP	54518
ENSG00000213760	29.847257816242163	-0.7254987894312809	0.1286409789060234	-5.639717573676754	1.703293057327799e-8	3.178320641875167e-7	ATP6V1G2	534
ENSG00000227906	12.43364457080794	-1.2891453960713237	0.22862443975840502	-5.63870335749584	1.7133539857856217e-8	3.1942359823485853e-7	SNAP25-AS1	100131208
ENSG00000178381	1165.6479284874567	0.8352583960687667	0.1481472938660767	5.638026684603702	1.7200985887754637e-8	3.2011507040532564e-7	ZFAND2A	90637
ENSG00000009413	998.2464402450016	-0.6044342622518172	0.107226064577702	-5.637008731340787	1.7302934294170842e-8	3.217273915529412e-7	REV3L	5980
ENSG00000179528	79.75427425163265	0.8690972689700268	0.15421988438417034	5.635442358425435	1.7460954219515224e-8	3.2437852264034874e-7	LBX2	85474
ENSG00000153208	579.6238993650146	-0.7603095574227409	0.13500990247071254	-5.6315095671421105	1.786390644368347e-8	3.3157114689773266e-7	MERTK	10461
ENSG00000154721	759.5658756462858	-0.7419670364524049	0.13177216656407942	-5.630681014048548	1.794994400123396e-8	3.3287402772279496e-7	JAM2	58494
ENSG00000153162	162.0986882114856	-0.961311330404594	0.1708405973772866	-5.626949010729701	1.8342491772934274e-8	3.396440467636269e-7	BMP6	654
ENSG00000211594	7.600614646846141	-1.6697135515125037	0.29674109292545287	-5.626836293724807	1.8354476571466408e-8	3.396440467636269e-7	IGKJ4	28947
ENSG00000171303	730.2330624629539	-1.432010618650301	0.25451373235983715	-5.626457187094694	1.8394841452666238e-8	3.3992437446083587e-7	KCNK3	3777
ENSG00000183549	38.71116079531924	-0.9906050006282837	0.17611391647841163	-5.624796838526466	1.857264262599274e-8	3.429084307686586e-7	ACSM5	54988
ENSG00000168229	38.542375937947995	-0.8794446198674575	0.15636646126150036	-5.624253518129525	1.8631186533994957e-8	3.436873224458016e-7	PTGDR	5729
ENSG00000265929	6.25802960997912	-1.9630632004823603	0.34923533901720405	-5.621032527826904	1.8981952520481237e-8	3.4954408799985214e-7	MIR5195	100847062
ENSG00000276409	19.898780090842248	-1.3835806044702004	0.24620732808786186	-5.619575238542266	1.9142750272538394e-8	3.521964325536814e-7	CCL14	6358
ENSG00000063127	74.04402764767345	-0.8993248922006638	0.1600660967669313	-5.618459563677316	1.9266747260518163e-8	3.54167652397854e-7	SLC6A16	28968
ENSG00000066735	269.29323460439366	-0.9875155878783043	0.17584737164056324	-5.615754040935071	1.9570688542738336e-8	3.5944032952052025e-7	KIF26A	26153
ENSG00000227066	294.47943707701296	1.6443448277504398	0.2928570392147528	5.614837984292525	1.9674650373286914e-8	3.6071909161704307e-7	Z98257.1	117779438
ENSG00000183856	1443.3551898486405	0.8811024876353902	0.15693803996639202	5.614333451749981	1.9732137755205138e-8	3.614576690275633e-7	IQGAP3	128239
ENSG00000237989	50.75625190022754	-0.8600122019046185	0.15321846680510212	-5.612980078952078	1.9887150218017975e-8	3.6397988957384643e-7	LINC01679	101928399
ENSG00000166012	2542.069383955978	0.4056996723295566	0.07229299194590137	5.611881060797036	2.0013898712340614e-8	3.6598087540904147e-7	TAF1D	79101
ENSG00000033178	2276.4309214601167	0.40447950480138983	0.072077632807546893	5.611720155701878	2.0032521405976163e-8	3.6600287587910015e-7	UBA6	55236
ENSG00000081277	1105.3377880054459	1.5182374902873748	0.27057645671221225	5.611121931063599	2.0101905866424076e-8	3.669514719022035e-7	PKP1	5317
ENSG00000076555	1643.5435451293365	-0.6786564186663037	0.12098989077491425	-5.609199366324369	2.032647599201855e-8	3.7072880821901196e-7	ACACB	32
ENSG00000239855	306.77863658326635	-1.5751411204878845	0.280830390852369	-5.608869879456628	2.0365206249466546e-8	3.7111305161105083e-7	IGKV1-6	28943
ENSG00000135218	1252.9213152432535	-1.1778207310145534	0.21004535717069883	-5.607459012090263	2.0531861523767485e-8	3.7382577337597805e-7	CD36	948
ENSG00000020426	474.25049467274295	0.36599471871418565	0.06527528252074455	5.606941932390291	2.059327123571456e-8	3.746192397693495e-7	MNAT1	4331
ENSG00000197353	231.80048708223342	2.6071533916198826	0.46502166218330004	5.606520305697517	2.064347664714884e-8	3.7520768843706256e-7	LYPD2	137797
ENSG00000099910	797.2121970800231	-0.41010775723015025	0.07315897821998715	-5.605706465677621	2.0740721320611232e-8	3.7664934802710685e-7	KLHL22	84861
ENSG00000128422	32797.77142781615	1.4883060764517608	0.265525204552995	5.605140494881782	2.0808610447945532e-8	3.7755588438841416e-7	KRT17	3872
ENSG00000277224	19.574471979036122	1.5707644362619895	0.280271046888142	5.604447743362131	2.0892000801010573e-8	3.787418712942478e-7	H2BC7	8343
ENSG00000185467	181.46076191543514	1.077283769293338	0.19226879286614695	5.603008960706992	2.1066232978397328e-8	3.815712250940571e-7	KPNA7	402569
ENSG00000108001	170.3240573435901	-0.8192609780126084	0.1462657086626481	-5.601182843903476	2.128940239609801e-8	3.852813382811501e-7	EBF3	253738
ENSG00000116983	35.02054306920362	-1.465311885276501	0.2616323603095422	-5.600652318172197	2.135466695507486e-8	3.857978567438331e-7	HPCAL4	51440
ENSG00000271945	6.797964583037276	-2.5210519749160762	0.45012469908426683	-5.600785693486497	2.1338241051043297e-8	3.857978567438331e-7	AL355612.1	105377862
ENSG00000163882	2437.6519736953283	0.5066756519758782	0.0904759356682051	5.600115082909646	2.1420954821993795e-8	3.866629568427076e-7	POLR2H	5437
ENSG00000174672	255.9828843007203	-1.5561334696571818	0.2779049844223827	-5.59951622635182	2.149508139484994e-8	3.8766794436668854e-7	BRSK2	9024
ENSG00000185015	634.0848455532192	0.7036593279346197	0.1256751211753699	5.599034409942741	2.1554901427689036e-8	3.884134081450895e-7	CA13	377677
ENSG00000211896	71920.33913216257	-1.5705495835453467	0.28073039794432125	-5.594512012400033	2.212431523282563e-8	3.9799142753159186e-7	IGHG1	3500
ENSG00000108381	128.3171531045553	-1.0019197211144888	0.17914757560228467	-5.592706000882723	2.2355766321974723e-8	4.011246850478317e-7	ASPA	443
ENSG00000211728	9.065883484319775	-1.5080876023783814	0.269650969255324	-5.592739408811176	2.2351463638763426e-8	4.011246850478317e-7	TRBV5-6	28609
ENSG00000211973	257.7249592814183	-2.0150686787563	0.3602992318069339	-5.592764293863588	2.2348259158575774e-8	4.011246850478317e-7	IGHV1-69	28461
ENSG00000091137	39.58853670177819	-1.0225662910305984	0.18286494869541617	-5.591920695167268	2.245713952440544e-8	4.025997939823231e-7	SLC26A4	5172
ENSG00000101162	12.668177186473272	-0.8825100166160539	0.15782376564621134	-5.591743505818695	2.2480074086891165e-8	4.0266737991446737e-7	TUBB1	81027
ENSG00000211663	1411.7114016748226	-1.6514636883180014	0.2955867354537206	-5.587069682890312	2.309330792124822e-8	4.132822628520381e-7	IGLV3-19	28797
ENSG00000267123	67.61849816120862	1.1372926463340218	0.20356311189678292	5.5869289663379105	2.3112020315603482e-8	4.132822628520381e-7	SCAT1	101928710
ENSG00000197601	3389.57385250551	0.4534490577880703	0.08121222939365437	5.583507079827822	2.357161778658179e-8	4.207844191281818e-7	FAR1	84188
ENSG00000211785	8.637611452679616	-1.3954031141592065	0.2499753420558088	-5.582163035295188	2.3754553809651014e-8	4.236900934588943e-7	TRAV12-1	28674
ENSG00000067057	6724.312300296879	0.6366587638953504	0.11406524046962135	5.581531773168968	2.3840948884855164e-8	4.2487037915156216e-7	PFKP	5214
ENSG00000164199	130.77643949063796	-1.2539413739439513	0.22469071705601726	-5.580744012808208	2.394919027505966e-8	4.2643765836379533e-7	ADGRV1	84059
ENSG00000183775	104.61234061275123	-1.0874043750902533	0.19488903344837027	-5.579607820151291	2.4106148137034077e-8	4.2886899111534545e-7	KCTD16	57528
ENSG00000154822	774.952621899865	-0.5745188388799474	0.10297831127580387	-5.579027581266408	2.418668914854716e-8	4.2993783900179724e-7	PLCL2	23228
ENSG00000112146	1685.002537242201	-0.30932326336292015	0.05544590140830211	-5.578830093951797	2.4214161225881644e-8	4.300623343338962e-7	FBXO9	26268
ENSG00000140368	343.4760566542935	-0.7785262824622482	0.13957387609727542	-5.577879645039431	2.4346800500988792e-8	4.316882914145785e-7	PSTPIP1	9051
ENSG00000173253	6.8182471515332725	-1.4043261285940052	0.2517622331837295	-5.577985668601711	2.4331969580664854e-8	4.316882914145785e-7	DMRT2	10655
ENSG00000188580	13.761188808907061	-1.7508953272444292	0.313956107442795	-5.576879333565615	2.4487159887659712e-8	4.3381089072480455e-7	NKAIN2	154215
ENSG00000154928	99.13302565378315	-1.0822785611764616	0.19410942454857802	-5.575610579926321	2.466631601155094e-8	4.366166518270403e-7	EPHB1	2047
ENSG00000155066	5524.312145547023	1.0927311041717425	0.19601619818769114	5.574697980446601	2.4795966816898402e-8	4.385421370284953e-7	PROM2	150696
ENSG00000211592	80978.60438339216	-1.448131542145908	0.2598243836552913	-5.573501307972474	2.496697777272417e-8	4.4119526491396764e-7	IGKC	3514
ENSG00000109943	62.357801805670434	-0.9392259158169339	0.16856292923831395	-5.5719600985876205	2.5188912015961045e-8	4.4474305072887185e-7	CRTAM	56253
ENSG00000226051	73.44538895051723	-1.288534386521998	0.23126879140922518	-5.571587842312731	2.5242803330140455e-8	4.4532035329100005e-7	ZNF503-AS1	253264
ENSG00000225764	8.690841728363933	1.7252606100361088	0.3096755652450442	5.5711874092194575	2.530089870547464e-8	4.459707908563152e-7	P3H2-AS1	101929152
ENSG00000044115	23316.797638869626	0.3662062876321723	0.06580201676649898	5.565274525424799	2.6174001943583805e-8	4.609739772310472e-7	CTNNA1	1495
ENSG00000173653	1110.3170856763932	0.3690071499131454	0.06631340972751003	5.564593216205308	2.6276463898851483e-8	4.622742926977133e-7	RCE1	9986
ENSG00000228742	164.02585033306738	1.4070958793932373	0.25287053639400286	5.5644912193360945	2.6291836646221856e-8	4.622742926977133e-7	LINC02577	111216280
ENSG00000183837	46.744488714396276	-1.1113261227677436	0.1997976361106475	-5.562258615273574	2.6630524573461015e-8	4.6783775235199787e-7	PNMA3	29944
ENSG00000148204	14.663530448381144	-1.318450793445108	0.23708687883908935	-5.561044963352608	2.6816408966796422e-8	4.7031683539345543e-7	CRB2	286204
ENSG00000180532	20.960616803223747	1.5665211107257457	0.2816901783432165	5.56114920278501	2.6800394230403756e-8	4.7031683539345543e-7	ZSCAN4	201516
ENSG00000178921	817.6107061913868	-0.38568188893199473	0.06937152655014746	-5.559656938689277	2.70305440760769e-8	4.7367703217885876e-7	PFAS	5198
ENSG00000102890	2904.0387482636766	0.7057898346707644	0.12703973972239196	5.555661844184039	2.7656182520623317e-8	4.84236709117347e-7	ELMO3	79767
ENSG00000143933	22094.98823460099	0.3334782889712458	0.06002707202652029	5.555464854656134	2.7687392183622536e-8	4.843795147128169e-7	CALM2	805
ENSG00000007129	88.10172530606214	-0.8666101337059942	0.15600274983382845	-5.55509524434084	2.7746042936384907e-8	4.85001753857224e-7	CEACAM21	90273
ENSG00000130300	8000.632020843781	-0.5370418084527265	0.0966809857902962	-5.554782091460936	2.7795829195806967e-8	4.854681356883626e-7	PLVAP	83483
ENSG00000117215	164.82705980784687	-1.7059399281542886	0.3071305213154218	-5.554446106000307	2.784934186000765e-8	4.859987722762631e-7	PLA2G2D	26279
ENSG00000089902	2535.5280574765984	0.5107769447934631	0.09196970448400862	5.553752158486877	2.7960184057700363e-8	4.875281553828566e-7	RCOR1	23186
ENSG00000089327	11394.36365093617	0.7694929685791854	0.1385848153949639	5.552505636249874	2.816036338554235e-8	4.902810192527771e-7	FXYD5	53827
ENSG00000087589	115.79487041006473	-0.9125315769333516	0.16435403992464007	-5.552230887368314	2.8204672046473513e-8	4.905698380533568e-7	CASS4	57091
ENSG00000154175	1920.3594788000285	-0.9789878382320731	0.17645120921548826	-5.548207023259895	2.8861401424439043e-8	5.011627316767675e-7	ABI3BP	25890
ENSG00000179915	217.4310821200883	-1.3942859858313512	0.2513205152062995	-5.5478399154435705	2.892204979366011e-8	5.018011463374009e-7	NRXN1	9378
ENSG00000225756	78.46949940097176	-0.9798229763913776	0.17661947336470676	-5.547649745099807	2.8953515652632897e-8	5.019326050969223e-7	DBH-AS1	138948
ENSG00000127824	5115.081921977191	0.6140880431172537	0.11069822705760898	5.547406308482911	2.8993843502066922e-8	5.022173502241782e-7	TUBA4A	7277
ENSG00000130307	117.68806920090672	-0.6841956735946718	0.1233569291696744	-5.546471351062716	2.9149236299345772e-8	5.044930839254975e-7	USHBP1	83878
ENSG00000141738	2426.09524583973	0.7945825460739332	0.14326480487128665	5.546250851964722	2.9186001513683526e-8	5.047136442831313e-7	GRB7	2886
ENSG00000175318	180.247202021823	0.9091708092407815	0.16398137992408296	5.5443539361706335	2.9504150226835217e-8	5.097958062631865e-7	GRAMD2A	196996
ENSG00000196420	39.44141310861633	0.9049066068783882	0.163248468890413	5.543124618742015	2.9712124180184986e-8	5.129674947821419e-7	S100A5	6276
ENSG00000137269	1341.2011040155296	0.4564003626691462	0.08234749780723062	5.542370743766199	2.9840366361759975e-8	5.14375452953207e-7	LRRC1	55227
ENSG00000178971	1142.970458749604	-0.44414529901735766	0.0801365313941632	-5.542357415406019	2.984263848222166e-8	5.14375452953207e-7	CTC1	80169
ENSG00000129988	131.90065658236264	-1.947657733456849	0.35145483693705604	-5.541701319096273	2.99546926702909e-8	5.158836456520346e-7	LBP	3929
ENSG00000146151	88.60573074565349	-1.4293620963418916	0.2579400573977251	-5.541450640750683	2.999761352098907e-8	5.161997196474212e-7	HMGCLL1	54511
ENSG00000091157	789.5738911656401	-0.4695926051434081	0.08475556213998679	-5.540552068639507	3.015195679264664e-8	5.184310672424702e-7	WDR7	23335
ENSG00000149418	19224.05006347994	0.598038638112262	0.10794374286998695	5.540280725975666	3.019871523539639e-8	5.188104708184085e-7	ST14	6768
ENSG00000172005	85.01467000665576	-1.3524915009253025	0.24416200966348836	-5.539319989990859	3.036483782137308e-8	5.212382413928675e-7	MAL	4118
ENSG00000070718	1442.7044432078333	0.43102674104810274	0.07783366741809454	5.5377930315525505	3.0630692825734005e-8	5.253726424175487e-7	AP3M2	10947
ENSG00000211786	10.774967948664623	-1.318071079653854	0.23808549236677504	-5.536125139550046	3.0923665844772145e-8	5.299650432826326e-7	TRAV8-2	28684
ENSG00000136689	2884.9409225936533	0.9404190588657012	0.16996265356682833	5.533092353703068	3.146336964440838e-8	5.387749466981781e-7	IL1RN	3557
ENSG00000159314	4090.590857721849	0.6488303252313109	0.11728812425055465	5.5319353888315135	3.1671657564530076e-8	5.414590700474707e-7	ARHGAP27	201176
ENSG00000178878	2019.6202184201939	-0.8195673586578744	0.14818411671848833	-5.5307368752269275	3.188883586538178e-8	5.44728723876046e-7	APOLD1	81575
ENSG00000078687	880.4962750639994	-0.44118690414033207	0.07985718963251054	-5.5246986047292745	3.300516978323143e-8	5.628828103210029e-7	TNRC6C	57690
ENSG00000100505	125.41262827906098	-1.1120588122752852	0.20138075231510577	-5.5221703141480845	3.348376809333989e-8	5.701194906071025e-7	TRIM9	114088
ENSG00000102312	646.4186035338578	0.5555238520536614	0.10062514965853976	5.52072572253328	3.376024010734964e-8	5.734328252995337e-7	PORCN	64840
ENSG00000138772	5433.860474412998	0.6082837905765205	0.1102306886893427	5.5182798711420045	3.4233393458754006e-8	5.805576763092711e-7	ANXA3	306
ENSG00000198286	3647.0510645113523	0.6867995359382838	0.12445917199108995	5.518271774999852	3.423497029875717e-8	5.805576763092711e-7	CARD11	84433
ENSG00000091831	151.5053433665098	-0.9066349207859532	0.16432639718907058	-5.517281071663719	3.442845669609618e-8	5.828979078498604e-7	ESR1	2099
ENSG00000177432	267.1649569908978	-0.6229486561053406	0.11292858003975273	-5.516306464546462	3.461983422408718e-8	5.856661327554716e-7	NAP1L5	266812
ENSG00000122679	1085.3098775374206	-0.7074364593691703	0.12826137120828274	-5.515584721298271	3.476222303426504e-8	5.876018247569935e-7	RAMP3	10268
ENSG00000235621	54.363302912260565	-1.6093304624718514	0.29183127263092296	-5.514592209270049	3.495895833110822e-8	5.90452309883372e-7	LINC00494	284749
ENSG00000187607	139.71039059266045	-0.4038116806803637	0.07322929958407023	-5.514345801119829	3.5007968332307795e-8	5.908051587390515e-7	ZNF286A	57335
ENSG00000137699	10380.477272683469	1.2461593621615623	0.22603255643372672	5.513185276595052	3.523969140463813e-8	5.942384880440222e-7	TRIM29	23650
ENSG00000047056	974.4787305999015	-0.33858560506662905	0.06143384800152875	-5.511385271816337	3.560204600774625e-8	5.998673525812e-7	WDR37	22884
ENSG00000111644	134.05045967903706	-0.6073594690936255	0.11020843913313838	-5.511006905377718	3.567867238418656e-8	6.005247916010296e-7	ACRBP	84519
ENSG00000163235	2262.151773616906	0.6292341656029923	0.11417971113113054	5.510910470603167	3.56982278192226e-8	6.005247916010296e-7	TGFA	7039
ENSG00000283063	9.928980755249711	-1.442625788898907	0.2618473528571623	-5.509415211410822	3.600277606493953e-8	6.051634623203557e-7	TRBV6-2	28604
ENSG00000211716	12.075854937683886	-1.3669952061396313	0.24821906479052538	-5.507212781150605	3.645595193677112e-8	6.122909721370887e-7	TRBV9	28586
ENSG00000086967	34.15406058334175	-1.3040659593677355	0.23681446098907075	-5.506699016272996	3.6562458181237576e-8	6.123758609981092e-7	MYBPC2	4606
ENSG00000115353	69.05854656726208	-1.2129799323889687	0.2202764268673504	-5.506626149875857	3.657758819440422e-8	6.123758609981092e-7	TACR1	6869
ENSG00000124831	8914.206418030912	0.4159989703037733	0.07554421212172302	5.506695465080524	3.656319541180463e-8	6.123758609981092e-7	LRRFIP1	9208
ENSG00000125753	11478.964421580706	0.5314535439094437	0.09652964248941905	5.505599422143288	3.679142508955343e-8	6.154654717807381e-7	VASP	7408
ENSG00000172348	954.1317569898976	-0.6919826454840978	0.12569519300293786	-5.5052435097332975	3.6865833669900634e-8	6.162195952571855e-7	RCAN2	10231
ENSG00000131018	2915.9135411774655	-0.7005357659686453	0.127314563775145	-5.5024008659833115	3.746538975664201e-8	6.256551766303773e-7	SYNE1	23345
ENSG00000211776	7.412858451017261	-1.3980409860887142	0.25408367801039083	-5.5022856920055325	3.7489879938015567e-8	6.256551766303773e-7	TRAV2	28691
ENSG00000142623	3194.9789910889126	1.723037993823514	0.3131976669400789	5.501439428516453	3.7670303106300054e-8	6.28167252830532e-7	PADI1	29943
ENSG00000188676	11.88574960884399	-1.2207202343653283	0.2219290264459509	-5.5004983075642215	3.7871938827454466e-8	6.31028791993375e-7	IDO2	169355
ENSG00000227560	9.647481767082784	1.6157891961215833	0.2939661750783043	5.496513997541324	3.873723601688709e-8	6.444244385992199e-7	RPS15AP30	100271607
ENSG00000132002	10269.887704935925	0.8129169245181719	0.1479230960117354	5.495537522103239	3.895221072539065e-8	6.474880534423916e-7	DNAJB1	3337
ENSG00000235978	22.971875513015146	0.7414311969841847	0.1349228665273728	5.495222685872636	3.9021769403315114e-8	6.481315390775129e-7	AC018816.1	124906209
ENSG00000137225	40.543709962218344	-0.8463321390906312	0.15401812204727156	-5.495016611297684	3.906736391714141e-8	6.483762900972024e-7	CAPN11	11131
ENSG00000259417	102.83453147299073	-1.2743961663819416	0.23193218504077934	-5.494693055031891	3.913905580068474e-8	6.49053434434244e-7	CTXND1	100996492
ENSG00000136732	1444.6631153808564	-0.6788684176716923	0.12356687516820732	-5.493935302220535	3.93074542650773e-8	6.513319570690371e-7	GYPC	2995
ENSG00000176485	5435.973587301288	0.7407623082728463	0.13486088133167298	5.492788575591737	3.956363286596159e-8	6.550602759233404e-7	PLAAT3	11145
ENSG00000115902	1335.771411258039	-0.48578010442332203	0.0884447298080606	-5.492470896542322	3.963488823802993e-8	6.555449095873288e-7	SLC1A4	6509
ENSG00000198744	194.2769225744396	1.6736177387211892	0.3047163059420662	5.492379981264881	3.965530341656727e-8	6.555449095873288e-7	MTCO3P12	107075270
ENSG00000136478	2102.554102427775	-0.475372714976984	0.08659563282724544	-5.489569155587004	4.029153428670343e-8	6.644940556498632e-7	TEX2	55852
ENSG00000150593	4130.625286129965	-0.5763380429622227	0.10498535486054066	-5.489699432152347	4.0261828659318215e-8	6.644940556498632e-7	PDCD4	27250
ENSG00000273132	43.295781900012734	1.2110538859173556	0.22060951396480294	5.489581406314928	4.028873997398252e-8	6.644940556498632e-7	AL355312.4	124901427
ENSG00000211938	1085.457607790574	-1.4395164055811263	0.26223894430246564	-5.489331149536631	4.034585925162554e-8	6.648681166556112e-7	IGHV3-7	28452
ENSG00000198932	722.061709098941	-0.7413183547285076	0.1350611985074433	-5.488758895380697	4.0476767305081105e-8	6.665026315415823e-7	GPRASP1	9737
ENSG00000004468	294.21569125843683	-1.1412510489970424	0.20797110157902635	-5.4875463000968034	4.0755521319931995e-8	6.705671561887949e-7	CD38	952
ENSG00000142347	1380.0332130807885	-0.6996096606172783	0.12750046760675246	-5.487114469062753	4.085524034117879e-8	6.71681889521524e-7	MYO1F	4542
ENSG00000145850	42.430903608977374	-1.5040547737795886	0.27419885214352063	-5.485270131591722	4.1283806768567136e-8	6.781970789791744e-7	TIMD4	91937
ENSG00000180190	376.83495609013517	-0.6326840934491551	0.11536316997511684	-5.484281452959566	4.1515336195739056e-8	6.81467756881776e-7	TDRP	157695
ENSG00000211797	9.301159277203238	-1.362001434057991	0.24836620542502838	-5.483843632136674	4.161826712759299e-8	6.826240520045717e-7	TRAV17	28666
ENSG00000228412	29.415144560940522	-0.8905525785296895	0.16241784848671714	-5.483095526921234	4.1794718300755936e-8	6.849834837887542e-7	LNC-LBCS	100506885
ENSG00000142273	2266.2561380046723	0.9277206546141993	0.169227523754642	5.48209082087187	4.203283401785568e-8	6.883490846057411e-7	CBLC	23624
ENSG00000120279	401.2690167511737	-0.7269143269146062	0.13262903396014372	-5.480808426404213	4.233867353011495e-8	6.928176554059542e-7	MYCT1	80177
ENSG00000227155	13.461277600940104	-0.9920258572788663	0.1810229597801906	-5.48011069139211	4.2505982244966347e-8	6.950141579369555e-7	AL161725.1	124902108
ENSG00000088826	1835.7687247178346	0.6279983055082468	0.11464986831178466	5.477531852024779	4.31299387743395e-8	7.046680743294302e-7	SMOX	54498
ENSG00000151327	2833.3598049717893	0.3650143546192978	0.06664532980265532	5.476968239187177	4.3267484046603066e-8	7.063660507406194e-7	FAM177A1	283635
ENSG00000101331	87.97495155503199	-0.6303000112591282	0.11513081823703239	-5.4746419847504315	4.383970182118914e-8	7.151521544759357e-7	CCM2L	140706
ENSG00000144406	199.01019622944946	-1.5924370793675056	0.2908903954813768	-5.474354272619687	4.391098175531369e-8	7.157592223901443e-7	UNC80	285175
ENSG00000163900	1523.775116864616	0.38639385582770686	0.07059573480334697	5.473331454145978	4.416529326367434e-8	7.193464936147763e-7	TMEM41A	90407
ENSG00000159166	10519.653036309588	0.7175217851778526	0.13114607115434293	5.471164929778316	4.4708697893868535e-8	7.276331924462215e-7	LAD1	3898
ENSG00000122420	164.96403569367178	-1.058589430807157	0.19350198250933331	-5.470690362338264	4.482859075969349e-8	7.290197526717647e-7	PTGFR	5737
ENSG00000117472	15224.631302203055	0.9414177979385804	0.17212802175425732	5.4692884304603115	4.5184592654228806e-8	7.325412625447541e-7	TSPAN1	10103
ENSG00000135409	33.84581811977576	-1.6947589437055373	0.3098634514715178	-5.469373479373759	4.516291774770271e-8	7.325412625447541e-7	AMHR2	269
ENSG00000162367	129.88307195738471	-0.7423044758310554	0.1357210799219109	-5.469338117985438	4.517192845238808e-8	7.325412625447541e-7	TAL1	6886
ENSG00000163492	85.0014295291156	-1.27455213716915	0.23302494120109576	-5.469595360048766	4.510641839998324e-8	7.325412625447541e-7	CCDC141	285025
ENSG00000156234	804.1828912561033	-2.026191670792789	0.37049494669192784	-5.46887802083195	4.5289328298114696e-8	7.336731510190345e-7	CXCL13	10563
ENSG00000171126	29.646228922922887	-1.2965819235159666	0.23710735754850845	-5.4683327287754295	4.542884980009269e-8	7.353663814713e-7	KCNG3	170850
ENSG00000090013	3574.222428949899	0.62384042620443525	0.11408752418782803	5.468086284152993	4.549204314465053e-8	7.358224160987315e-7	BLVRB	645
ENSG00000206053	5273.3093025672215	0.42436716184480205	0.07761129070031199	5.46785342719595	4.555183063491075e-8	7.362227026693153e-7	JPT2	90861
ENSG00000169933	10.276450342464567	-1.4299236890882854	0.26158973047920414	-5.4662837354846445	4.5956850960080675e-8	7.421978443676057e-7	FRMPD4	9758
ENSG00000184347	2020.1690116562484	-1.0977537719596804	0.20083052478267405	-5.466070325452764	4.601218503730572e-8	7.425207525490249e-7	SLIT3	6586
ENSG00000077984	356.83324137738003	-0.8813085408844438	0.16128901971381623	-5.464157091711493	4.651115197278176e-8	7.49996787490497e-7	CST7	8530
ENSG00000185046	48.78084772140731	-1.044587021879587	0.19118005333320476	-5.463891256788136	4.658089481041343e-8	7.505453840963164e-7	ANKS1B	56899
ENSG00000079805	11625.304739350324	0.4874325711804765	0.0892134460151438	5.463667114682868	4.663977813989406e-8	7.509182976990913e-7	DNM2	1785
ENSG00000196664	227.01937433127594	-1.0332177218715057	0.1891346712220141	-5.462867887710932	4.685032727645202e-8	7.537306480899949e-7	TLR7	51284
ENSG00000282780	5.318728862480808	-1.458730828344367	0.26705429835643024	-5.462300503388408	4.700035850114365e-8	7.555658243821952e-7	TRBJ1-6	28630
ENSG00000163606	56.794281164498294	-0.9645113812930907	0.17660439850912657	-5.461423324874021	4.72332244282949e-8	7.587288061642999e-7	CD200R1	131450
ENSG00000143452	17.916786682746636	-1.6204654904566158	0.2968986541691748	-5.45797519692785	4.815949112780238e-8	7.730168587366354e-7	HORMAD1	84072
ENSG00000078053	244.57122230753683	-0.8834322087419757	0.16188843031668854	-5.457043514559951	4.841277427251293e-8	7.739767822254928e-7	AMPH	273
ENSG00000105699	17171.97749579175	0.7318433888971158	0.1341026016748968	5.457339229490224	4.833224293523693e-8	7.739767822254928e-7	LSR	51599
ENSG00000148053	1494.3836939723894	-1.1531924299356295	0.2113257436319882	-5.4569424913220645	4.844031548362872e-8	7.739767822254928e-7	NTRK2	4915
ENSG00000183255	23030.078811281874	0.39490515318468716	0.072365905892024	5.45706086750187	4.840804499732785e-8	7.739767822254928e-7	PTTG1IP	754
ENSG00000204161	509.4689139951562	-0.7295324509946597	0.13371992731516566	-5.455674899338065	4.878718308198912e-8	7.789266745711803e-7	TMEM273	170371
ENSG00000184811	80.8866437485152	-2.6001327460262504	0.4766430335454631	-5.455094406154254	4.894683354408271e-8	7.80882247224542e-7	TRARG1	286753
ENSG00000244128	56.21652058476128	2.862200008006701	0.5247508431159644	5.454398112084948	4.913900029605739e-8	7.83353213369091e-7	LINC01322	103695433
ENSG00000237702	11.664261388364235	-1.4937810691383464	0.2738775006725853	-5.45419417611865	4.9195421897824706e-8	7.836580814974942e-7	TRBV3-1	28619
ENSG00000118402	110.0719207142272	-0.8135106492309123	0.1491692399497298	-5.453608595881204	4.935777971807336e-8	7.856487194366966e-7	ELOVL4	6785
ENSG00000115590	1463.10454024556	1.4472708029103414	0.2654315797481104	5.452519267992808	4.966118930723909e-8	7.890271624893044e-7	IL1R2	7850
ENSG00000126759	21.691122298624183	-0.9346467810218039	0.17141292073146125	-5.4526040221089245	4.963751810343089e-8	7.890271624893044e-7	CFP	5199
ENSG00000131981	21755.335719654293	0.6112317658961685	0.11210238071151692	5.452442330097394	4.968268697222168e-8	7.890271624893044e-7	LGALS3	3958
ENSG00000205426	179.47684291717852	1.7359902955711555	0.3184205700661331	5.45187861202122	4.9840474118003145e-8	7.909351976535983e-7	KRT81	3887
ENSG00000161013	8747.605793833432	0.4762265437124242	0.0873924299016554	5.449288276436898	5.0571785989758196e-8	8.019349399477807e-7	MGAT4B	11282
ENSG00000162882	380.30541140901363	-0.5979668304346727	0.10973720936321715	-5.449079978473604	5.063104305397567e-8	8.0226911433415e-7	HAAO	23498
ENSG00000103429	4032.475708988322	0.35671802611185144	0.06548299828413762	5.447490729792402	5.108537688111379e-8	8.088582167664521e-7	BFAR	51283
ENSG00000141431	126.6608296346183	-0.8312914137369084	0.15261930277516525	-5.446830110091285	5.127539505924768e-8	8.112555162574195e-7	ASXL3	80816
ENSG00000160471	385.11184829992305	1.4548279462958957	0.26715522278019155	5.445627943021315	5.162294095316924e-8	8.161396631806161e-7	COX6B2	125965
ENSG00000151952	85.53182698477171	-1.6298244482736228	0.299314880385469	-5.445183500982889	5.17520061078299e-8	8.175649626553489e-7	TMEM132D	121256
ENSG00000140263	1139.9153258827828	0.5339245385533139	0.09807291910406292	5.444158728331303	5.2050791256552387e-8	8.216672990919777e-7	SORD	6652
ENSG00000121742	209.4088067192787	1.8306860497215625	0.3363599130414034	5.442640394238117	5.2496556112884744e-8	8.274607205460025e-7	GJB6	10804
ENSG00000153898	138.81775087718793	-0.980286655574211	0.1801116719349055	-5.442660350898849	5.2490673149419274e-8	8.274607205460025e-7	MCOLN2	255231
ENSG00000242732	504.79864442321303	-0.7482152050692983	0.13751516726932603	-5.440964949007442	5.299274099916478e-8	8.346555330835467e-7	RTL5	340526
ENSG00000100625	323.4771634852498	0.772220142395777	0.14196167342925042	5.439638204748475	5.338887952927441e-8	8.402649796176664e-7	SIX4	51804
ENSG00000187922	8.948818711163922	-1.7073595386874234	0.31396225061123245	-5.438104534425643	5.385037865726225e-8	8.468939415926176e-7	LCN10	414332
ENSG00000136810	8793.372032257834	0.5623375360359425	0.103419000551759	5.437468289538387	5.404296463432696e-8	8.490743012420625e-7	TXN	7295
ENSG00000143847	144.9916143265984	1.2198241847912745	0.22434545689230986	5.437258243106807	5.410669035261584e-8	8.490743012420625e-7	PPFIA4	8497
ENSG00000163312	466.04600928580635	-0.2448905841641228	0.04503944847387257	-5.437246513046981	5.4110251266628035e-8	8.490743012420625e-7	HELQ	113510
ENSG00000115289	707.3342979386755	0.33149773640828234	0.060991314255842526	5.435163030226509	5.474635357672051e-8	8.577745227445747e-7	PCGF1	84759
ENSG00000141642	176.4286086889029	-0.48293380832941274	0.08885880563558161	-5.434844694064087	5.484417990772884e-8	8.586669627729439e-7	ELAC1	55520
ENSG00000136111	1651.1509039497494	-0.51622531409289385	0.09499000469210139	-5.434522461243956	5.4943376222322265e-8	8.589399388446527e-7	TBC1D4	9882
ENSG00000137033	869.2323092734525	-1.0540786015543913	0.19395523845771492	-5.43464878771086	5.4904467115465314e-8	8.589399388446527e-7	IL33	90865
ENSG00000099260	677.8259165499093	-0.777596493107201	0.1430917071524878	-5.4342526801958115	5.502655945978014e-8	8.596007738360152e-7	PALMD	54873
ENSG00000123131	4714.726214940067	-0.7908559080502305	0.14555832207614064	-5.433257932422022	5.5334332068940506e-8	8.637664569840334e-7	PRDX4	10549
ENSG00000105483	1263.8568004549463	-0.44260637666504116	0.08149122120080683	-5.431338126279779	5.5933038952899507e-8	8.715970183268306e-7	CARD8	22900
ENSG00000204882	66.6129561058558	1.3120663264761714	0.24157546881602912	5.431289579635963	5.594825969618581e-8	8.715970183268306e-7	GPR20	2843
ENSG00000211788	13.319536444680146	-1.2640055374630939	0.23272825780947923	-5.431250804523532	5.5960419671738345e-8	8.715970183268306e-7	TRAV13-1	28671
ENSG00000144031	55.04691011784188	-0.822053080467293	0.1513821349561971	-5.430317657398323	5.625383069517768e-8	8.755179531380579e-7	ANKRD53	79998
ENSG00000138411	635.0683890869716	-0.6711266946923176	0.12359736604772004	-5.429943340646924	5.637194621430819e-8	8.767068555949883e-7	HECW2	57520
ENSG00000134744	1109.6313207506935	-0.5009269235205792	0.09226841702039519	-5.429018289214318	5.6664877657594474e-8	8.80610757739436e-7	TUT4	23318
ENSG00000120889	4831.174379112164	0.5395688745950726	0.09940718173477203	5.427866127768259	5.703179013926235e-8	8.856577550746794e-7	TNFRSF10B	8795
ENSG00000121022	1692.9552331533018	0.26626094449056587	0.049056899460703185	5.42759423073309	5.7118712497927535e-8	8.863524876617101e-7	COPS5	10987
ENSG00000198648	3854.1188812850096	0.5326567461245071	0.0981501832952967	5.426956203657254	5.732318679224765e-8	8.88868987226506e-7	STK39	27347
ENSG00000211799	10.989136095792173	-1.2000891960048305	0.2212049895422921	-5.425235653535681	5.78781287663992e-8	8.968122149784761e-7	TRAV19	28664
ENSG00000129354	4594.848036709015	0.6439220656733701	0.11870344682699992	5.424628204872865	5.807529438718105e-8	8.992041343913493e-7	AP1M2	10053
ENSG00000211965	436.0963562333204	-1.5446174113600666	0.2848387302685624	-5.422778741864606	5.86796085391647e-8	9.078919403655299e-7	IGHV3-49	28423
ENSG00000099812	7755.965169123467	0.9091225698132637	0.16767994797330485	5.421772733123693	5.9010877082513604e-8	9.121402492811491e-7	MISP	126353
ENSG00000164849	32.97615914420547	-0.6417148134718884	0.11836084714105578	-5.421681484816756	5.904101370817014e-8	9.121402492811491e-7	GPR146	115330
ENSG00000125170	4283.604974244779	0.5488047349538919	0.1012588753195005	5.419818590935927	5.965954280236548e-8	9.210188492435718e-7	DOK4	55715
ENSG00000154258	313.9071471899412	-0.9209143786685918	0.16992565505945256	-5.419513482801569	5.976144317452555e-8	9.219145980469576e-7	ABCA9	10350
ENSG00000150722	137.86650125921804	0.8220351142964415	0.1516981904305703	5.418885432734763	5.997173120770421e-8	9.244798564967521e-7	PPP1R1C	151242
ENSG00000135269	4614.8366796497585	0.40225055523222175	0.07423345798027949	5.418723122652884	6.002619346460649e-8	9.246410197102984e-7	TES	26136
ENSG00000145681	109.89323161438725	1.556028161200998	0.2872253762036027	5.4174466816538915	6.045616978638246e-8	9.305821123675326e-7	HAPLN1	1404
ENSG00000172554	21.132936703266886	-1.1973615541733247	0.22105266999992693	-5.416634660751759	6.073125509114289e-8	9.341320649487578e-7	SNTG2	54221
ENSG00000010327	3405.7090591573888	-0.6782671078338994	0.12522887113241535	-5.416219931558025	6.087221885214176e-8	9.342484954728638e-7	STAB1	23166
ENSG00000107960	1690.468344342148	0.4180764876869266	0.07718902281349652	5.416268692726939	6.085562881636317e-8	9.342484954728638e-7	STN1	79991
ENSG00000134548	64.91282213466405	-2.152968846313313	0.39749871491444383	-5.416291337637935	6.084792581722805e-8	9.342484954728638e-7	SPX	80763
ENSG00000160753	2633.050388695739	0.4136073533062518	0.07636838328452383	5.415950102875492	6.096410204089903e-8	9.349757284535251e-7	RUSC1	23623
ENSG00000118432	187.47533784194985	-1.1988018204894475	0.22137386654307747	-5.415281574151711	6.119233152701622e-8	9.377914498279633e-7	CNR1	1268
ENSG00000242515	680.1299820610843	1.4185438065178522	0.26201643634383764	5.413949698393472	6.164949161260156e-8	9.441089418894836e-7	UGT1A10	54575
ENSG00000160588	1242.8410658690473	0.5703350816434726	0.10535260255141715	5.413583222731698	6.177586208259337e-8	9.453551625763797e-7	MPZL3	196264
ENSG00000080815	4990.815770971322	0.3221170346902814	0.05950428279207241	5.413342024739035	6.185917041950759e-8	9.459410696392096e-7	PSEN1	5663
ENSG00000113269	2967.527737698613	-0.3870849159939775	0.07150984635967715	-5.413029613391062	6.196723723599402e-8	9.462162947423477e-7	RNF130	55819
ENSG00000124615	622.9372142310921	-0.5743366560082012	0.10610236788787865	-5.413042775964423	6.196268045599279e-8	9.462162947423477e-7	MOCS1	4337
ENSG00000170382	393.01308575236845	-0.750940189208054	0.13873181960088482	-5.412890794400455	6.201531505859577e-8	9.462627339841364e-7	LRRN2	10446
ENSG00000060656	3594.0638563135876	0.7827055700732473	0.14462158664662556	5.412093645368052	6.229209578530105e-8	9.491814887483941e-7	PTPRU	10076
ENSG00000074370	6973.93782056982	-0.7997279404352141	0.1477672145591202	-5.4120796877798005	6.229695269068752e-8	9.491814887483941e-7	ATP2A3	489
ENSG00000134058	1041.6335098659417	0.362587990926433	0.06700881226696458	5.411049362908784	6.2656495981957e-8	9.539678529542743e-7	CDK7	1022
ENSG00000168309	621.0092629711494	-0.9852019825218165	0.18209974447232286	-5.410232646820415	6.29429257816292e-8	9.576349120911015e-7	FAM107A	11170
ENSG00000239951	4360.332851221238	-1.5329258611051777	0.28336123073682135	-5.409793912593922	6.30973172550113e-8	9.585956130477528e-7	IGKV3-20	28912
ENSG00000163362	3896.9739336163175	0.728181637920979	0.1346124465478269	5.4094673753831595	6.321246446418921e-8	9.596510772088726e-7	INAVA	55765
ENSG00000174697	106.87240996728511	-2.2957703667211744	0.42471453587856867	-5.405443357317925	6.464827914749692e-8	9.807400672693558e-7	LEP	3952
ENSG00000182836	484.6977658751156	-1.3533264789218338	0.25041214992025473	-5.4043962297868084	6.502705610021702e-8	9.857745135076911e-7	PLCXD3	345557
ENSG00000211745	11.941796759796132	-1.381550888524257	0.2557008544409096	-5.402996761762961	6.553664333668337e-8	9.927832827303925e-7	TRBV4-2	28616
ENSG00000259881	11.32361848546604	-1.1746149790262872	0.2174169314161586	-5.402592021584336	6.568474087588696e-8	9.943098635037903e-7	AC092384.2	101927793
ENSG00000106089	1606.4803168271096	0.831034143445798	0.15387467803441615	5.4007205997852745	6.637373421887583e-8	1.0040162200668106e-6	STX1A	6804
ENSG00000101311	3353.4605004276164	0.7757174307431727	0.14364267222830443	5.4003272057641345	6.651945639165051e-8	1.0054966174424238e-6	FERMT1	55612
ENSG00000187446	7771.534048600631	0.42105124278538575	0.07799078827230353	5.398730441283558	6.711412310294804e-8	1.0130279026695699e-6	CHP1	11261
ENSG00000196188	46343.61094141577	1.1539839348106622	0.213786730903896	5.39782768524308	6.745260279269871e-8	1.0174060569112653e-6	CTSE	1510
ENSG00000108798	692.1412454655277	-0.6331571502980411	0.11730197167231424	-5.397668438743555	6.751248206925281e-8	1.0175787379892903e-6	ABI3	51225
ENSG00000173039	5142.252907150886	0.2864000309191659	0.053061307244863035	5.397530626177567	6.756434339872817e-8	1.0176304079933173e-6	RELA	5970
ENSG00000138152	130.92695813063068	1.2711854319623688	0.23556753989613763	5.396267382691342	6.804152614397453e-8	1.0233503978604501e-6	BTBD16	118663
ENSG00000120457	507.3792226600706	-1.4211823959286978	0.26339828074360844	-5.395564435411312	6.830847242181714e-8	1.026630410625751e-6	KCNJ5	3762
ENSG00000182263	181.41107924498687	-0.7307177338080155	0.13543435458434322	-5.395364684615181	6.8384513288338e-8	1.0270386052189204e-6	FIGN	55137
ENSG00000147036	90.70038355578552	0.8303239644348565	0.1539089253726988	5.394904567257435	6.855998225861778e-8	1.028938419454156e-6	LANCL3	347404
ENSG00000277258	1095.0984220551982	0.37576064504737966	0.06966527948460086	5.393800869347543	6.898266486751974e-8	1.0345430203650657e-6	PCGF2	7703
ENSG00000211645	15.819030986740582	-1.6575219136746202	0.30734829593550095	-5.392975772419646	6.930029959916321e-8	1.0385653315820387e-6	IGLV1-50	28821
ENSG00000105851	570.4639037954148	-0.8204189221407953	0.15217833044683626	-5.391167847168687	7.000125132813698e-8	1.0483223746653501e-6	PIK3CG	5294
ENSG00000188389	116.30285121732493	-1.0400184580016807	0.19291919779508665	-5.390953673290509	7.008474237464597e-8	1.0488251581436513e-6	PDCD1	5133
ENSG00000102003	437.716714860101	-1.0966939731728553	0.2034799259830184	-5.389691233052547	7.057884083884614e-8	1.0547169451386887e-6	SYP	6855
ENSG00000111339	201.721861755825	-1.0858106736325233	0.20154842880408974	-5.3873437767553085	7.150658201273375e-8	1.0678214603195088e-6	ART4	420
ENSG00000165731	122.19303193584973	-0.9367467721911997	0.17388815462413024	-5.38706488786447	7.161758393278099e-8	1.0687195000082821e-6	RET	5979
ENSG00000162551	519.2725708835562	-0.7818891568108499	0.14516080930658937	-5.386365373311246	7.189673593004896e-8	1.0721237179746336e-6	ALPL	249
ENSG00000062038	5403.019362692393	0.9294428182449316	0.17257492223398435	5.385735112687774	7.214915343461547e-8	1.0737157566169214e-6	CDH3	1001
ENSG00000204542	199.2992639423354	2.3726199389129743	0.440539367814502	5.3857160386901315	7.215680587992446e-8	1.0737157566169214e-6	C6orf15	29113
ENSG00000112175	173.75790659825932	-1.4367352720891375	0.2668364023824378	-5.3843300961237155	7.271495181938588e-8	1.0798822450104565e-6	BMP5	653
ENSG00000182606	7003.479154482334	0.502462744119451	0.09332154397821932	5.38420950511409	7.27637134289409e-8	1.0798822450104565e-6	TRAK1	22906
ENSG00000234684	72.60008245123308	-0.5128711202116939	0.09525047344942111	-5.384446939090893	7.266773594114701e-8	1.0798822450104565e-6	SDCBP2-AS1	100507495
ENSG00000235304	9.439762154455721	-1.5376003141667538	0.28557758543053513	-5.384177164495163	7.277679591332189e-8	1.0798822450104565e-6	LINC01281	286442
ENSG00000171817	118.16697505441022	-0.6377409300733439	0.11846208499432168	-5.383502494523148	7.305023468360442e-8	1.0828313647853722e-6	ZNF540	163255
ENSG00000267107	233.74217439071376	-0.7202468410351744	0.13378951584475074	-5.3834325992400505	7.307861954526952e-8	1.0828313647853722e-6	PCAT19	100505495
ENSG00000237361	12.074128650091625	-1.6237574073382797	0.3016371687440663	-5.383147621028125	7.319446138649025e-8	1.0837835293809348e-6	TUSC8	400128
ENSG00000178607	1847.3166726872066	-0.54217739900276	0.10072453300866666	-5.3827740155033466	7.33465991237534e-8	1.0852714043585794e-6	ERN1	2081
ENSG00000211904	16.598104336646593	-1.6157528490542468	0.30026678011861474	-5.381057632868925	7.404948033556928e-8	1.0949005146591458e-6	IGHJ2	28481
ENSG00000116675	159.4302490565502	-0.8405244092606364	0.15621069175340135	-5.380709859396259	7.419269085745746e-8	1.096246573562615e-6	DNAJC6	9829
ENSG00000171811	203.14191136857758	1.4380431570467263	0.26731766104766885	5.379529176676023	7.468089123971593e-8	1.101910256908477e-6	CFAP46	54777
ENSG00000108342	31.40269845022262	-1.914950340303203	0.35620391481153113	-5.375994649908356	7.616105326843186e-8	1.1219887121931527e-6	CSF3	1440
ENSG00000260001	12.112249130372884	1.3930952568999366	0.25913721493789194	5.37589808254219	7.620188911996711e-8	1.1219887121931527e-6	TGFBR3L	100507588
ENSG00000147813	2029.6221368689382	0.7738317650159755	0.14395537551757184	5.375497526464499	7.637150048383728e-8	1.1236985971049756e-6	NAPRT	93100
ENSG00000143256	2470.5338162107073	0.5665843292349456	0.10541668759969541	5.374711937321228	7.670521250881924e-8	1.1278189083434577e-6	PFDN2	5202
ENSG00000141068	1089.4141385696103	-0.5845083524554836	0.10876647613252674	-5.373975265533915	7.701942758883917e-8	1.1316469881602096e-6	KSR1	8844
ENSG00000211598	3450.211255467515	-1.517304000805371	0.28236840118977946	-5.373490781589236	7.722675525427405e-8	1.1337043661559436e-6	IGKV4-1	28908
ENSG00000163545	531.0864917016117	-0.6852273501597336	0.12758725148411998	-5.370656881381442	7.84503509680846e-8	1.1502584258132769e-6	NUAK2	81788
ENSG00000136267	52.20311266106808	-1.3211179518667697	0.24600260742605107	-5.370341256500303	7.858778494303194e-8	1.151469978687618e-6	DGKB	1607
ENSG00000147113	826.5140814500709	-0.6166611792663987	0.11483621954358335	-5.369918843700351	7.877208295351811e-8	1.1533660173772605e-6	DIPK2B	79742
ENSG00000162222	845.4931408789449	0.26251664724646495	0.04888855402420947	5.369695473432646	7.88697081470848e-8	1.153991252004456e-6	TTC9C	283237
ENSG00000176842	137.28660052057566	1.0663379486919131	0.19863101604625036	5.368436258935619	7.942225061560834e-8	1.1612671591402553e-6	IRX5	10265
ENSG00000166145	13744.969420714862	0.6194305920693425	0.11540055724871394	5.367656853981488	7.97661292342937e-8	1.1654841038537865e-6	SPINT1	6692
ENSG00000175445	870.1207195059525	-0.9761426067347133	0.18189476900838308	-5.366523798657043	8.026861358529224e-8	1.1720110076723942e-6	LPL	4023
ENSG00000238099	13.063642901228045	-1.8734203552238733	0.3491266467043458	-5.366019388403657	8.049329287897594e-8	1.1744754004723357e-6	LINC01625	645434
ENSG00000174231	10266.861997321741	-0.34778797928431865	0.06481977854374643	-5.3654607759821165	8.074282612128235e-8	1.1772987644928962e-6	PRPF8	10594
ENSG00000181649	2223.1385681175298	1.0080801749999984	0.1879640316481405	5.363154674651134	8.17809187696078e-8	1.191608102821241e-6	PHLDA2	7262
ENSG00000111252	1803.0908349601364	-0.524364261854833	0.09780997082465742	-5.361051204021455	8.273905914412231e-8	1.20473345230572e-6	SH2B3	10019
ENSG00000162929	461.9453240335492	0.37344396288375964	0.06966299413553989	5.360722253154493	8.288987724354715e-8	1.2052589693869683e-6	KIAA1841	84542
ENSG00000102554	9557.594465755114	0.7143677275594355	0.1332950940329939	5.359294974371761	8.354734804223243e-8	1.2139787895680122e-6	KLF5	688
ENSG00000155380	2306.1094333063875	0.6638922710709778	0.1239012023029755	5.358239135142229	8.403696312012891e-8	1.2202492274478428e-6	SLC16A1	6566
ENSG00000072954	656.2955419641513	0.8489581480254406	0.1584476884907766	5.357971177186718	8.416166225833739e-8	1.221215943169839e-6	TMEM38A	79041
ENSG00000158816	67.43499990338854	1.6199345245833348	0.3024004798950802	5.356917836722288	8.465359226887542e-8	1.2266597428698905e-6	VWA5B1	127731
ENSG00000154133	713.5160349666405	-0.5485500408643095	0.1024073348749327	-5.356550305056164	8.482589084668469e-8	1.2283092988143985e-6	ROBO4	54538
ENSG00000134028	250.4749520628666	-1.3186615168056397	0.24619785567419938	-5.356104801134669	8.503519805220478e-8	1.2287995503953745e-6	ADAMDEC1	27299
ENSG00000148826	65.39392303299813	2.6631490170059737	0.4972094961751395	5.356190976826985	8.499467190986347e-8	1.2287995503953745e-6	NKX6-2	84504
ENSG00000165621	13.561176470891786	-1.4048696570577042	0.2622860679619302	-5.356249639845969	8.496709494710279e-8	1.2287995503953745e-6	OXGR1	27199
ENSG00000104055	38.17281299768931	1.58669343892315	0.2963007572058785	5.355009733642593	8.555181156798784e-8	1.2351233337576567e-6	TGM5	9333
ENSG00000118946	888.9096992185183	-0.7675384709204238	0.14333310146886744	-5.354928227009282	8.559038474851972e-8	1.2351233337576567e-6	PCDH17	27253
ENSG00000104368	23140.785113713682	1.1185540815712691	0.20889743458134236	5.354561121408681	8.576432705015927e-8	1.2367839915242941e-6	PLAT	5327
ENSG00000015413	1941.0989841612277	-1.302000362211966	0.2433328751835872	-5.350696494378931	8.76163601579092e-8	1.2606927252547878e-6	DPEP1	1800
ENSG00000165434	2073.653240709017	0.5624426205894218	0.10511763967136364	5.350601691094131	8.766227555077079e-8	1.2606927252547878e-6	PGM2L1	283209
ENSG00000156463	1888.8554116417286	0.6792452408006594	0.12695603606711303	5.350239829806821	8.783774749238628e-8	1.2623521973751902e-6	SH3RF2	153769
ENSG00000123454	24.768086183701175	-1.0016745266008897	0.1873032201262645	-5.347876699213408	8.899205515079956e-8	1.2780670340214966e-6	DBH	1621
ENSG00000249859	466.9093068014835	0.864093814878665	0.16158860955716087	5.347492111274079	8.918129733639387e-8	1.2799099988626853e-6	PVT1	5820
ENSG00000089159	3074.1463106415567	0.36692510786569593	0.06862438492946304	5.346861880698054	8.949225429159198e-8	1.283496078444122e-6	PXN	5829
ENSG00000204252	2049.2045030310132	-0.885172261975415	0.16556837239897088	-5.346264199797841	8.978812082266142e-8	1.2868609867700813e-6	HLA-DOA	3111
ENSG00000163531	1158.9187203155052	-0.9027339686582285	0.1688932297941855	-5.34499795970689	9.041807208636092e-8	1.295006211729059e-6	NFASC	23114
ENSG00000213424	18.642710442401537	-1.2635773974482356	0.23641564192993156	-5.3447284077029575	9.055272485741799e-8	1.2960512956261644e-6	KRT222	125113
ENSG00000163812	4925.084767779051	0.4473620760604988	0.0837083259545936	5.344296053694396	9.076910973113643e-8	1.2982639649835993e-6	ZDHHC3	51304
ENSG00000181195	71.52398291854271	-1.5618830043887735	0.29239371371647505	-5.34171198325858	9.20728623591282e-8	1.3151209456340194e-6	PENK	5179
ENSG00000240864	528.155571469125	-1.646401211140971	0.3082096358541073	-5.34182264152281	9.201666178564186e-8	1.3151209456340194e-6	IGKV1-16	28938
ENSG00000104332	1141.024901400736	-1.3932385263552995	0.26087481821449565	-5.340640142621031	9.261894609531526e-8	1.3213459706174958e-6	SFRP1	6422
ENSG00000162461	128.71391650610778	-0.9332479712191869	0.17474558317553476	-5.340609784006524	9.263445884153878e-8	1.3213459706174958e-6	SLC25A34	284723
ENSG00000165178	105.72888490389155	-1.0230854510122516	0.19164505226200426	-5.338439155807465	9.375015709150203e-8	1.3363531551218108e-6	NCF1C	654817
ENSG00000050438	269.1502214091272	-0.8847026928106717	0.16574887936617733	-5.337608894815876	9.418033972461245e-8	1.3415749952229372e-6	SLC4A8	9498
ENSG00000218014	18.283744072511332	1.057929696006302	0.1982140108767554	5.337310371384881	9.433548005512108e-8	1.3419653158010487e-6	KRT19P1	441160
ENSG00000250208	137.8706755976849	-0.822451395030136	0.15409133353115378	-5.3374279797757405	9.427433036792833e-8	1.3419653158010487e-6	FZD10-AS1	440119
ENSG00000166889	2510.3750879623744	0.36009951117383393	0.06747822388832043	5.336529185620167	9.474262795896807e-8	1.3468453017901747e-6	PATL1	219988
ENSG00000118194	66.47552485947772	1.4567488523107646	0.27300768162012673	5.335926240851129	9.505804071467088e-8	1.350415479010108e-6	TNNT2	7139
ENSG00000066294	879.2271488836639	-0.9292432816860784	0.17419232995746783	-5.334582078975404	9.576486263580073e-8	1.3558729978711651e-6	CD84	8832
ENSG00000100014	1612.790421956106	-0.3115052538213181	0.05839165246363358	-5.334756607810065	9.567280077895809e-8	1.3558729978711651e-6	SPECC1L	23384
ENSG00000101421	11068.772464072228	0.3683795085601109	0.06905432065340038	5.334633735796098	9.573760535451737e-8	1.3558729978711651e-6	CHMP4B	128866
ENSG00000143869	90.49678894747136	-1.08334147377282	0.20307560843151762	-5.334670579791226	9.571816880993464e-8	1.3558729978711651e-6	GDF7	151449
ENSG00000115548	3014.7544529128545	0.3895049992564431	0.07301953589832175	5.334257393785974	9.593635837619699e-8	1.3573864147086025e-6	KDM3A	55818
ENSG00000167874	157.66893033056235	-0.6643759800778992	0.12456033860767163	-5.333768256447085	9.61952776622827e-8	1.3601339023971882e-6	TMEM88	92162
ENSG00000080503	4815.8189414322605	-0.38449273681660223	0.07209843929841292	-5.332885712341154	9.666415467483949e-8	1.3651654317628717e-6	SMARCA2	6595
ENSG00000197046	168.68676201160275	1.2955805195887296	0.24294318499243459	5.332853933025842	9.668107955181347e-8	1.3651654317628717e-6	SIGLEC15	284266
ENSG00000154265	1037.5824679555342	-0.5778527656678477	0.10836000125630055	-5.3327127996341614	9.67562783685123e-8	1.3653097144397661e-6	ABCA5	23461
ENSG00000160439	1053.656157502426	0.631109903950341	0.1183560039617811	5.332301554842419	9.697572117558833e-8	1.3674878373290512e-6	RDH13	112724
ENSG00000234327	36.75652649509818	-0.8027071087986134	0.15061031612322906	-5.329695398433664	9.837762485187134e-8	1.385396967669349e-6	AC012146.1	101928000
ENSG00000184292	18147.807006104336	0.8462125709215466	0.15878415378086197	5.329326326161014	9.857773517515505e-8	1.3872851934127145e-6	TACSTD2	4070
ENSG00000010610	3130.001514643957	-0.7439691177446044	0.13962987740124252	-5.328151335453254	9.921744043323681e-8	1.3951072906046474e-6	CD4	920
ENSG00000254703	27.33028471723187	-0.8006033832191765	0.15026347002238072	-5.327997437433942	9.930152483433733e-8	1.3951072906046474e-6	SENCR	100507392
ENSG00000126785	883.1687271517105	-0.6524507518598196	0.12250356460926633	-5.325973606897537	1.0041371202841351e-7	1.4093470296786884e-6	RHOJ	57381
ENSG00000164506	1406.062090240109	-0.4452838932481898	0.08362474023799864	-5.324786564130398	1.0107164608451318e-7	1.4166886963853947e-6	STXBP5	134957
ENSG00000143320	3695.2961085188176	1.2692054258557972	0.23836634685694108	5.324599896719182	1.0117548789931183e-7	1.417198784168294e-6	CRABP2	1382
ENSG00000162241	388.2642590469714	-0.6635867850740349	0.12463438020937885	-5.324267541261455	1.0136063065302558e-7	1.4188462429385213e-6	SLC25A45	283130
ENSG00000264247	300.3800309090529	-0.3930110309265293	0.07381711045738842	-5.3241183309850415	1.0144385671821743e-7	1.4190658279004438e-6	LINC00909	400657
ENSG00000283787	94.33789997855573	-0.9657229990357264	0.18144564925006493	-5.322381677528049	1.024174002848913e-7	1.431731202518863e-6	PRR33	102724536
ENSG00000169313	54.157571908713265	-1.156874797322061	0.2173667459568005	-5.322225312017039	1.0250549902867654e-7	1.432010000060853e-6	P2RY12	64805
ENSG00000103253	483.3423695966169	0.9797890799780399	0.1841124669672454	5.3216878580653075	1.0280886857062425e-7	1.4352937790946087e-6	HAGHL	84264
ENSG00000054219	1293.1084384003113	0.6034587691009289	0.11340695323142029	5.321179627050732	1.0309654233008839e-7	1.4383542170634043e-6	LY75	4065
ENSG00000211793	8.63990419358652	-1.3274462957557454	0.2495675908543788	-5.318985094223642	1.0434768304986948e-7	1.4548435093303303e-6	TRAV9-2	28677
ENSG00000218416	26.51418937738293	1.4582998314399416	0.27423645600705937	5.317673122943225	1.0510266586524242e-7	1.4643979525826317e-6	AC110619.1	100130449
ENSG00000139567	1801.9818046372518	-0.43639184465780695	0.08208100527667674	-5.316599658920204	1.057243281022285e-7	1.471753407409317e-6	ACVRL1	94
ENSG00000198142	1406.9202007140073	0.5371165381694635	0.1010280302909243	5.316510047981352	1.0577638403951669e-7	1.471753407409317e-6	SOWAHC	65124
ENSG00000229474	101.17117646964566	-0.9471662271797527	0.1781593450891447	-5.3163993542175625	1.058407214599723e-7	1.471753407409317e-6	PATL2	197135
ENSG00000282600	30.910654729247913	-1.4193978634039537	0.2670625803461832	-5.314851154227753	1.0674454509190098e-7	1.4833397069615949e-6	IGHV3-69-1	28402
ENSG00000162706	132.94978957661553	-1.3295756179727904	0.25018153412600896	-5.314443460495861	1.0698379236404714e-7	1.4856817325584893e-6	CADM3	57863
ENSG00000158769	8514.202515286817	0.5459318471680624	0.10274926583448873	5.313243289226651	1.07691106354307e-7	1.4945164039698444e-6	F11R	50848
ENSG00000060709	223.84844975604065	-1.3709436777641009	0.25803792830491273	-5.312954133409851	1.078621940120211e-7	1.49590267880302e-6	RIMBP2	23504
ENSG00000218052	23.47923580467923	-0.8705195643121554	0.16385599996163805	-5.312710944463196	1.0800628762499686e-7	1.4959262421152334e-6	ADAMTS7P4	642935
ENSG00000242147	121.81257129528879	1.1092193856410886	0.20878301569392493	5.312785534562829	1.0796207191882922e-7	1.4959262421152334e-6	LINC02657	102723629
ENSG00000181617	709.8788101258413	-1.9326984788363495	0.36382455104012923	-5.312171686355427	1.0832647215656866e-7	1.4993725339141398e-6	FDCSP	260436
ENSG00000274070	884.7052791825292	-0.6548733421025464	0.12329414488311628	-5.311471544114045	1.0874355248673318e-7	1.5041545630669854e-6	CASTOR2	729438
ENSG00000167842	673.8587175615083	-0.3222595384345357	0.060674869852852815	-5.311252240277919	1.0887451286648059e-7	1.5044479777862535e-6	MIS12	79003
ENSG00000255733	10.31402327144837	-1.5187421400057233	0.28595104899195145	-5.311196253203711	1.0890797078734433e-7	1.5044479777862535e-6	IFNG-AS1	100885789
ENSG00000103522	171.77711491639084	-1.035271165918639	0.1949473066633291	-5.310517922191846	1.093141334030961e-7	1.509066528864949e-6	IL21R	50615
ENSG00000211644	17.874306020087598	-1.6636119203822182	0.3134431563979855	-5.307539457871891	1.1111495729363681e-7	1.5329194797745259e-6	IGLV1-51	28820
ENSG00000154548	74.13350760583609	-0.7386822803713633	0.1392564022779934	-5.304476263121848	1.1299694502257984e-7	1.5568385651602786e-6	SRSF12	135295
ENSG00000165194	62.16524785134394	-1.0257385991105599	0.19338631725974348	-5.304090866640047	1.1323590114148441e-7	1.559108465847791e-6	PCDH19	57526
ENSG00000239571	13.925541813870154	-1.812315069693066	0.34170392281586653	-5.3037584548587855	1.1344239804808806e-7	1.5609287658077133e-6	IGKV2D-30	28881
ENSG00000180828	137.1671402917451	-0.9155856512616912	0.172648476018702	-5.30317829832747	1.1380366932065706e-7	1.5648749320002132e-6	BHLHE22	27319
ENSG00000060566	150.163534577523	1.7882910837981574	0.33725455483699157	5.302496461945514	1.1422968123357642e-7	1.5697055803784656e-6	CREB3L3	84699
ENSG00000007944	982.1162109035926	-0.4140194042591568	0.07808714970706424	-5.302017115649723	1.1453010055285165e-7	1.5728051913176247e-6	MYLIP	29116
ENSG00000186318	1314.5353470702587	-0.7145760730589437	0.13478188173500247	-5.301722040532769	1.1471541215605296e-7	1.5743210482108615e-6	BACE1	23621
ENSG00000115718	242.22044303190543	0.9481497522740862	0.17894930788931132	5.298426484334669	1.1680488712906611e-7	1.600905077279066e-6	PROC	5624
ENSG00000104043	199.7516894423476	-0.7223422664327496	0.13633526691450754	-5.298278888365052	1.1689932359035994e-7	1.6011549465169834e-6	ATP8B4	79895
ENSG00000165949	20252.37219901877	0.958210855159775	0.18095089316418794	5.295419317385358	1.1874361440454059e-7	1.6244006075583756e-6	IFI27	3429
ENSG00000173442	6844.542282686281	0.49073992975986186	0.0926735034429892	5.295363955477898	1.1877959661575719e-7	1.6244006075583756e-6	EHBP1L1	254102
ENSG00000184608	7.3484743744283465	-2.4600867526363484	0.4645842408348511	-5.295243653154503	1.1885782292042039e-7	1.6244006075583756e-6	FAM167A-AS1	83656
ENSG00000130005	1028.7962471741932	-1.1068584056908133	0.20908583494997035	-5.293799103873584	1.1980103945319808e-7	1.635568317057274e-6	GAMT	2593
ENSG00000181652	350.1120922224545	1.1677640385943568	0.22060350174359922	5.293497289773821	1.1999902122327864e-7	1.6372074252742256e-6	ATG9B	285973
ENSG00000165124	1910.1695354293456	-0.8754543930111299	0.1655309451380219	-5.288765748791952	1.2314447746539465e-7	1.677943330755776e-6	SVEP1	79987
ENSG00000131196	978.2677424502311	-0.7336741093814428	0.1387321142261813	-5.28842304086349	1.2337537696857523e-7	1.680000029479413e-6	NFATC1	4772
ENSG00000160460	181.18829391541934	-0.953898239417577	0.18046185445594273	-5.285871866347567	1.2510744530468443e-7	1.7013802804509544e-6	AC020929.1	57731
ENSG00000263745	26.544076882852494	1.3333864185635274	0.25227576926691747	5.285431979607813	1.25408465868638e-7	1.7043708126558559e-6	AP005230.1	105371956
ENSG00000173898	3399.0821848441815	0.7386962176042109	0.13978180216939604	5.284637958158632	1.259536006539612e-7	1.7106729821204775e-6	SPTBN2	6712
ENSG00000180573	2248.929534700075	0.7246306148704671	0.13713804388367695	5.283950349219742	1.2642752971864119e-7	1.7148927223488509e-6	H2AC6	8334
ENSG00000198113	3129.0634022706113	0.6169379984016532	0.11675979725550223	5.283822110889974	1.265161076603436e-7	1.7149870568074057e-6	TOR4A	54863
ENSG00000138594	4316.837662362718	0.4056968198162899	0.07679071076613031	5.283149690486113	1.2698155167811335e-7	1.7201865778909346e-6	TMOD3	29766
ENSG00000127804	1259.9440738633702	-0.3466840881982555	0.06562674334233065	-5.282664818362805	1.2731820380486966e-7	1.7236358119485286e-6	METTL16	79066
ENSG00000159263	290.42590931742336	1.2658206974818407	0.23966047541289034	5.281724887264232	1.2797326950571713e-7	1.7313885161523648e-6	SIM2	6493
ENSG00000099769	192.26745891013246	-1.4177376151156933	0.2684381010821797	-5.281432141712502	1.2817795759537472e-7	1.733041870679806e-6	IGFALS	3483
ENSG00000211666	2289.8317095538237	-1.467457262033377	0.27786635851890923	-5.281162030032197	1.283671009725179e-7	1.7344830601502082e-6	IGLV2-14	28815
ENSG00000100321	911.9823458964597	-0.660064008306511	0.12500872040191677	-5.280143706649686	1.2908260399281312e-7	1.7430299437615658e-6	SYNGR1	9145
ENSG00000137216	2786.5977178646	0.41985173979070267	0.07954280781544001	5.2783117835727875	1.303794905643255e-7	1.759411352759822e-6	TMEM63B	55362
ENSG00000171060	33.82947174848979	1.2810759871936606	0.24273882875454583	5.277589884431168	1.3089400454154148e-7	1.765220750591995e-6	C8orf74	203076
ENSG00000056558	850.4816793893095	-0.5979657710644605	0.11332049948951811	-5.276766108145957	1.3148352837949056e-7	1.772033620770671e-6	TRAF1	7185
ENSG00000183840	231.38032884265658	0.6194099789289345	0.11740304704588848	5.275927622958799	1.3208621585761937e-7	1.7790150521695133e-6	GPR39	2863
ENSG00000179526	3249.7381393505093	0.4524246300506625	0.08576421856731903	5.275214274768215	1.3260106040380415e-7	1.7848051762615815e-6	SHARPIN	81858
ENSG00000224041	77.05078244046703	-1.5731902302756648	0.29823023870593224	-5.275086245787764	1.3269366795988356e-7	1.7849082314373326e-6	IGKV3D-15	28875
ENSG00000149970	141.5936684908357	-0.9080424824651218	0.1721447452433274	-5.274877726773474	1.328446305424964e-7	1.7855115484850603e-6	CNKSR2	22866
ENSG00000174059	2992.266948932203	-0.6058510052878598	0.11485785231573366	-5.274789603608739	1.3290847945507754e-7	1.7855115484850603e-6	CD34	947
ENSG00000132554	44.351538333013664	-0.8627541471509095	0.1635686862463087	-5.274567931980193	1.3306922109333148e-7	1.7865286929022286e-6	RGS22	26166
ENSG00000078043	724.3729826941624	-0.31254100775950644	0.059300285602682384	-5.270480649175305	1.3606697125384296e-7	1.8232844060553015e-6	PIAS2	9063
ENSG00000162374	124.28920683529884	-1.3051867976938036	0.24764497495136026	-5.270394838216097	1.3613060277329683e-7	1.8232844060553015e-6	ELAVL4	1996
ENSG00000116815	1249.810032893628	0.6983199488115917	0.1325075570009157	5.270038665091122	1.3639502415167253e-7	1.8253476767202493e-6	CD58	965
ENSG00000146072	11314.413198461712	0.5633136584005441	0.10690100780037341	5.269488754048738	1.3680425167343677e-7	1.8296589000067346e-6	TNFRSF21	27242
ENSG00000148737	2569.1916847882967	0.5187269586534298	0.09844338490520468	5.269292184060249	1.3695082119035811e-7	1.8304540101975917e-6	TCF7L2	6934
ENSG00000127947	4872.799079242455	0.3468867540901648	0.06583774973747589	5.268812428634865	1.373091818118754e-7	1.8329118291291705e-6	PTPN12	5782
ENSG00000211455	3805.3650389011054	0.48751959799630773	0.09253897191036842	5.26826252693309	1.377210549988051e-7	1.8363919355887971e-6	STK38L	23012
ENSG00000173065	2149.9953917872936	0.36193066982514255	0.06871268815809686	5.267304766077529	1.3844126732964535e-7	1.8445082231218632e-6	FAM222B	55731
ENSG00000091409	13790.819041389423	0.5975840552782128	0.11351876823840198	5.264187275387098	1.4081085950795845e-7	1.8737029570118525e-6	ITGA6	3655
ENSG00000172318	14.920896107335293	-1.0344377776886171	0.1965155875861969	-5.26389682566471	1.4103361627223057e-7	1.8754793110733142e-6	B3GALT1	8708
ENSG00000128654	1305.3421844541008	0.3043784933719016	0.05782990914683116	5.263340334827074	1.4146136245000234e-7	1.879977663780518e-6	MTX2	10651
ENSG00000151929	3918.9436756839027	0.6082919173874285	0.1155790851476307	5.26299301132596	1.4172896804892012e-7	1.8823434561794315e-6	BAG3	9531
ENSG00000106852	184.14750613396308	-0.6553433618528429	0.12454504051639038	-5.261898499817007	1.4257547321524517e-7	1.8923899353919875e-6	LHX6	26468
ENSG00000188672	22.875978673400077	-0.8915649824903171	0.16945646305371037	-5.261321795721238	1.4302346648266914e-7	1.8971376605223242e-6	RHCE	6006
ENSG00000130158	3142.4458254873753	0.3570905584653182	0.06788715339331614	5.260060860063632	1.4400772999527914e-7	1.9089882744042963e-6	DOCK6	57572
ENSG00000276953	6.718013298927932	-1.3644005432405755	0.2594616550013853	-5.2585825956952705	1.4516998000467277e-7	1.921970037730422e-6	TRBV12-4	28576
ENSG00000175040	416.88515720924545	-0.6872116280482723	0.13075706085838518	-5.255636854613521	1.475131106812129e-7	1.951761944913705e-6	CHST2	9435
ENSG00000197769	22.635143397745086	-1.0163272812520958	0.19341311193672614	-5.254696907956172	1.4826843999868085e-7	1.9605212037836898e-6	MAP1LC3C	440738
ENSG00000104974	50.497504907198014	-0.8920230663500882	0.16982585899265337	-5.252575029746659	1.4998733285143587e-7	1.982001414076307e-6	LILRA1	11024
ENSG00000278828	165.1569618782186	1.218303443821832	0.23194914244850243	5.252459357948784	1.50081588205959e-7	1.982001414076307e-6	H3C10	8357
ENSG00000139344	27.415492119351395	-0.8269990230158101	0.1575213346847175	-5.250076281229252	1.520362379717612e-7	2.0052940339137943e-6	AMDHD1	144193
ENSG00000246640	51.316993488685625	0.8412842387688163	0.1602941865383412	5.2483764816236	1.5344546868986885e-7	2.022611507304162e-6	PICART1	284080
ENSG00000108576	74.41547594542394	-1.2710675251171846	0.24228174807468564	-5.246237222646116	1.5523699718184478e-7	2.0423823091970828e-6	SLC6A4	6532
ENSG00000134070	1130.4761591777265	0.7003683867029864	0.13351152431496324	5.245752307124944	1.5564589431701894e-7	2.0464805290956726e-6	IRAK2	3656
ENSG00000227877	34.63333102332776	-1.6589271756534636	0.3162729570631914	-5.245238767986128	1.5608006338924808e-7	2.0509056984812327e-6	MRLN	100507027
ENSG00000179799	43.236798659483505	1.5236101316266342	0.29048384643952757	5.245076964869428	1.5621710148789373e-7	2.0514234496013347e-6	OR7E22P	9431
ENSG00000100678	32.328931885575024	-1.0419932957507945	0.1987082831309917	-5.243834224383569	1.5727351815556388e-7	2.0640061773682403e-6	SLC8A3	6547
ENSG00000111860	329.31993122839305	-0.5553590562498707	0.10591180207966137	-5.243599347239493	1.5747395495606791e-7	2.0653466089774926e-6	CEP85L	387119
ENSG00000147465	18.732667703212993	-0.8048542959222206	0.1534987281255493	-5.243393907889036	1.5764947296788057e-7	2.0663587501735116e-6	STAR	6770
ENSG00000090530	1572.0411972898385	0.8494647916543411	0.1620245617827217	5.242814930698538	1.5814514311605358e-7	2.0715633428998764e-6	P3H2	55214
ENSG00000138623	3351.5822512910977	0.9338298428094637	0.17812819215691836	5.242459553998199	1.5845013192130936e-7	2.0742652472265614e-6	SEMA7A	8482
ENSG00000006327	6132.031344731857	0.6234117075057195	0.11893907918489051	5.2414371439401135	1.5933075265080272e-7	2.0823343873836783e-6	TNFRSF12A	51330
ENSG00000147164	3113.315291167144	0.2555589903890262	0.04875885066580635	5.241284134046351	1.5946294937415346e-7	2.0823343873836783e-6	SNX12	29934
ENSG00000169744	822.8118867313597	-0.6171018645031503	0.11773699535289944	-5.241359036329046	1.5939822242766137e-7	2.0823343873836783e-6	LDB2	9079
ENSG00000172175	1212.8193235808358	-0.3826618800898587	0.07300670077021873	-5.241462441841449	1.5930890610807504e-7	2.0823343873836783e-6	MALT1	10892
ENSG00000116147	70.22494286818929	-1.3429447980995768	0.25624079070134126	-5.24094854072173	1.5975326514107053e-7	2.0848297229062316e-6	TNR	7143
ENSG00000107518	112.4732108728978	-1.2824754254222825	0.24473601973341416	-5.240239776798104	1.603680846178338e-7	2.0915542060243985e-6	ATRNL1	26033
ENSG00000057252	3050.5735001751286	-0.4986721562713649	0.09517030026994844	-5.239787568778206	1.6076154881582978e-7	2.092788663054151e-6	SOAT1	6646
ENSG00000080031	3457.9674554846324	0.7738427820195336	0.14768269184116783	5.239901659239788	1.6066219125326205e-7	2.092788663054151e-6	PTPRH	5794
ENSG00000205221	58.20820805808018	-1.3416805747133338	0.25604689495614175	-5.239979867528369	1.6059411657963747e-7	2.092788663054151e-6	VIT	5212
ENSG00000121104	601.4378318687503	-0.44531511116157657	0.084992954429834	-5.23943559967911	1.6106844144679904e-7	2.095485463305693e-6	FAM117A	81558
ENSG00000074319	3407.090229261102	0.2791690254669356	0.05328623366665811	5.239045927196301	1.614088695942654e-7	2.0986149499041526e-6	TSG101	7251
ENSG00000127666	2343.1677395722113	0.5221165284337936	0.09967928482775894	5.2379642303412	1.623575187331288e-7	2.1096436772429e-6	TICAM1	148022
ENSG00000188112	2554.445553864594	0.6028963812263357	0.11512971444560638	5.236670516638666	1.634991878563108e-7	2.1231652880401398e-6	C6orf132	647024
ENSG00000116016	10501.58044165303	-0.4429784723493849	0.084618779938081215	-5.234990065722162	1.6499373770108054e-7	2.141249797923041e-6	EPAS1	2034
ENSG00000161940	828.191450699216	-0.6324338427061728	0.12082529715102701	-5.234283362991896	1.656261990435855e-7	2.1481309062375156e-6	BCL6B	255877
ENSG00000187889	47.35089845207092	-1.3108197587869501	0.25044766586296185	-5.233906869406382	1.6596409719687708e-7	2.151185469588886e-6	FYB2	199920
ENSG00000250056	56.39742853795232	-1.0938116869832728	0.2090301099724545	-5.232794869253108	1.6696599924127806e-7	2.1628376140927824e-6	LINC01018	255167
ENSG00000128849	1409.7640970080686	-0.6837941100617437	0.13070353033302817	-5.231642238885663	1.6801068044766378e-7	2.175029209418277e-6	CGNL1	84952
ENSG00000241839	2314.2640827022515	-0.4731190968566888	0.090442265382909115	-5.23117255913068	1.6843818239800566e-7	2.1792208438205028e-6	PLEKHO2	80301
ENSG00000010282	14.706564613282945	-1.7805774018371046	0.34047968249597405	-5.229614257109626	1.6986409360188034e-7	2.1963165973348355e-6	HHATL	57467
ENSG00000253844	20.717103177456984	-1.362592071397418	0.2606099552423464	-5.2284728345481515	1.7091594071990086e-7	2.2085577063135526e-6	AC064807.2	124901944
ENSG00000140986	39.77787186816409	-1.8431742586374136	0.35266195242672643	-5.226461901983529	1.7278440093068734e-7	2.2313294701626745e-6	RPL3L	6123
ENSG00000183160	3270.2749109555325	-0.779164398038726	0.1490969773335826	-5.225889967544144	1.7331941148893934e-7	2.23686373144601e-6	TMEM119	338773
ENSG00000173207	980.8377486972691	0.5619428355520054	0.10759293825766142	5.222859833107968	1.7618075050298923e-7	2.2723964081143687e-6	CKS1B	1163
ENSG00000137825	517.3001238267811	1.1568086228347096	0.22152523034188326	5.222017469745497	1.7698426780334927e-7	2.2813597857767923e-6	ITPKA	3706
ENSG00000106991	7015.15903536856	-0.4308081011990684	0.08252613525603157	-5.220262646039541	1.7866956044298597e-7	2.2988525012048855e-6	ENG	2022
ENSG00000136869	1004.8137455804881	-0.6622312238881473	0.126857144488747	-5.220291112156408	1.786420988514465e-7	2.2988525012048855e-6	TLR4	7099
ENSG00000141316	20.936632398487745	-1.8788786537176516	0.35995056716303314	-5.219824123423724	1.7909312431931054e-7	2.3028920655281724e-6	SPACA3	124912
ENSG00000087074	6071.407689212636	0.65720324055288315	0.12592812974197068	5.218875575294464	1.800126392618941e-7	2.3133000388572823e-6	PPP1R15A	23645
ENSG00000215041	674.1010784184296	-0.31031744502813396	0.05946287491686638	-5.218675441811069	1.8020722928615955e-7	2.3143851433566617e-6	NEURL4	84461
ENSG00000132821	2869.2569031818252	1.350951432634703	0.25897162552031733	5.216600196721998	1.8223701649919468e-7	2.339023795763335e-6	VSTM2L	128434
ENSG00000005421	34.68512212724765	-1.427201809867616	0.27360698790138765	-5.216247658053246	1.825840219057814e-7	2.3418586357211464e-6	PON1	5444
ENSG00000165863	4.58253647341782	-1.4334118288008468	0.2748746203615654	-5.214784205669338	1.8403134631458677e-7	2.3577333033023066e-6	C10orf82	143379
ENSG00000267015	10.422772857474643	1.5645873715228475	0.30007461804894403	5.213994378117158	1.8481707117094046e-7	2.36635678389557e-6	AC023090.1	124904332
ENSG00000171552	8843.132700139997	0.5058252973066734	0.097018717153545	5.21368775167515	1.85122977881587e-7	2.3688300172168235e-6	BCL2L1	598
ENSG00000122025	165.4914093200662	-1.2525767690285148	0.24026972513501907	-5.213210979138682	1.8559960374269316e-7	2.3734834292378123e-6	FLT3	2322
ENSG00000158683	34.64520189132796	-0.5844076032974781	0.11212397892001859	-5.212155409810721	1.86659072538132e-7	2.3841299532514844e-6	PKD1L1	168507
ENSG00000028137	3386.7445421043453	-0.5516942118031471	0.1058660730997857	-5.211246584003728	1.875759372330161e-7	2.3943851866360275e-6	TNFRSF1B	7133
ENSG00000143196	477.3880421520104	-1.1509652658873768	0.22089567883754957	-5.210447175536721	1.8838601425937652e-7	2.403265662175932e-6	DPT	1805
ENSG00000170498	56.443435671270734	1.51011622694281	0.2898728675940781	5.209581150097473	1.892674133473469e-7	2.4114063799254206e-6	KISS1	3814
ENSG00000269097	9.571125265843952	1.4776448104470028	0.28364524060718416	5.20948212381032	1.8936845113878177e-7	2.4114063799254206e-6	TPRG1LP1	100130490
ENSG00000138100	566.7542446511236	1.3212317488483838	0.25376716978472974	5.206472334341682	1.9246437322209053e-7	2.4478625579717576e-6	TRIM54	57159
ENSG00000146233	144.72219031561502	-0.857569660901203	0.16470951409248544	-5.206558137374336	1.923754411259152e-7	2.4478625579717576e-6	CYP39A1	51302
ENSG00000167664	33.68219181408049	-0.9176671180339172	0.17629746268210728	-5.205220223098836	1.9376667629598701e-7	2.4629350487930933e-6	TMIGD2	126259
ENSG00000213412	9.84426194155702	1.220301566450221	0.2344515407858107	5.204920225135391	1.940799624397644e-7	2.465425689735121e-6	HNRNPA1P33	728643
ENSG00000124882	577.326261339769	1.5322256228530335	0.29440863588039695	5.204418064270023	1.9460546210002966e-7	2.470607470805875e-6	EREG	2069
ENSG00000073605	3067.8610840536467	0.8721266428193	0.16757934953915438	5.204260818637026	1.9477029856241917e-7	2.4712069704679885e-6	GSDMB	55876
ENSG00000211679	3680.4901379140115	-1.3657042786911626	0.2625612446510742	-5.201469396239682	1.9771903364254084e-7	2.505593857577458e-6	IGLC3	3539
ENSG00000112799	459.050634960288	-0.8320329581274776	0.15996695578695663	-5.201280189613509	1.9792045702114417e-7	2.506634552423906e-6	LY86	9450
ENSG00000116690	337.0907501035292	-1.0408029353703083	0.20017114346477455	-5.199565318731695	1.997551217867206e-7	2.5283463035305945e-6	PRG4	10216
ENSG00000203485	12539.61763352387	0.6378186970546833	0.12267329705814725	5.1993279087653175	2.0001040796522125e-7	2.5300533905823384e-6	INF2	64423
ENSG00000119737	34.436889842707046	-0.668051784303894	0.128501892319585	-5.198770012214646	2.0061155409432148e-7	2.5348646614736618e-6	GPR75	10936
ENSG00000127903	61.890038040350106	-0.6653806230970796	0.12799130491391086	-5.198639263382977	2.00752691289904e-7	2.5348646614736618e-6	ZNF835	90485
ENSG00000262454	195.19239337608954	0.8814886747032565	0.1695602825196646	5.198674250858403	2.0071491455932398e-7	2.5348646614736618e-6	MIR193BHG	100129781
ENSG00000152254	1227.8825592024377	-2.1027510667935254	0.4045587742434785	-5.1976404929683016	2.0183398785943596e-7	2.5454585347626703e-6	G6PC2	57818
ENSG00000137392	34140.0877498099	-3.0840867054344776	0.5935528171776119	-5.195976863692672	2.0364758729921032e-7	2.5637144737829286e-6	CLPS	1208
ENSG00000172927	2983.3701801316597	1.0814925343381812	0.20813903429430347	5.196010147760066	2.0361114887687515e-7	2.5637144737829286e-6	MYEOV	26579
ENSG00000239975	25.38265430669886	-1.647986748012952	0.31718206608319216	-5.195712255625163	2.0393749676223236e-7	2.5658267930965653e-6	IGKV1D-33	28896
ENSG00000077264	448.8590741408081	-1.0711882228305878	0.20619049087121977	-5.195138817044763	2.0456713608028234e-7	2.572208316087859e-6	PAK3	5063
ENSG00000128052	1290.8311024876175	-0.6497249448886104	0.12507376049249516	-5.194734229867471	2.0501250540142804e-7	2.5762665974817014e-6	KDR	3791
ENSG00000211950	459.22989284749417	-1.6528721252733116	0.3182392787038217	-5.193803015157043	2.0604114945054283e-7	2.5876453025136613e-6	IGHV1-24	28467
ENSG00000174175	644.3768663427148	-1.0211184241446831	0.19661511214634728	-5.193489010064649	2.0638913086216345e-7	2.59046716161584e-6	SELP	6403
ENSG00000117643	1057.2914390156618	-0.678945734197836	0.1307389265815621	-5.193141415110766	2.0677499902484937e-7	2.5922133081808533e-6	MAN1C1	57134
ENSG00000180549	24.628727118745303	-0.9455710186346302	0.1820803224918767	-5.193153250685921	2.0676184879241043e-7	2.5922133081808533e-6	FUT7	2529
ENSG00000090534	30.19083797674953	-0.7919319798601547	0.15258537900517202	-5.1900908528943095	2.1019149731211452e-7	2.6332445392133625e-6	THPO	7066
ENSG00000184945	30.38181762371331	-2.544087971804658	0.49019074040472477	-5.189995979328654	2.1029862152206092e-7	2.6332445392133625e-6	AQP12A	375318
ENSG00000161270	194.82833682672734	-1.6244064390809205	0.3130839120760914	-5.188405971770685	2.121018115315466e-7	2.654241311548139e-6	NPHS1	4868
ENSG00000145362	817.8889403311291	-1.0574559535605725	0.2038524110556424	-5.187360542289271	2.132955403024354e-7	2.666003924624908e-6	ANK2	287
ENSG00000147251	1033.0476306603953	-0.6813694685430824	0.1313494958658183	-5.187454006212128	2.1318855434249795e-7	2.666003924624908e-6	DOCK11	139818
ENSG00000165443	136.86585407958802	-1.1124285773377995	0.21447684380551074	-5.186707140965569	2.1404492401644583e-7	2.673779963442059e-6	PHYHIPL	84457
ENSG00000188906	608.8813210825189	-0.8420235132015795	0.16235898642396063	-5.186183603061194	2.1464720322299095e-7	2.6797102714903525e-6	LRRK2	120892
ENSG00000160886	70.79260059135851	2.1761940827998703	0.4196776994266183	5.185393662262922	2.1555905368630078e-7	2.6894960077214165e-6	LY6K	54742
ENSG00000178951	4247.522479379723	0.36330932471324867	0.07006959199558105	5.184978453080772	2.1603984081464982e-7	2.6938950120810723e-6	ZBTB7A	51341
ENSG00000275302	248.44550137522614	-0.8538582909659366	0.1646882612061726	-5.1846943110109995	2.1636945719578742e-7	2.696404902218677e-6	CCL4	6351
ENSG00000169116	3226.7622540426883	-0.8198610783383034	0.15814875676158166	-5.184113331818922	2.1704493008334829e-7	2.7032193396450687e-6	PARM1	25849
ENSG00000259153	96.54560198221664	0.8440980381070462	0.16284742902627544	5.183367297563236	2.1791529232830436e-7	2.712451544496447e-6	AC004816.1	100506411
ENSG00000157303	171.02464536391867	-0.8427269994134193	0.16262109754741422	-5.1821504843042385	2.1934213102935266e-7	2.728595331591314e-6	SUSD3	203328
ENSG00000115128	2530.914677279349	0.34371926759025623	0.06633311506689248	5.181714551527371	2.1985550016541012e-7	2.7333632627073562e-6	SF3B6	51639
ENSG00000250007	7.090530602208806	-1.6493831502901477	0.31833680472780906	-5.181251824464462	2.2040169339063163e-7	2.738533400254619e-6	AC087457.1	101928174
ENSG00000153064	630.3553457866627	-1.0552406233529799	0.203697331716913	-5.180434198418924	2.213700087760015e-7	2.745693774729969e-6	BANK1	55024
ENSG00000140093	37.81626972016774	-1.473468490196758	0.2844527794433924	-5.180010872384483	2.2187296809457407e-7	2.7503085148289652e-6	SERPINA10	51156
ENSG00000125775	4016.8016995688427	0.8087992255609826	0.15617574252418656	5.178776245841929	2.233461587391635e-7	2.7669375832951438e-6	SDCBP2	27111
ENSG00000165233	1288.0069764804946	0.4934993272043511	0.09529503270494956	5.178646915755968	2.235010247577439e-7	2.7672245322244883e-6	CARD19	84270
ENSG00000108984	727.0148155244829	-0.6124186421449848	0.11829645984779891	-5.176981990271958	2.2550397516968288e-7	2.7903792828564236e-6	MAP2K6	5608
ENSG00000182132	86.46156743603399	-1.077000205737374	0.208098030046772	-5.17544642539532	2.2736666816569078e-7	2.8078838272451294e-6	KCNIP1	30820
ENSG00000183044	1478.3799682998986	-0.8793183890827025	0.16990427117309054	-5.175375421768497	2.2745315663087e-7	2.8078838272451294e-6	ABAT	18
ENSG00000181588	1088.3240954524852	0.4469154624462587	0.08636532185312275	5.174709627161533	2.2826569922917414e-7	2.8162598981234166e-6	MEX3D	399664
ENSG00000104375	1345.4732385796963	0.35288658497943304	0.06820369483735124	5.1740097925923125	2.2912280772069014e-7	2.825175653180411e-6	STK3	6788
ENSG00000204388	4471.880215090617	0.9969855893511509	0.19269717697552058	5.17384636868761	2.2932340530026178e-7	2.8259906561664514e-6	HSPA1B	3304
ENSG00000145526	13.739964951634999	-1.7143398014095117	0.33141059460253286	-5.1728575649959305	2.3054075425893536e-7	2.8376636132012245e-6	CDH18	1016
ENSG00000149150	1475.4767923236116	-1.001107440729545	0.19355237730709252	-5.172281811559339	2.3125245710879268e-7	2.8447572460848024e-6	SLC43A1	8501
ENSG00000246528	8.462026760850872	-1.1893778006175708	0.2299870544532956	-5.171498906513899	2.3222363177838687e-7	2.85336299841853e-6	AC079089.1	121233925
ENSG00000148483	105.48300205943629	-1.1138392082967552	0.21545452466464035	-5.169718343258143	2.3444707185179354e-7	2.87731742212502e-6	TMEM236	653567
ENSG00000130244	993.2831476638138	0.4568182084620923	0.08838056666171908	5.168763063158288	2.356484204723858e-7	2.8903730079073543e-6	FAM98C	147965
ENSG00000115884	20404.004254203483	0.6822274726833718	0.13201524869425912	5.1677929590041325	2.3687449739190524e-7	2.9020233613418784e-6	SDC1	6382
ENSG00000135114	1576.3964803723788	0.9977760740364073	0.19309363559780038	5.167317249723862	2.3747797774270943e-7	2.9077213230489903e-6	OASL	8638
ENSG00000134042	55.752985460660994	-0.9175017130700519	0.1775629079995172	-5.167192424402886	2.3763657583397222e-7	2.907968605036453e-6	MRO	83876
ENSG00000092345	7.936406313353271	-1.738091365935262	0.3365085252356237	-5.165073796327294	2.403440796188413e-7	2.937678567115459e-6	DAZL	1618
ENSG00000198400	54.081396390028495	-0.769849924432596	0.14905356141283801	-5.164921368771056	2.405400196518594e-7	2.938364158665824e-6	NTRK1	4914
ENSG00000169474	212.37569154514708	2.064339022429678	0.3997161493590795	5.164512431483491	2.4106645623167874e-7	2.943083853505986e-6	SPRR1A	6698
ENSG00000159388	6079.12842285042	-0.734194365112027	0.14216742488315776	-5.164293900064903	2.4134823408982295e-7	2.9448128608950464e-6	BTG2	7832
ENSG00000105467	40.34648321192649	-1.4403140110362593	0.2789257325658976	-5.163790367373071	2.419987088758419e-7	2.951035909570699e-6	SYNGR4	23546
ENSG00000229214	28.40217674041753	-0.5884788141005097	0.11399071604756385	-5.162515286376134	2.4365347070773004e-7	2.966050447879557e-6	LINC00242	401288
ENSG00000069702	1647.5991432688936	-0.7737925884602248	0.14989896934288816	-5.162094121475938	2.4420244351600035e-7	2.9710118938706913e-6	TGFBR3	7049
ENSG00000156140	95.08193202490517	-0.8424472984137286	0.16321649629226864	-5.161532795711865	2.4493596865741097e-7	2.9782115957528136e-6	ADAMTS3	9508
ENSG00000130783	13.269967100939498	-0.6538583989111874	0.1266928317852958	-5.160973905921292	2.4566842501750405e-7	2.985389981516933e-6	CCDC62	84660
ENSG00000020633	870.795423052118	-0.8898363005749073	0.17250251240325207	-5.158396177412033	2.490741574549839e-7	3.025027238315992e-6	RUNX3	864
ENSG00000143110	928.7322061038936	-0.7361695965720687	0.14274149832910873	-5.15736212096314	2.5045314705151e-7	3.040017950721708e-6	C1orf162	128346
ENSG00000145014	1090.1877845923332	0.4875939062519395	0.09454990511745047	5.157000481875126	2.509371575400453e-7	3.0423777363380797e-6	TMEM44	93109
ENSG00000149115	12975.962112359466	0.36089764625668314	0.06999287737250556	5.156205314091718	2.5200457379941254e-7	3.0525550181676273e-6	TNKS1BP1	85456
ENSG00000181085	335.9465099861845	1.0674530385033005	0.20702485717972638	5.156158796798989	2.520671532302524e-7	3.0525550181676273e-6	MAPK15	225689
ENSG00000139055	2103.9279194041164	-1.830092490740576	0.3549896873886072	-5.1553398753727	2.5317130473781165e-7	3.062396248616097e-6	ERP27	121506
ENSG00000164736	172.48135552322722	-0.7969921628025276	0.15459268749485638	-5.155432483370503	2.5304620749310363e-7	3.062396248616097e-6	SOX17	64321
ENSG00000185432	4746.657659821573	-0.6609260827638874	0.12825658490035044	-5.1531551637477095	2.561398570106494e-7	3.0965215970372582e-6	METTL7A	25840
ENSG00000060558	1374.8427068942178	0.6748584014985421	0.13098126584924388	5.152327679252139	2.5727298614086264e-7	3.1084316916651322e-6	GNA15	2769
ENSG00000173404	232.4585043204204	-1.4670977734921309	0.2848856893091732	-5.149777010736253	2.607963334728838e-7	3.149190668160208e-6	INSM1	3642
ENSG00000144136	5387.381061628216	0.6182587444537745	0.12006363337598791	5.149425575999793	2.612854235204145e-7	3.1532843386487244e-6	SLC20A1	6574
ENSG00000240671	65.9618747890081	-1.6012090404891501	0.3109768965404723	-5.148964628247745	2.619282655595712e-7	3.159227777079306e-6	IGKV1-8	28942
ENSG00000200879	18.184518165100833	1.3728502686079291	0.2666380480070246	5.148741070035741	2.6224059179375767e-7	3.161180191726129e-6	SNORD14E	85391
ENSG00000130876	12.102846592914231	-2.3345994902567724	0.45349139276683076	-5.1480568925751164	2.6319867152068293e-7	3.1709101418125395e-6	SLC7A10	56301
ENSG00000105707	1152.0231936931405	-1.4520604985380623	0.2820802924976053	-5.147685028546932	2.637208241355394e-7	3.1753800778864286e-6	HPN	3249
ENSG00000239605	34.79099351126417	1.2368973927000568	0.2403150135131135	5.146983430698398	2.647086982420205e-7	3.1854492890968455e-6	STPG4	285051
ENSG00000157927	102.2860914892605	-0.9478058870926459	0.18418306529299544	-5.145999093808606	2.66100705819057e-7	3.2003674470316007e-6	RADIL	55698
ENSG00000139970	559.0535745902505	-0.9930825720404536	0.19299460188570433	-5.1456494758779785	2.665968201873059e-7	3.204499879265151e-6	RTN1	6252
ENSG00000117266	2204.8814183795553	0.5591120734574363	0.1086761566767971	5.144753831516472	2.67871835470515e-7	3.2179846398347575e-6	CDK18	5129
ENSG00000108578	1551.9328833012514	-0.3498613966692944	0.06801470963392221	-5.143907818652242	2.690816044704272e-7	3.230670623730369e-6	BLMH	642
ENSG00000111077	4004.311199341013	-0.42687956215996153	0.08299669568894014	-5.143332016009959	2.699079984205923e-7	3.238741835988044e-6	TNS2	23371
ENSG00000186487	45.57470319131106	-1.4324749572169229	0.2785610254012766	-5.142409836959044	2.7123662205885806e-7	3.2528268642001522e-6	MYT1L	23040
ENSG00000139910	140.59931239603313	-0.9590460809437228	0.1865058460569624	-5.142177048170447	2.7157300825520155e-7	3.2531473639966022e-6	NOVA1	4857
ENSG00000186314	376.35113294684885	0.6538536115130342	0.12715455403240652	5.142195782829717	2.7154592125582337e-7	3.2531473639966022e-6	PRELID2	153768
ENSG00000242258	40.175152396098305	-0.986803508981892	0.19191114052804245	-5.14198136839116	2.7185608258080613e-7	3.254682707182517e-6	LINC00996	285972
ENSG00000109339	471.5480985525078	-0.6808196750802764	0.13240762644020007	-5.141846382902713	2.7205152139352533e-7	3.2551677198174034e-6	MAPK10	5602
ENSG00000115758	3453.082625932532	-0.5887796317595861	0.11451846178113978	-5.141351207500703	2.727696239729175e-7	3.261902429877615e-6	ODC1	4953
ENSG00000111674	3346.041094067929	0.7428457037051945	0.14453010514070214	5.139729905973732	2.751336653932704e-7	3.2883011624448262e-6	ENO2	2026
ENSG00000099282	6245.374255856428	0.6188680875844349	0.12041856302467294	5.139308027265141	2.757520494045719e-7	3.293818254712598e-6	TSPAN15	23555
ENSG00000108242	528.8592699210287	1.1544735642868797	0.22468820376182563	5.138113817094941	2.77509792696107e-7	3.311049548175982e-6	CYP2C18	1562
ENSG00000166523	166.27469951173165	-1.0924404575069362	0.2126109690417654	-5.138213058482117	2.7736330922516553e-7	3.311049548175982e-6	CLEC4E	26253
ENSG00000112877	315.410461389331	0.7176734627987542	0.13968174010837014	5.137918973818318	2.777976049960324e-7	3.31260242824724e-6	CEP72	55722
ENSG00000241635	104.59761782620281	1.3758236458927422	0.2679488618886663	5.134650082837082	2.8266944605221596e-7	3.3668751309541438e-6	UGT1A1	54658
ENSG00000102181	2438.872427300237	-0.4560059201999085	0.08881284548040974	-5.1344590721450745	2.8295665882074024e-7	3.368386605372563e-6	CD99L2	83692
ENSG00000255150	70.76288826862698	-0.6013581738649221	0.11712641480361413	-5.134266039588247	2.8324719807103557e-7	3.3699359448870485e-6	EID3	493861
ENSG00000197471	720.174183911396	-0.8474289500246528	0.16505896919766488	-5.134098159851113	2.8350011325498794e-7	3.371036151443436e-6	SPN	6693
ENSG00000099958	254.02054614199116	-0.8575064066636333	0.16712009709532727	-5.131078916107269	2.880860879447455e-7	3.4236294082619044e-6	DERL3	91319
ENSG00000103978	3198.297649794292	0.3064865892675764	0.05973494328148121	5.130775596845543	2.8855074423272466e-7	3.4267853382829115e-6	TMEM87A	25963
ENSG00000184730	908.0597315434139	-0.6317379237225526	0.12312916770863247	-5.130692714641504	2.8867783774026715e-7	3.4267853382829115e-6	APOBR	55911
ENSG00000258867	52.1766137911219	-1.1388566554095003	0.2219778112285877	-5.130497724552891	2.889770533216048e-7	3.4284002638849456e-6	LINC01146	283587
ENSG00000161835	782.5598034626069	-0.6279300547292055	0.12241173271070041	-5.129655800340747	2.9027244212018273e-7	3.4418252152297737e-6	GRASP	160622
ENSG00000220205	2854.7849568534416	-0.39114376130592726	0.07627419340746672	-5.128127140150616	2.926387939845896e-7	3.4679265089736105e-6	VAMP2	6844
ENSG00000165309	52.42781831185092	1.3133212619162997	0.2561331249348287	5.127494783232216	2.9362311391464886e-7	3.4776297894366894e-6	ARMC3	219681
ENSG00000172671	278.87395893580145	-0.2986457766123412	0.05824524743784264	-5.127384460526946	2.9379516826810387e-7	3.477707200271059e-6	ZFAND4	93550
ENSG00000184226	240.7428464580134	-0.9187349510449143	0.17918915779639047	-5.127179358077328	2.941152956450198e-7	3.479536304503103e-6	PCDH9	5101
ENSG00000245614	30.275646202952455	0.7224967748810232	0.14099286656942936	5.124349851595101	2.9856616106053406e-7	3.530204620170445e-6	DDX11-AS1	100506660
ENSG00000165899	61.55777994580117	-1.2572341512754082	0.24536098370354126	-5.124018221228148	2.990920601228989e-7	3.5344337881002414e-6	OTOGL	283310
ENSG00000117009	70.26841307940218	-0.8274773826502292	0.16156005142685595	-5.12179449896287	3.0264161463945063e-7	3.574369289032882e-6	KMO	8564
ENSG00000083937	3195.9426542607844	0.34814559817345114	0.0679899616607091	5.120544116656591	3.046553324259645e-7	3.5961310053943484e-6	CHMP2B	25978
ENSG00000052126	2104.552105280925	0.48792330358124797	0.09529091021883974	5.120355157283216	3.049607711054753e-7	3.5977151946643133e-6	PLEKHA5	54477
ENSG00000184428	1540.5325599465614	0.6142640389866995	0.11997474606585244	5.119944481062195	3.056256184237798e-7	3.60353527985524e-6	TOP1MT	116447
ENSG00000167880	4383.714131391941	0.9022168734138525	0.17625723088655376	5.118750980460799	3.0756574026897716e-7	3.622345161878632e-6	EVPL	2125
ENSG00000170540	11119.682930667097	0.4907515832575054	0.09588124155720962	5.118327373396473	3.082571993888558e-7	3.6284549111256303e-6	ARL6IP1	23204
ENSG00000280119	23.516571479696303	-1.298134208656657	0.2537116768849191	-5.116572577956185	3.111375948631862e-7	3.660309073723631e-6	AC093642.2	285097
ENSG00000027644	32.77858693011581	-1.1140874228691084	0.21801099303657007	-5.11023507278932	3.217582120720187e-7	3.783134747535078e-6	INSRR	3645
ENSG00000006283	47.61674927199917	-1.1941084694474677	0.23375939520182085	-5.108280111764108	3.251044506024003e-7	3.819424181180384e-6	CACNA1G	8913
ENSG00000157542	146.140474539691	-1.252328605365806	0.24515949872017062	-5.10821979936921	3.2520821760657303e-7	3.819424181180384e-6	KCNJ6	3763
ENSG00000165548	224.1468130500842	-1.3301873173078358	0.2604526425678266	-5.107213749852551	3.2694384026568183e-7	3.837663144034771e-6	TMEM63C	57156
ENSG00000135097	143.6778709966321	-0.7210964389090447	0.1412314715114423	-5.10577728315054	3.294375203140704e-7	3.864774840490751e-6	MSI1	4440
ENSG00000121316	4395.184749509164	0.6404499955042736	0.12549148512762726	5.10353347761343	3.3336950579779924e-7	3.9087202490611384e-6	PLBD1	79887
ENSG00000180979	699.6962694180113	0.23326017931484833	0.04571826638840116	5.102122143765867	3.3586585837900856e-7	3.935793391188705e-6	LRRC57	255252
ENSG00000042781	18.52162134123399	-0.8454457647775703	0.16573598259209127	-5.101159998902459	3.375780241575525e-7	3.952558482268953e-6	USH2A	7399
ENSG00000157870	2942.9011229828366	0.578496095829258	0.11340599354369602	5.101106897020923	3.3767276548820957e-7	3.952558482268953e-6	PRXL2B	127281
ENSG00000100365	578.6173841936136	-0.6911465774936221	0.13550671756727942	-5.100459887905307	3.388291856173688e-7	3.963886424836601e-6	NCF4	4689
ENSG00000134504	930.131003718674	0.4979870369457396	0.0976516672083552	5.099626572511106	3.403242307119539e-7	3.977758538445974e-6	KCTD1	284252
ENSG00000198833	3438.0962477716325	-0.33126630923492173	0.06495942604750087	-5.099587995015333	3.403935963126868e-7	3.977758538445974e-6	UBE2J1	51465
ENSG00000253239	5.979118773402073	-2.2692807219342583	0.44504970635127	-5.0989376906658475	3.4156495468810026e-7	3.989228050556795e-6	IGLVI-70	28763
ENSG00000123342	1382.0616970592466	-0.8355251202502141	0.16388115356295838	-5.09836001324722	3.426087567021265e-7	3.997905938668081e-6	MMP19	4327
ENSG00000243480	18691.74867830637	-3.337175522664869	0.6545642843957542	-5.098315936601254	3.4268852484609083e-7	3.997905938668081e-6	AMY2A	279
ENSG00000167716	1776.1404771655516	-0.43397881428032137	0.08512560925439625	-5.098099362594681	3.430807323144215e-7	4.000260414349784e-6	WDR81	124997
ENSG00000230638	58.29737923757789	1.010045266130146	0.19817247429304066	5.0967989865059495	3.454447922288057e-7	4.0233594952990226e-6	AL445933.1	100418723
ENSG00000092607	290.6814791247379	1.2448946068817979	0.24426489738857535	5.096494093874758	3.4600135280115995e-7	4.027609099005636e-6	TBX15	6913
ENSG00000164266	46929.37917246064	-1.5542180435702018	0.3049730406602429	-5.096247327978371	3.464524406721274e-7	4.030626927443006e-6	SPINK1	6690
ENSG00000119866	314.38452640682993	-0.9983160697955199	0.19589891913522403	-5.096077478132525	3.467632558347819e-7	4.032010386466299e-6	BCL11A	53335
ENSG00000153774	2029.6453700941336	0.3469688110219251	0.06809057859673681	5.095694854890737	3.474644201415814e-7	4.037928612607725e-6	CFDP1	10428
ENSG00000211934	873.4230825344206	-1.634341122757196	0.3207830223810095	-5.094849193159638	3.4901896934978925e-7	4.051512466855482e-6	IGHV1-2	28474
ENSG00000109854	3134.1282368536076	0.47358023822634865	0.09297897859996718	5.0934119233970145	3.516764634101489e-7	4.080107218503941e-6	HTATIP2	10553
ENSG00000221818	248.09167613124885	-1.0063659636541553	0.19759941451717442	-5.09296025048033	3.525156268087144e-7	4.087586001588244e-6	EBF2	64641
ENSG00000173114	74.02446345065447	-0.9220870421521786	0.181058126101194	-5.0927680629855905	3.528732779390003e-7	4.089476250841883e-6	LRRN3	54674
ENSG00000119900	1321.1931496250427	-0.5449041681479322	0.10700239282852231	-5.092448437309	3.534688607659261e-7	4.094120305155939e-6	OGFRL1	79627
ENSG00000164530	453.26480775232244	-1.6724947648853048	0.32849652248266387	-5.091362161904071	3.5550026120343325e-7	4.115380709721948e-6	PI16	221476
ENSG00000139549	41.85603797748925	-0.9238228215302758	0.18146230734319455	-5.090990162398166	3.561985093273882e-7	4.12119321557145e-6	DHH	50846
ENSG00000128203	673.2712450050498	0.8164056961781293	0.16037325237807507	5.090659970239162	3.5681939326938926e-7	4.126104717657203e-6	ASPHD2	57168
ENSG00000086065	3503.8086229767105	0.3497438422707986	0.06871916216817028	5.089466041726493	3.590731514456196e-7	4.149882279991151e-6	CHMP5	51510
ENSG00000064989	1543.6662742633798	-0.7709407088473201	0.15148276924747187	-5.089296377912543	3.593945357445008e-7	4.151313133879992e-6	CALCRL	10203
ENSG00000051108	7163.812922555833	-0.4476956596716775	0.08798175025936265	-5.088505949835154	3.608954609407098e-7	4.166359631772118e-6	HERPUD1	9709
ENSG00000130755	1014.8848983558131	-0.7075160147577386	0.1390529055595416	-5.088106659193716	3.6165596269827616e-7	4.172846475702076e-6	GMFG	9535
ENSG00000106018	76.93913913337317	-1.3352417870631448	0.2624503125581561	-5.087598387855873	3.6262627041723216e-7	4.181745646397621e-6	VIPR2	7434
ENSG00000177576	127.07858565142884	-0.39044121553560535	0.07675522211093457	-5.086835850351647	3.640866950149669e-7	4.193983305350587e-6	C18orf32	497661
ENSG00000174939	1249.9408407062185	0.7797447300558784	0.15329330992803167	5.0866194383952825	3.645022038952174e-7	4.19646893481776e-6	ASPHD1	253982
ENSG00000155324	1056.070837040074	0.3710962650899235	0.07296030946774062	5.086275919018731	3.651626977716078e-7	4.199470959430352e-6	GRAMD2B	65983
ENSG00000116544	52.87955396133547	-0.875008508485777	0.1720625554470762	-5.085409235101801	3.668342316326476e-7	4.214080940860338e-6	DLGAP3	58512
ENSG00000122884	3742.0544989514847	0.633449565400114	0.12455966394333842	5.085511194765804	3.666372040561097e-7	4.214080940860338e-6	P4HA1	5033
ENSG00000084710	145.9643139179787	-0.6699075060278711	0.1317350197712429	-5.085265157216066	3.671128229941421e-7	4.214976789032744e-6	EFR3B	22979
ENSG00000211637	469.26408557160676	-1.4837306057057893	0.29179826818813837	-5.084782082219716	3.680483955995283e-7	4.223410617117252e-6	IGLV4-69	28784
ENSG00000100154	1006.8196271214705	-0.49834716547012525	0.09803578888885076	-5.083318766732548	3.70896466265439e-7	4.2537694610825e-6	TTC28	23331
ENSG00000106546	6105.87713701102	0.486231164973653	0.09567605045432687	5.082057240706925	3.7336885380766845e-7	4.279788863804104e-6	AHR	196
ENSG00000125827	3296.681049401569	-0.4313417738040129	0.08489054614563753	-5.081152064494985	3.751526458963959e-7	4.297891081204566e-6	TMX4	56255
ENSG00000275896	314688.01571268623	-2.445891563549791	0.4814220384545089	-5.080555870274956	3.763320298883185e-7	4.309053013614964e-6	PRSS2	5645
ENSG00000196277	14.727449764596592	-1.1160283990122395	0.21967751896915247	-5.080303183727026	3.768329702029572e-7	4.312438745606935e-6	GRM7	2917
ENSG00000211724	7.9529502001772725	-1.2349485274647798	0.2430967574902347	-5.080069928593713	3.7729595970780903e-7	4.315386722602491e-6	TRBV6-6	28601
ENSG00000145451	32.37388803777374	-1.444668069016408	0.2844376537361543	-5.07903243484243	3.7936194688496197e-7	4.3342979151712534e-6	GLRA3	8001
ENSG00000088340	2311.3277094520727	1.264726385992754	0.24910484033520144	5.0770847499025225	3.832699441968493e-7	4.37563652263285e-6	FER1L4	80307
ENSG00000211898	716.9637895914764	-1.9665683662924331	0.3873468333470953	-5.0770219270909145	3.8339664167184223e-7	4.37563652263285e-6	IGHD	3495
ENSG00000167011	33.54495017875525	-1.4901216047607537	0.29351072608311396	-5.076889777236943	3.8366328592824185e-7	4.3763025519208955e-6	NAT16	375607
ENSG00000168546	69.71631548995713	-0.9189035195755269	0.18101553311991783	-5.076379378817057	3.846948194097052e-7	4.385687927627409e-6	GFRA2	2675
ENSG00000165891	168.257569483418	0.8807275171049993	0.17356286316816952	5.074400715846913	3.8871912562467373e-7	4.426762898916e-6	E2F7	144455
ENSG00000228794	539.7820643753137	-0.39794809559061417	0.07842575141446843	-5.074201884117344	3.891257587193393e-7	4.428993129172285e-6	LINC01128	643837
ENSG00000236279	32.867555897136796	-1.1745460257913536	0.23148754159142387	-5.073905998208882	3.897316384682944e-7	4.433487523474463e-6	CLEC2L	154790
ENSG00000058335	253.6360012686087	-1.1887935722039775	0.23433380778562937	-5.073077518936134	3.914329460829526e-7	4.446109842383038e-6	RASGRF1	5923
ENSG00000126860	320.10125338292056	-0.7893085644496592	0.15558836229455794	-5.073056575756933	3.9147604628093003e-7	4.446109842383038e-6	EVI2A	2123
ENSG00000102934	2833.428270984638	0.7892000980564442	0.15557158978420224	5.072906300894437	3.9178544008914484e-7	4.447219817240963e-6	PLLP	51090
ENSG00000101198	139.25497441821366	1.1711843287394352	0.23088678773921686	5.07254806655403	3.925239438183924e-7	4.450793623080541e-6	NKAIN4	128414
ENSG00000130402	34427.22673983146	0.4539203138149354	0.0894855739060431	5.072552971404495	3.9251382335525113e-7	4.450793623080541e-6	ACTN4	81
ENSG00000127252	19.105571505167717	-1.0666653004421929	0.21030796246482572	-5.071920663111336	3.9382058003972135e-7	4.463087490407004e-6	PLAAT1	57110
ENSG00000174501	395.8708662446058	0.9767827473203314	0.19259920732275995	5.071582385504982	3.9452140239585854e-7	4.468619507137134e-6	ANKRD36C	400986
ENSG00000164008	75.53341483473564	-0.3747789085224602	0.0739240650439064	-5.069782192035358	3.982712201786879e-7	4.50866196507242e-6	C1orf50	79078
ENSG00000134817	1992.168318416844	-0.814285311623328	0.16065548546057803	-5.068518571207697	4.009238706691864e-7	4.5338059454414824e-6	APLNR	187
ENSG00000137720	642.6882919546847	0.5027751887302614	0.09921315684167223	5.067626157008665	4.0280753007071283e-7	4.552656812434506e-6	C11orf1	64776
ENSG00000005302	1361.069079595379	-0.2998552700901292	0.059175382621903666	-5.067229932521607	4.036465939235571e-7	4.5596874112515365e-6	MSL3	10943
ENSG00000171522	747.3401590536978	-0.6318543861155138	0.12470455350649787	-5.066810860940938	4.0453587492944614e-7	4.56482452639237e-6	PTGER4	5734
ENSG00000179761	102.96259213323087	-0.6794160961324455	0.13409053449851124	-5.066846057951904	4.0446111327958564e-7	4.56482452639237e-6	PIPOX	51268
ENSG00000155366	9489.324152429328	0.45421435900302626	0.08965896752211563	5.066022636173988	4.062136331609893e-7	4.581296106465671e-6	RHOC	389
ENSG00000250802	44.16138666058527	-0.5890787564684818	0.11628970828943297	-5.065613846087963	4.070863960709412e-7	4.588676109359734e-6	ZBED3-AS1	728723
ENSG00000135447	475.4108454661674	-1.4776411417662565	0.29174849213327625	-5.0647773051428215	4.088780461069071e-7	4.603931739952961e-6	PPP1R1A	5502
ENSG00000143653	3734.599031822452	0.48198345301522705	0.09516212237755763	5.064866576881798	4.086864875520466e-7	4.603931739952961e-6	SCCPDH	51097
ENSG00000242887	29.353511672703423	-1.4411717857799944	0.28462811365174595	-5.063350093179223	4.1195233490018085e-7	4.6360634754085165e-6	IGHJ3	28479
ENSG00000142867	1794.4069970707963	0.5134744385912245	0.10142476145287842	5.062614210138251	4.1354616747866516e-7	4.646533970531676e-6	BCL10	8915
ENSG00000270472	10.877021579803946	-1.575125816824959	0.31123307666152383	-5.0609203678501045	4.172374634065967e-7	4.685503123268842e-6	IGHV3OR16-9	28307
ENSG00000162813	1967.6824948217645	0.40683459541734396	0.08042084377182018	5.058820280121217	4.2185822250266334e-7	4.729809558699819e-6	BPNT1	10380
ENSG00000196668	14.6355102740303	-1.1213938613415475	0.22166680364547345	-5.0589165490700525	4.2164532938994545e-7	4.729809558699819e-6	LINC00173	100287569
ENSG00000048462	59.57697858315464	-1.3672168391185142	0.2702851349644803	-5.058424094607304	4.22735455576694e-7	4.7321392299724504e-6	TNFRSF17	608
ENSG00000108924	299.94767031548537	-0.9137450517467497	0.18063787558674763	-5.058435551119746	4.2271006390054713e-7	4.7321392299724504e-6	HLF	3131
ENSG00000111961	1337.1201572008692	-0.5455533651446428	0.10788386785926332	-5.056857674553606	4.2622108575819045e-7	4.766009171296083e-6	SASH1	23328
ENSG00000124160	1725.3355205873083	-0.3355782276409926	0.06636492009391422	-5.056560411224932	4.268856851880685e-7	4.770901665684313e-6	NCOA5	57727
ENSG00000081985	63.2776580366459	-1.048483833805865	0.2074506634985709	-5.054135841860481	4.3234381828062514e-7	4.8267672507408155e-6	IL12RB2	3595
ENSG00000168243	498.44762699504184	-1.1203131298599145	0.22169770161728994	-5.053336690850667	4.341575553225612e-7	4.841870697920559e-6	GNG4	2786
ENSG00000100060	901.8827113738814	-0.5689777228215798	0.112611597746108	-5.052567712469423	4.3590974177757217e-7	4.858832670816217e-6	MFNG	4242
ENSG00000164638	739.1504257581976	-1.0103518334854205	0.19997274636164367	-5.052447655333166	4.3618391772303865e-7	4.859310867061911e-6	SLC29A4	222962
ENSG00000185518	432.89986901235926	-1.190840611184334	0.23571115687679656	-5.052118138840464	4.369372937587741e-7	4.865124260289137e-6	SV2B	9899
ENSG00000242766	27.547012160144295	-1.8670664388761946	0.36977103276391365	-5.049250139797332	4.4354764676178137e-7	4.9361120795083624e-6	IGKV1D-17	28900
ENSG00000146215	30.164772098774815	-1.0318955782273929	0.2044151680268964	-5.0480382066932465	4.4636989383315895e-7	4.964890333154316e-6	CRIP3	401262
ENSG00000111732	11.531334905933388	-1.4594323045316029	0.28915598989915164	-5.047214498446344	4.482979553807467e-7	4.983697534658661e-6	AICDA	57379
ENSG00000112425	224.1356544095596	-0.5111472300791757	0.10127689079824093	-5.04702727394603	4.487373127146173e-7	4.9859437744298385e-6	EPM2A	7957
ENSG00000131477	771.3036370090701	-0.6227139045200241	0.12339315572311717	-5.04658383093254	4.4977959236474583e-7	4.994883200409976e-6	RAMP2	10266
ENSG00000152689	771.2638882430483	-0.5395947043733974	0.10692861746375552	-5.046307687989122	4.5042982521119405e-7	4.999461731385313e-6	RASGRP3	25780
ENSG00000112367	934.7524380852647	-0.2966389657857945	0.05879869302003035	-5.044992508332482	4.535391381719599e-7	5.031315117281441e-6	FIG4	9896
ENSG00000185122	4132.0272970671695	0.42263632307581167	0.08377511775640839	5.044890826709486	4.5378039151325635e-7	5.031334990018485e-6	HSF1	3297
ENSG00000261656	29.443143095341036	1.0618624629674218	0.21050322138162222	5.044400061899132	4.549465387488382e-7	5.041604285681349e-6	BEAN1-AS1	101927726
ENSG00000108352	3556.2134810943653	1.004838549050915	0.19922242872007426	5.043802324399956	4.56370777640394e-7	5.054721354244764e-6	RAPGEFL1	51195
ENSG00000155816	127.24760727544418	-1.2423613205082231	0.246467004706294	-5.040680078003549	4.638803889049948e-7	5.135190121856083e-6	FMN2	56776
ENSG00000107551	2289.658008766106	-0.5875485074489925	0.11658200873897258	-5.039787131859386	4.660499255370586e-7	5.156490250373427e-6	RASSF4	83937
ENSG00000176490	159.6607401620552	-0.9667944203031856	0.19197075390593854	-5.036154729990245	4.7497666458636544e-7	5.249728931943252e-6	DIRAS1	148252
ENSG00000264781	3.3350521442946444	-2.4709790049828926	0.4906428922507514	-5.036206666823692	4.748478737798238e-7	5.249728931943252e-6	MIR4537	100616422
ENSG00000198934	173.9383891697109	-0.6652282361528575	0.1321001575853336	-5.0357868477419165	4.758898887357815e-7	5.257057020098583e-6	MAGEE1	57692
ENSG00000164828	6864.417648753038	0.38809029527925576	0.07708633092406829	5.034489132211172	4.791248568120279e-7	5.2900117532724735e-6	SUN1	23353
ENSG00000243238	290.02938621811984	-1.4417559633242156	0.2864330729712261	-5.0334828599525885	4.816478990173637e-7	5.315075633536674e-6	IGKV2-30	28919
ENSG00000160584	1867.3303464861506	-0.30650706194613864	0.060909201862405594	-5.03219632788065	4.848923105122282e-7	5.348069467807049e-6	SIK3	23387
ENSG00000224189	207.68321913922554	-1.1078778635217468	0.22030303360988715	-5.028881560857569	4.93348990324061e-7	5.43563483780747e-6	HAGLR	401022
ENSG00000278030	23.22871216482452	-1.131800273134347	0.22508867316978595	-5.0282417910945805	4.949974749250831e-7	5.450939174869455e-6	TRBV7-9	28589
ENSG00000256862	10.599198741081366	-0.977542655970528	0.1944217539937707	-5.027948960906137	4.957537768109307e-7	5.456407859913288e-6	AC005842.1	105369609
ENSG00000169860	510.16156127458146	-0.9153487008121487	0.18207659559591666	-5.027272713531979	4.975046033261837e-7	5.469947263467528e-6	P2RY1	5028
ENSG00000125354	2044.1664196582421	-0.6217607399635703	0.1236819921412823	-5.027091892676916	4.979737638950491e-7	5.47224202573163e-6	SEPTIN6	23157
ENSG00000117139	4508.074097921538	0.32689154146216215	0.06503213606868101	5.026615473877855	4.992119314107832e-7	5.482980601605837e-6	KDM5B	10765
ENSG00000014914	4746.143938673744	0.8370380267820984	0.1665430128911984	5.025957032066728	5.009280477023073e-7	5.498954655315141e-6	MTMR11	10903
ENSG00000105967	294.8622957733664	-0.8880584666086007	0.17671376569419978	-5.025406272793547	5.023678762178248e-7	5.511880651286013e-6	TFEC	22797
ENSG00000088836	1022.5321444377553	0.9736340871660982	0.19376652629841426	5.024779593079107	5.040110349058635e-7	5.52702288852145e-6	SLC4A11	83959
ENSG00000091128	17.07160727384189	-0.7816898781712621	0.15557528513795074	-5.024511942742878	5.047143944082307e-7	5.531848795467572e-6	LAMB4	22798
ENSG00000115137	245.2052876447083	-0.34425915041742317	0.068536505978356893	-5.023004098372575	5.086945871211554e-7	5.570126076382615e-6	DNAJC27	51277
ENSG00000166938	1018.4769501041368	-0.3041765749326716	0.060556897226087474	-5.022988113096959	5.087369444851858e-7	5.570126076382615e-6	DIS3L	115752
ENSG00000105366	134.4381592253621	-1.0773900811558224	0.21453660667738114	-5.021940534260407	5.115202186820406e-7	5.5976829764210184e-6	SIGLEC8	27181
ENSG00000131042	412.92369805418286	-0.8127479530866308	0.16187834561955644	-5.020733007716402	5.147466713274111e-7	5.628235593060541e-6	LILRB2	10288
ENSG00000251179	52.32270404022856	0.7110458049048975	0.14164394709689412	5.019951925079394	5.168441295786862e-7	5.646533681657568e-6	TMEM92-AS1	103752589
ENSG00000253274	14.97137380872316	-1.6380434698965154	0.3263117998619231	-5.019872007661518	5.170591977301966e-7	5.646533681657568e-6	IGHV1-67	28463
ENSG00000118515	4781.772491945919	-0.5913015776937955	0.11781154856522963	-5.019045967012351	5.192872423212915e-7	5.667919090084497e-6	SGK1	6446
ENSG00000117560	29.006307101546295	-0.910505040271524	0.18147605047540913	-5.017218734297404	5.242486974466349e-7	5.716133566191617e-6	FASLG	356
ENSG00000071243	441.1319843509855	-0.31486630757685535	0.06276497268265323	-5.016592760564955	5.259588816584438e-7	5.731806049027781e-6	ING3	54556
ENSG00000038295	173.93793811679163	-0.8946259641247652	0.1783487980652402	-5.01615919944417	5.271465391935073e-7	5.74177083203462e-6	TLL1	7092
ENSG00000225096	27.662511954431388	-0.9554728464114841	0.190567228067964	-5.013836093951704	5.335544212417214e-7	5.8064309103845925e-6	AL445250.1	101927293
ENSG00000184619	255.59478618522954	-0.44524623251552387	0.08881859916882513	-5.012984179914909	5.359230463922548e-7	5.828301825956348e-6	KRBA2	124751
ENSG00000271130	10.97342005620441	-1.496697485681116	0.29857062607791623	-5.012875865727433	5.362249239983252e-7	5.8285679659228205e-6	IGHV3OR16-8	388255
ENSG00000129159	32.13029301523584	-1.231424601805625	0.24568711512045846	-5.012165986815658	5.382074579963323e-7	5.847092502565118e-6	KCNC1	3746
ENSG00000112584	1509.6659955317773	-0.2702779847304957	0.05392710854891992	-5.011913154685705	5.389152672847097e-7	5.851756424247564e-6	FAM120B	84498
ENSG00000168297	763.2064294381624	-0.4238610755620044	0.08459971787923667	-5.010194905933991	5.437493748241242e-7	5.901197373155824e-6	PXK	54899
ENSG00000167977	2042.017277157648	0.36470284312571205	0.0727985196333463	5.0097563104656215	5.449899980142122e-7	5.909727261035402e-6	KCTD5	54442
ENSG00000197070	3271.097373252665	0.6876729549696206	0.1373346314268268	5.0072800125146815	5.520458896111185e-7	5.981968121000109e-6	ARRDC1	92714
ENSG00000143771	1819.9053783220472	0.3394252220010545	0.06778911830555892	5.007075331340024	5.526330268861414e-7	5.985243571084905e-6	CNIH4	29097
ENSG00000095209	400.50605911958894	-0.5546614720390829	0.11077858181360006	-5.006937830025445	5.530277937025676e-7	5.9864332681528335e-6	TMEM38B	55151
ENSG00000211962	662.5291778054569	-1.4390153036607711	0.28747596646330964	-5.005689071557332	5.566254529223883e-7	6.022274660840525e-6	IGHV1-46	28465
ENSG00000198909	1626.006164958497	-0.4490831226904394	0.08971973894237355	-5.00539934672439	5.574633661056868e-7	6.028236122103234e-6	MAP3K3	4215
ENSG00000197841	379.4766012228459	-0.3587300847254087	0.07167479556519876	-5.004968369935439	5.58712044389997e-7	6.038631051789211e-6	ZNF181	339318
ENSG00000166105	16.712734716910933	-1.305511071538882	0.2608877979993966	-5.004109358697955	5.612089246269114e-7	6.06249908243498e-6	GLB1L3	112937
ENSG00000271503	1505.1594862073753	-0.8275322080101989	0.16541391040277778	-5.002796959428523	5.650444489200518e-7	6.100795948745739e-6	CCL5	6352
ENSG00000092009	20.37818406386685	-1.704765611211289	0.3408553292873521	-5.001434522897297	5.690529396066225e-7	6.137055622033363e-6	CMA1	1215
ENSG00000092068	2663.6026840848886	-0.6449974773086029	0.12896446979043857	-5.001357958177897	5.692790161031376e-7	6.137055622033363e-6	SLC7A8	23428
ENSG00000188037	82.96589082884516	1.1958822813932197	0.2391727582732141	5.000077308248994	5.73073316815415e-7	6.174791517748042e-6	CLCN1	1180
ENSG00000162496	7990.203921581592	0.6199400086427208	0.12400071536960351	4.999487356140589	5.74829414198646e-7	6.19053860672873e-6	DHRS3	9249
ENSG00000019991	448.7553193422271	-0.8106436892761754	0.16215866945888235	-4.999077089009575	5.760537043536363e-7	6.200545277753203e-6	HGF	3082
ENSG00000134020	23.061222499575795	-1.1231025213993668	0.22466690659006874	-4.998967308739421	5.763817289416161e-7	6.200899389038554e-6	PEBP4	157310
ENSG00000180817	8283.160775675295	0.40011069090083734	0.08004655231575938	4.99847500392674	5.778549565293497e-7	6.213567293571222e-6	PPA1	5464
ENSG00000235711	15.89686961999439	-1.6576560284820157	0.33166912431996165	-4.99792084017707	5.795176406210992e-7	6.228258387258269e-6	ANKRD34C	390616
ENSG00000159618	307.3774266977262	-0.7993802165891516	0.15999785312063544	-4.996193392585297	5.847302324922629e-7	6.281066929905386e-6	ADGRG5	221188
ENSG00000066926	782.7740293698811	-0.37082957261773325	0.07423371761024045	-4.995433134101555	5.870386169429584e-7	6.302640971174502e-6	FECH	2235
ENSG00000046653	313.4591497867586	-0.8269998666460046	0.16555531484146851	-4.995308470996043	5.874179708026735e-7	6.303492841948402e-6	GPM6B	2824
ENSG00000187097	1193.150183248405	0.6992577573059771	0.14000807067520177	4.994410350301539	5.901579735637934e-7	6.326433256402482e-6	ENTPD5	957
ENSG00000251322	1328.6687045771894	-0.5388170896771282	0.10789149833296818	-4.994064388783105	5.912167226930382e-7	6.33455102524397e-6	SHANK3	85358
ENSG00000167703	1976.8997096690382	-0.4483812252899319	0.08978495715715043	-4.9939459736571585	5.915795299829446e-7	6.3352076985074664e-6	SLC43A2	124935
ENSG00000268941	85.1517277151959	1.1979964334216617	0.23991355830336417	4.993450315579197	5.931004872561768e-7	6.3482599784714875e-6	LINC01711	79160
ENSG00000066739	1798.0514983616868	-0.35007020567820735	0.0701086390854128	-4.993253474107799	5.93705552541693e-7	6.351500694731931e-6	ATG2B	55102
ENSG00000139722	2829.1731174080232	0.49474996105775343	0.09909914258324373	4.992474689093917	5.961052764513881e-7	6.373927716804129e-6	VPS37B	79720
ENSG00000259023	30.54458226578803	1.055993172679578	0.21155603928824143	4.99155295321447	5.989575673501729e-7	6.401168589824253e-6	LINC00524	338002
ENSG00000165637	2978.069574846384	0.3717480383483377	0.07449077698877785	4.990524375982038	6.02156007709165e-7	6.432079246556821e-6	VDAC2	7417
ENSG00000114790	382.725471329624	-0.8454117191505306	0.1694184885800367	-4.990079454941785	6.035446192390543e-7	6.443636176235655e-6	ARHGEF26	26084
ENSG00000005238	2320.0427330437797	0.5472506133726006	0.10968305178435159	4.989381718230751	6.057284936989901e-7	6.463667537384196e-6	FAM214B	80256
ENSG00000170425	413.8017060001545	0.8756247780901125	0.17554616769735437	4.9880028118854165	6.100668108583572e-7	6.503355536755425e-6	ADORA2B	136
ENSG00000170819	8.074833385510507	-1.2227723008334905	0.2451980786491645	-4.986875539849003	6.136356711182428e-7	6.5380827007431025e-6	BFSP2	8419
ENSG00000153551	2380.231517974091	0.6167009606928587	0.12367508598308893	4.986460739369812	6.149539567936107e-7	6.548807697004843e-6	CMTM7	112616
ENSG00000100116	663.1570556021846	-0.873383254809593	0.17518020569109966	-4.98562752203668	6.176102751622841e-7	6.5737636734725185e-6	GCAT	23464
ENSG00000188643	16679.927763991072	0.623426007873459	0.12505170481159672	4.9853459320104	6.185104891841124e-7	6.580012095315131e-6	S100A16	140576
ENSG00000150712	1671.927716330098	-0.3549388701151596	0.07122090067070048	-4.983633551003065	6.24012083528479e-7	6.635181116911372e-6	MTMR12	54545
ENSG00000197191	125.68331969658291	0.8968380695153034	0.179967176616317	4.983342442646234	6.249520446744534e-7	6.641814572916005e-6	CYSRT1	375791
ENSG00000141646	2192.6687913832725	-0.40833948847013984	0.0819524174395891	-4.982641162124908	6.272220195046056e-7	6.662569186962219e-6	SMAD4	4089
ENSG00000162897	44.17837188736552	-1.5385397542848063	0.3089332857720849	-4.980168292450888	6.352900389653823e-7	6.744860540021045e-6	FCAMR	83953
ENSG00000102466	153.60813081432627	-0.8497527066930024	0.17068785438221193	-4.978401713282996	6.411148568376875e-7	6.803264776271037e-6	FGF14	2259
ENSG00000110077	2266.199880146398	-0.7706213874929496	0.1547973475021381	-4.9782596402842465	6.415855338278094e-7	6.804822640714843e-6	MS4A6A	64231
ENSG00000263413	3.434990241198153	-2.5572133256948972	0.5136998851062385	-4.97802977932541	6.42347750971925e-7	6.809469523547486e-6	MIR4538	100616276
ENSG00000225953	55.75082076562352	0.905328363859189	0.18188236583666642	4.977548866239127	6.439452789878264e-7	6.82296230802482e-6	SATB2-AS1	150538
ENSG00000074201	2998.7451372510195	0.27573884509210683	0.055408942859796015	4.976432158069185	6.476696142581306e-7	6.8589648513999905e-6	CLNS1A	1207
ENSG00000101489	82.0939320195168	-1.1240152218460004	0.22588249149865786	-4.9761060026765245	6.487612868236459e-7	6.867064683854723e-6	CELF4	56853
ENSG00000224940	16.140340242618972	-1.277901459537202	0.25687226233115645	-4.974851889184313	6.529754638923997e-7	6.908191073435655e-6	PRRT4	401399
ENSG00000130433	97.97699179015798	1.9852096708316238	0.3990764430647628	4.974509784606506	6.5412960426536e-7	6.916918528042013e-6	CACNG6	59285
ENSG00000141526	6892.380011444546	0.7676476493373033	0.15432425653481924	4.974251401393298	6.550026011041964e-7	6.922665820825085e-6	SLC16A3	9123
ENSG00000006025	2535.8373644292465	0.7247194774351641	0.1457014566437549	4.974002965578637	6.558430474953288e-7	6.9280634846276284e-6	OSBPL7	114881
ENSG00000126246	35.14344359189134	-0.8159870717771238	0.16410585450062595	-4.972321519303331	6.615586799534328e-7	6.984929359046018e-6	IGFLR1	79713
ENSG00000107758	2301.435126825816	-0.25828004089583756	0.05195031656249086	-4.97167405294159	6.63772346450585e-7	7.004781904205546e-6	PPP3CB	5532
ENSG00000036672	254.7536682596897	-0.918212978330247	0.18476022991116103	-4.969754469193694	6.703773737906277e-7	7.070933233290602e-6	USP2	9099
ENSG00000120251	73.72748500931567	-1.412610474021445	0.28425479907443757	-4.969521987389651	6.711815988530709e-7	7.075863810086238e-6	GRIA2	2891
ENSG00000156599	6390.825903192983	0.23363657620148554	0.047016774593965	4.969217438226287	6.722365335609845e-7	7.08343119691567e-6	ZDHHC5	25921
ENSG00000130700	63.78497555360063	2.2566424640598304	0.45417353115530723	4.9686789503551205	6.74105725289652e-7	7.09956661356435e-6	GATA5	140628
ENSG00000197329	2641.4289078610163	0.43591427810752703	0.0877376717180088	4.9683821051072234	6.751382708415711e-7	7.106878862050226e-6	PELI1	57162
ENSG00000174876	13.21433120108131	-3.2786920110541224	0.6599691485923928	-4.9679473927638	6.766531234701913e-7	7.11925827603014e-6	AMY1B	277
ENSG00000107338	1524.5562286376214	0.5949272031683299	0.1197566732733206	4.967800014037864	6.771674407242407e-7	7.121103652180691e-6	SHB	6461
ENSG00000131788	1900.1238553970074	0.4520829097434841	0.09101984641509742	4.966860828151181	6.804538398090659e-7	7.152083856042163e-6	PIAS3	10401
ENSG00000149948	693.1472591676908	1.4188715903613651	0.285692917179739	4.966422004325383	6.819946350325618e-7	7.164694638334578e-6	HMGA2	8091
ENSG00000168772	207.62067532275964	-0.8007708528915916	0.1612439564985169	-4.966206921987535	6.827510578476098e-7	7.1663687756792675e-6	CXXC4	80319
ENSG00000236047	12.781147083352097	1.0272927655965225	0.2068576246547274	4.966182741927978	6.828361472043164e-7	7.1663687756792675e-6	AC073410.1	100271277
ENSG00000130226	287.5693895286665	-1.2997065283802212	0.26173215141086154	-4.965788579561896	6.842246419022602e-7	7.177355941591806e-6	DPP6	1804
ENSG00000186998	484.5317630828203	-0.6186122154246877	0.12458964531837996	-4.965197660237881	6.863113396869691e-7	7.195652474133187e-6	EMID1	129080
ENSG00000173698	279.8719932941656	-1.0230063609676268	0.2060480733424111	-4.964891660343714	6.873943175586337e-7	7.203412471932395e-6	ADGRG2	10149
ENSG00000173452	47.262072512154276	-1.5725835199476443	0.31674899024244896	-4.964762535608852	6.878518025321679e-7	7.2046132716866295e-6	TMEM196	256130
ENSG00000053702	250.47628519754227	-0.4295649071243431	0.0865378867339088	-4.9638941201001545	6.909362023586561e-7	7.226953243914973e-6	NRIP2	83714
ENSG00000179776	2044.7759544118758	-0.5827976530381992	0.11740772181264919	-4.963878389261192	6.909921971615893e-7	7.226953243914973e-6	CDH5	1003
ENSG00000225526	176.27056320922088	0.6741606860366305	0.13581348351007697	4.9638715436277705	6.91016565942848e-7	7.226953243914973e-6	MKRN2OS	100129480
ENSG00000106633	123.33179623208137	-1.2076426920576278	0.24335625641310693	-4.96244768824684	6.961031818822229e-7	7.2765293306106405e-6	GCK	2645
ENSG00000091972	743.7249250395893	-0.6989054125155053	0.1408677275057609	-4.961430306930471	6.997597787791083e-7	7.307481467160956e-6	CD200	4345
ENSG00000211656	4.464427320114243	-1.7419070650000679	0.3512576377058257	-4.9590581898147805	7.083574905251161e-7	7.3862527213018426e-6	IGLV2-33	28811
ENSG00000211946	105.29658865346293	-1.5296312968809473	0.3084714978751904	-4.958744348885829	7.095025990171911e-7	7.3945233670387906e-6	IGHV3-20	28445
ENSG00000204991	1481.56710698604	0.9379496709340228	0.18916045131516201	4.958487170086605	7.104422943465591e-7	7.400646031985896e-6	SPIRE2	84501
ENSG00000171659	325.28276827757855	-0.8920757891436701	0.17991386831067127	-4.958349222991823	7.109468277046201e-7	7.402231812141613e-6	GPR34	2857
ENSG00000186818	879.5549880469185	-0.8426423469914363	0.1699547592362941	-4.95803913216623	7.120822271348006e-7	7.410381215616293e-6	LILRB4	11006
ENSG00000160282	40.77876325838078	-1.1588514148118312	0.23374899454441903	-4.9576744365059335	7.134197981694376e-7	7.420625435315868e-6	FTCD	10841
ENSG00000152213	149.54341321360326	-0.7405875358038403	0.1493916434151325	-4.957355839147446	7.145902782168596e-7	7.4291223827879454e-6	ARL11	115761
ENSG00000178882	1863.6806941329978	0.9538519516007361	0.1924507989772931	4.95634186332102	7.183278046576015e-7	7.4642856101191216e-6	RFLNA	144347
ENSG00000172031	175.09463970552616	0.8399505542576146	0.1695015405388302	4.955415458688381	7.217590018125533e-7	7.496232519566761e-6	EPHX4	253152
ENSG00000170485	1910.240343926107	0.46801432287642003	0.09445250770116675	4.9550227332994226	7.232183305262528e-7	7.507678034924456e-6	NPAS2	4862
ENSG00000089505	77.52853837129871	0.6733226893815486	0.13590663744253254	4.954303204405744	7.258994074482687e-7	7.5317888641459614e-6	CMTM1	113540
ENSG00000187492	9.16531316020503	1.3839687990068033	0.279376686650212	4.953773400353817	7.27879658589754e-7	7.544883821721421e-6	CDHR4	389118
ENSG00000206535	128.22260758104377	-0.5071200510855948	0.10236871721954112	-4.953857632093008	7.275644776366684e-7	7.544883821721421e-6	LNP1	348801
ENSG00000129355	642.3745096430503	0.5171749396108049	0.10443272219726202	4.952230763782235	7.336752628159382e-7	7.597462270589294e-6	CDKN2D	1032
ENSG00000184083	432.1028583406942	-0.37005905587287447	0.07472492847860805	-4.952283841647483	7.334751156345276e-7	7.597462270589294e-6	FAM120C	54954
ENSG00000111319	10329.435991807944	0.7858980718561464	0.15878698734490962	4.949385872212914	7.444801720223418e-7	7.705553149931736e-6	SCNN1A	6337
ENSG00000163993	14931.369097470533	1.1793500270802728	0.23841361887300264	4.946655449697633	7.549943920994211e-7	7.810530365534681e-6	S100P	6286
ENSG00000138119	12902.407932580654	0.5473649946772511	0.11066427552254902	4.946176099672922	7.568549580464824e-7	7.825924962359568e-6	MYOF	26509
ENSG00000100307	1833.6552377138294	-0.44200818440555867	0.08936665412331585	-4.94600797961662	7.575085507275873e-7	7.82883037842466e-6	CBX7	23492
ENSG00000122733	25.18323680849529	-0.9034824078915311	0.18275969919765017	-4.943553813329693	7.671116236078237e-7	7.920886011533145e-6	PHF24	23349
ENSG00000148935	137.4893419684493	-0.7725546319536016	0.1562786465290194	-4.943443324550074	7.675467097939881e-7	7.920886011533145e-6	GAS2	2620
ENSG00000179097	17.084125922843715	-1.095046271275364	0.22151237042251037	-4.943499404510385	7.673258466664087e-7	7.920886011533145e-6	HTR1F	3355
ENSG00000010295	914.4769044135481	-0.49003426834656677	0.09914731340476939	-4.942486604210842	7.713240670357089e-7	7.955959731216141e-6	IFFO1	25900
ENSG00000103005	2603.933089284992	0.2523393173135056	0.05105685330604309	4.942320197465807	7.71982905648034e-7	7.958848297630444e-6	USB1	79650
ENSG00000166171	844.6425481191022	0.49267626594290265	0.09969220978383321	4.941973570564773	7.733570140973911e-7	7.96129555276839e-6	DPCD	25911
ENSG00000173826	108.86626285162389	-1.4171271173698543	0.2867530931059241	-4.941976743896464	7.733444236042001e-7	7.96129555276839e-6	KCNH6	81033
ENSG00000139318	4428.054043667544	0.5426175010866908	0.10980398111658562	4.94169241924444	7.744732925692976e-7	7.968882639654022e-6	DUSP6	1848
ENSG00000172116	131.76328774417465	-0.9392757557579785	0.19011660680049694	-4.9405245105369895	7.791269749920625e-7	8.01284232577495e-6	CD8B	926
ENSG00000211976	232.60346449769983	-1.560635416799656	0.31589187515976896	-4.94041011979283	7.795842251990511e-7	8.013622385350911e-6	IGHV3-73	28409
ENSG00000011347	1813.4858044857529	-1.0576913174719003	0.21417681931384625	-4.938402395088337	7.876518421401531e-7	8.084686299563633e-6	SYT7	9066
ENSG00000101938	1108.9634050275145	-1.3640405898910801	0.2763118075699628	-4.936598988972636	7.94966958890952e-7	8.151806136289797e-6	CHRDL1	91851
ENSG00000040731	44.69374572807661	-1.4768709880981243	0.29920114553992466	-4.9360472381649165	7.972180562017564e-7	8.170901745782978e-6	CDH10	1008
ENSG00000174306	1379.1183977605222	-0.43670411824554684	0.08847758782586158	-4.935759766699927	7.983933473671391e-7	8.17895788470549e-6	ZHX3	23051
ENSG00000105808	39.29206260650046	-0.6941071385595875	0.1406413307417454	-4.935299850327437	8.002771295605401e-7	8.194260608770227e-6	RASA4	10156
ENSG00000197943	1471.404434634272	-0.619831022307843	0.1256152535942549	-4.9343611111906505	8.041354288117819e-7	8.229756207873527e-6	PLCG2	5336
ENSG00000129353	10820.275730613646	0.3385081742779198	0.06860911279095824	4.9338660785383395	8.061772648174112e-7	8.24663608134305e-6	SLC44A2	57153
ENSG00000130311	2246.773265372955	0.37507272018035176	0.07603113217824962	4.933146586598503	8.091538221846886e-7	8.268854829560022e-6	DDA1	79016
ENSG00000161249	2281.847416293609	0.8061811076992148	0.16342428167072848	4.933055843705831	8.095299787922976e-7	8.268854829560022e-6	DMKN	93099
ENSG00000167103	79.17201443104328	0.7679141733125352	0.15566340315303698	4.933170917235939	8.090529929917554e-7	8.268854829560022e-6	PIP5KL1	138429
ENSG00000174307	4426.551250106987	0.5280930956994703	0.10707181897607568	4.9321390142579755	8.133399723984872e-7	8.303734771654333e-6	PHLDA3	23612
ENSG00000089094	971.0297338819192	-0.27526208698087085	0.0558231429407749	-4.930967202489976	8.182347242477447e-7	8.349650214263896e-6	KDM2B	84678
ENSG00000204389	5282.119387048546	1.0111550075450486	0.20510041694379672	4.930048522632372	8.220919513452352e-7	8.38493882995861e-6	HSPA1A	3303
ENSG00000073803	1917.7884073351672	0.3086387948633469	0.06261072706262497	4.929487475119685	8.244562077723733e-7	8.404973013830828e-6	MAP3K13	9175
ENSG00000174151	642.1139464559564	-0.40317073339717757	0.08182430161436753	-4.927273749274321	8.338489118902172e-7	8.496604989197551e-6	CYB561D1	284613
ENSG00000114956	1351.083201958608	0.3728419098825621	0.07568063948774949	4.926516377321501	8.370859912274711e-7	8.525455046863983e-6	DGUOK	1716
ENSG00000110092	8717.33060541653	0.6331949581275982	0.12855187573639348	4.925598747590569	8.410242439533534e-7	8.561414917492203e-6	CCND1	595
ENSG00000111344	1354.717640816468	0.7783352362482362	0.1580487601539783	4.924652591326541	8.451036079913332e-7	8.594613701600146e-6	RASAL1	8437
ENSG00000134215	555.7313306145797	-0.8605821358086084	0.17474649258028227	-4.924746260147331	8.446989054323362e-7	8.594613701600146e-6	VAV3	10451
ENSG00000175376	1294.5357086007184	0.23196340228293652	0.047105437896437334	4.924344463009022	8.464362153695139e-7	8.604001606738682e-6	EIF1AD	84285
ENSG00000235568	729.3418598520312	-0.692746221839855	0.14068388901487566	-4.924133294087465	8.473506567551123e-7	8.609131841915698e-6	NFAM1	150372
ENSG00000186105	16.77584791861649	-0.7854124478018087	0.15951561920173268	-4.9237338119756835	8.490831685347206e-7	8.6225647433944e-6	LRRC70	100130733
ENSG00000170836	617.6359414254522	-0.32614634140685217	0.06624637675510138	-4.923232897891837	8.512604010745931e-7	8.636326550931085e-6	PPM1D	8493
ENSG00000171102	4.653987002097062	1.9041585062022917	0.3868129201276655	4.922685895739559	8.536440973546405e-7	8.656330178338973e-6	OBP2B	29989
ENSG00000167535	1632.6322377944646	0.5370574160165772	0.10917233301894706	4.919354576066171	8.683005161623811e-7	8.800705328069363e-6	CACNB3	784
ENSG00000161791	2226.3342972077226	-0.4982654000512864	0.10129002648418794	-4.919195081157067	8.690082717466092e-7	8.803632014304729e-6	FMNL3	91010
ENSG00000173894	196.8699944303959	-0.6471214835573571	0.13157144628485865	-4.9184036645482125	8.725283929150731e-7	8.83077748725366e-6	CBX2	84733
ENSG00000258689	31.31999295424517	1.0225657793564746	0.20801928814952247	4.915725788954067	8.845413660268138e-7	8.948049418194215e-6	LINC01269	103695436
ENSG00000120509	1562.7146583672	0.3044367298781683	0.06194778568395361	4.914408586472313	8.905086286801615e-7	8.999748339200997e-6	PDZD11	51248
ENSG00000254709	54.59476186568477	-1.4318141899916557	0.2913566597118735	-4.914300539440546	8.90999825765476e-7	9.000383336133854e-6	IGLL5	100423062
ENSG00000106367	2665.2829768645397	0.4400748007642169	0.08955165333642859	4.914200736316272	8.914537766630932e-7	9.00064166336773e-6	AP1S1	1174
ENSG00000125675	153.98227451479784	-1.0534626416868522	0.214433873999415	-4.912762251778029	8.980214600123973e-7	9.062597932910894e-6	GRIA3	2892
ENSG00000075618	6234.298155235963	0.738681928441735	0.15037469505226986	4.912275487474612	9.002544095226346e-7	9.07807570802527e-6	FSCN1	6624
ENSG00000196260	1226.5819388827642	1.1031700485546867	0.2245757822446783	4.9122395902545195	9.004192934902984e-7	9.07807570802527e-6	SFTA2	389376
ENSG00000179409	1078.6878434305122	-0.3405358849280142	0.06933042251284113	-4.911781474646881	9.025260761201967e-7	9.09495222319494e-6	GEMIN4	50628
ENSG00000243264	159.76826813514703	-1.6569274798140528	0.3373624505458268	-4.911416422110018	9.04208277397272e-7	9.107536009776646e-6	IGKV2D-29	28882
ENSG00000153446	296.3038220308845	-1.1584828188396181	0.23588574301646995	-4.91120321230576	9.051921671651339e-7	9.113077443366856e-6	C16orf89	146556
ENSG00000155052	10.967303043767785	-1.4821118382304368	0.3017894653597	-4.911078776271801	9.057668728674732e-7	9.114496056426475e-6	CNTNAP5	129684
ENSG00000147647	21.11165952397023	-1.296523071072592	0.2640529118653275	-4.910088140720243	9.103546546177915e-7	9.15627651899206e-6	DPYS	1807
ENSG00000272899	88.70681184341441	0.9531110614496231	0.19417042576814694	4.908631464750993	9.171414001125341e-7	9.211308775222014e-6	ATP6V1FNB	100130705
ENSG00000166927	1374.3597925180543	-0.8413000324250491	0.171474236560309	-4.90627658883996	9.282160650410719e-7	9.31808301126515e-6	MS4A7	58475
ENSG00000171451	385.30511220911916	-0.7391455928066399	0.1506600524503806	-4.906048954483639	9.2929339750655e-7	9.324442968008654e-6	DSEL	92126
ENSG00000268895	27.518173186298423	-0.6383408370968083	0.13013147448740225	-4.905353140823781	9.325939665848485e-7	9.34863159919573e-6	A1BG-AS1	503538
ENSG00000267288	25.242284000622828	0.8845240999984251	0.1803231847778079	4.905215605460414	9.332476955929992e-7	9.350723572772774e-6	AC138150.2	105371795
ENSG00000278195	188.15526277895748	-1.4519461266464468	0.2960225211597428	-4.904850215308221	9.349866009697844e-7	9.363681350322278e-6	SSTR3	6753
ENSG00000137941	404.71954611545203	-0.764962071387865	0.1559872100336471	-4.904005086204564	9.390205617724241e-7	9.395124296857335e-6	TTLL7	79739
ENSG00000164169	394.6149403836491	-0.2534233180522218	0.05167600042581752	-4.904081507159571	9.386551021423627e-7	9.395124296857335e-6	PRMT9	90826
ENSG00000183914	642.9274862545959	1.1082608949412425	0.2260079169474572	4.90363749159678	9.407803846408258e-7	9.408251623840262e-6	DNAH2	146754
ENSG00000085063	22722.751720531465	0.41357341121153884	0.08435252204042608	4.902916963328413	9.442390586772274e-7	9.438347698319326e-6	CD59	966
ENSG00000101443	7199.1890150241925	1.11576121641244	0.22758943820004182	4.902517556336386	9.461615592910573e-7	9.453067295418167e-6	WFDC2	10406
ENSG00000081059	1199.3220417553357	-0.6812382081836714	0.1389668288710324	-4.902164161894287	9.478657254410841e-7	9.465592565229381e-6	TCF7	6932
ENSG00000243364	735.2861016355623	0.6149111918985486	0.12544955911415687	4.901660844730354	9.502979628796755e-7	9.485373158225587e-6	EFNA4	1945
ENSG00000147262	41.95383148780431	-1.8186307124199206	0.371067959362826	-4.9010718024341315	9.53152090777301e-7	9.509344054758723e-6	GPR119	139760
ENSG00000177302	1059.8149786140616	-0.2693392898698516	0.05496160285158077	-4.9004991829874385	9.559345534031177e-7	9.532577551757429e-6	TOP3A	7156
ENSG00000124159	43.724784922453516	-1.5252275145264909	0.31126302149400437	-4.900124361723676	9.577601112507963e-7	9.54625127964444e-6	MATN4	8785
ENSG00000196639	1022.9794300788365	0.5777649445878862	0.11791978475330508	4.899643819708486	9.601054896699305e-7	9.565090774516316e-6	HRH1	3269
ENSG00000184669	251.9716263420352	0.678189964534224	0.13842254570915974	4.89941837913581	9.612077005640117e-7	9.571533173720593e-6	OR7E14P	10819
ENSG00000130294	1153.154960135206	-1.251526772302735	0.2554508305606262	-4.899286369733333	9.618536786163636e-7	9.573428536905929e-6	KIF1A	547
ENSG00000067113	1255.8300592601406	-0.45972090616178224	0.09385159649002918	-4.898381310014509	9.662937885906374e-7	9.60488063672375e-6	PLPP1	8611
ENSG00000102409	1104.0725721590259	-0.5583817185716106	0.11399543471730575	-4.898281408868053	9.667850986053426e-7	9.60488063672375e-6	BEX4	56271
ENSG00000115159	2469.286436973022	0.3894491278782082	0.07950748825864445	4.898269790781189	9.66842251519239e-7	9.60488063672375e-6	GPD2	2820
ENSG00000259974	973.7411693613748	-1.2857729317196565	0.2624876709681283	-4.898412664401968	9.661396384768884e-7	9.60488063672375e-6	LINC00261	140828
ENSG00000187642	15.395548606670069	1.2707017059368229	0.25956578259604746	4.895490049681812	9.806105387480558e-7	9.732455375359187e-6	PERM1	84808
ENSG00000135469	280.11080845521343	-0.3364411805746912	0.06873990550103196	-4.894408540751345	9.86018181334703e-7	9.772277362275209e-6	COQ10A	93058
ENSG00000154316	19.33476462858122	-1.5204690989770093	0.31065024974866856	-4.894472482179378	9.856976715753106e-7	9.772277362275209e-6	TDH	157739
ENSG00000231246	151.7227428030895	-0.8707475986079738	0.17790509840949584	-4.894449942090569	9.858106435047615e-7	9.772277362275209e-6	AL445426.1	105378909
ENSG00000090659	193.60047634549284	-1.0409346178188388	0.2127307821102269	-4.893201667821991	9.920865453997148e-7	9.823152877188223e-6	CD209	30835
ENSG00000223572	321.7468007614102	0.8801316118583585	0.17987541618394273	4.893006673898814	9.930703756999853e-7	9.828262677264434e-6	CKMT1A	1159
ENSG00000166016	1154.7316689945164	0.6258314994909808	0.12792949364667405	4.8920032562581115	9.981479292692353e-7	9.871800686729691e-6	ABTB2	25841
ENSG00000214575	69.65306668345023	-0.6678564890791157	0.1365214791911196	-4.891951750274899	9.984092360811285e-7	9.871800686729691e-6	CPEB1	64506
ENSG00000139914	26.844675278357624	-1.0961723142587299	0.224114400225476	-4.891128428855521	1.0025951665791043e-6	9.908526361709107e-6	FITM1	161247
ENSG00000074660	569.3836315809486	-0.4484340465735767	0.09169236529021386	-4.890636697551058	1.0051032790632698e-6	9.928643627831858e-6	SCARF1	8578
ENSG00000241359	33.360351173606155	0.9812078316887537	0.20067348718353717	4.8895738319000515	1.0105451571538802e-6	9.977708786165496e-6	SYNPR-AS1	100874016
ENSG00000165646	61.29412656344206	-0.8622012196829777	0.17634757908607385	-4.88921494783971	1.012389042016121e-6	9.99121942780682e-6	SLC18A2	6571
ENSG00000205413	3057.2384305328496	0.6621860159362838	0.13544296825354965	4.88903945678944	1.0132918635351117e-6	9.995434434148466e-6	SAMD9	54809
ENSG00000185905	431.25085182549833	-1.2172729894138763	0.24900172867537526	-4.8886126047777	1.015491058782927e-6	1.0012427328056348e-5	C16orf54	283897
ENSG00000182287	914.7045415203187	-0.49522329639634777	0.10130504932965187	-4.88843645675415	1.0163999340596454e-6	1.0016688093117827e-5	AP1S2	8905
ENSG00000162961	1478.1761826392292	0.32077509280600347	0.06562339138807988	4.888121232702254	1.0180283580191588e-6	1.0028032738087456e-5	DPY30	84661
ENSG00000196132	48.535973017192156	-1.090055041197355	0.22304593319345137	-4.887132554225647	1.0231521035110565e-6	1.0073781090379948e-5	MYT1	4661
ENSG00000175582	5669.025693939588	0.2672814560628727	0.054695695206041214	4.886700042041903	1.0254013587324127e-6	1.0090279054203529e-5	RAB6A	5870
ENSG00000204084	736.7319031807147	-0.32350673232267596	0.06620247776856314	-4.886625746148374	1.0257882090228327e-6	1.0090279054203529e-5	INPP5B	3633
ENSG00000171951	2486.9589197850173	-1.1639184592103637	0.2382213651896499	-4.885869318580049	1.0297348458529208e-6	1.0124360714186112e-5	SCG2	7857
ENSG00000278709	447.0348873018159	0.8791504609727945	0.17996479872951518	4.885124575357354	1.0336347958697096e-6	1.0157951681954382e-5	NKILA	105416157
ENSG00000149218	3347.684306048667	0.4740920319421758	0.09705141468463667	4.8849574576806765	1.034511881458603e-6	1.016181820538883e-5	ENDOD1	23052
ENSG00000262179	21.979713001284978	-1.247416469108799	0.25537795132902247	-4.884589537260636	1.0364453675902586e-6	1.0176053092728468e-5	MYMX	101929726
ENSG00000198046	149.30658579808747	-0.5888746828412372	0.1205801671594631	-4.883677778141332	1.0412518223513239e-6	1.021846895816145e-5	ZNF667	63934
ENSG00000182568	1612.705924017473	-0.5314355138799641	0.10886203018060284	-4.881734365952105	1.0515684692595592e-6	1.0314895008222503e-5	SATB1	6304
ENSG00000107295	138.88272601108437	-1.4948051731282805	0.3063231654326942	-4.879830655369489	1.0617697024423229e-6	1.0410099495107627e-5	SH3GL2	6456
ENSG00000178662	284.4686733636541	-0.8207995799919765	0.16822111969628	-4.879289719827774	1.0646856957451245e-6	1.043382050060672e-5	CSRNP3	80034
ENSG00000137460	887.6305684143924	0.6762458166358783	0.13863185973942893	4.877997149478794	1.0716847334291097e-6	1.0497514188381829e-5	FHDC1	85462
ENSG00000162618	1108.7891844957576	-0.6005553019024242	0.12312198668247881	-4.877725888644126	1.0731591735581227e-6	1.0507058432259886e-5	ADGRL4	64123
ENSG00000041515	41.95079632939268	-0.8241328366697319	0.1690002706668617	-4.876517850638753	1.0797492126838114e-6	1.056173682853797e-5	MYO16	23026
ENSG00000150459	5555.950180672233	0.2923041549804581	0.059958149232413396	4.875136386338595	1.0873330551679324e-6	1.063097013593924e-5	SAP18	10284
ENSG00000168438	748.0582511033007	-0.37614354872325023	0.07717414464017609	-4.873958117411173	1.0938418962377377e-6	1.0689633526442375e-5	CDC40	51362
ENSG00000127995	1010.6776527990464	-0.4171860076201121	0.08560139415735235	-4.8735889377367085	1.0958889740211923e-6	1.069968551726732e-5	CASD1	64921
ENSG00000272620	1755.56810238359	1.180153495847912	0.2421523116681516	4.873599957473082	1.0958278169393494e-6	1.069968551726732e-5	AFAP1-AS1	84740
ENSG00000125888	9.89775431805305	-2.649973565509821	0.5438007320408966	-4.873059945256802	1.0988286308558193e-6	1.0723403791412735e-5	BANF2	140836
ENSG00000167912	91.97292831099611	-0.8270139105823953	0.16971729833689225	-4.872891088218692	1.0997685806539196e-6	1.072759407990692e-5	AC090152.1	100505501
ENSG00000187621	40.78756907543073	-1.5165263085478675	0.3113107030246908	-4.871423609318013	1.1079700106175388e-6	1.0797568596050606e-5	TCL6	124903372
ENSG00000213088	1632.1445542709564	-1.2258785630901727	0.25164508702868427	-4.87145836052201	1.1077751148694346e-6	1.0797568596050606e-5	ACKR1	2532
ENSG00000258733	30.192610223133638	-0.6913059704280508	0.14191598448028586	-4.871234011867655	1.1090339143525142e-6	1.080292608922609e-5	LINC02328	101928767
ENSG00000138382	993.4966538657787	0.2594534523415873	0.053279245121185904	4.869690847748488	1.1177298369698772e-6	1.0882586471072332e-5	METTL5	29081
ENSG00000100448	100.9771001434928	-1.3590722060864084	0.27916933921726667	-4.868271744658518	1.125784544642529e-6	1.0954252532530783e-5	CTSG	1511
ENSG00000198785	35.31241319585181	-0.5659871048480729	0.11626183813823371	-4.868210531603002	1.126133238316429e-6	1.0954252532530783e-5	GRIN3A	116443
ENSG00000127507	281.93460047464623	-0.7214807377216705	0.14822493646276613	-4.867472066030572	1.130348027057468e-6	1.0986996768618612e-5	ADGRE2	30817
ENSG00000235407	15.91640596373664	2.1268524502877795	0.4369552603227381	4.867437569505106	1.1305452864572576e-6	1.0986996768618612e-5	CYMP-AS1	440602
ENSG00000243466	2925.523386521463	-1.3740636142191331	0.2826064711767591	-4.862109521050957	1.1614132917291298e-6	1.1271341650125055e-5	IGKV1-5	28299
ENSG00000175093	78.35774650050719	-1.0266229919534406	0.21116191646088986	-4.861780993276719	1.1633429242273144e-6	1.1284856039215192e-5	SPSB4	92369
ENSG00000185002	156.59868437031733	-1.5239297175947368	0.31345975085490174	-4.861644001944457	1.1641484640774784e-6	1.1287458873434193e-5	RFX6	222546
ENSG00000213654	1775.4053556782876	-0.57627702239808	0.11854702918838711	-4.861167979859695	1.1669517556421264e-6	1.1304206241492262e-5	GPSM3	63940
ENSG00000162383	146.62299797207294	-0.8580953487253763	0.17654357050165442	-4.860530158572582	1.1707180651171214e-6	1.1335464177961216e-5	SLC1A7	6512
ENSG00000120645	190.94617728093465	-0.7487932771868756	0.15408370882273315	-4.859652476617959	1.1759198672743464e-6	1.1380586057715935e-5	IQSEC3	440073
ENSG00000158481	270.9479197952353	-1.044726551716206	0.21510314486489823	-4.856863214958465	1.1925991735666361e-6	1.1526081525210944e-5	CD1C	911
ENSG00000166619	4619.720027138838	0.4162884624120741	0.08570993493365021	4.856945262347141	1.1921053112283305e-6	1.1526081525210944e-5	BLCAP	10904
ENSG00000148798	177.71521015661045	-1.2348446213915598	0.2542632823589064	-4.856558957059753	1.1944322917089597e-6	1.1538490520044576e-5	INA	9118
ENSG00000104112	1098.8395127718204	-1.4953264880428612	0.30793406615757524	-4.855995657452451	1.1978332635663703e-6	1.1557326609439855e-5	SCG3	29106
ENSG00000109927	39.06149754394137	-0.5372974306716222	0.11065624912877578	-4.855554339695216	1.2005042659996004e-6	1.1557326609439855e-5	TECTA	7007
ENSG00000136546	594.0619778604377	-1.209473476144534	0.2490746608456946	-4.85586720077407	1.1986101358090303e-6	1.1557326609439855e-5	SCN7A	6332
ENSG00000175792	2156.0933259132285	0.382307202288225	0.07873863447646605	4.85539538284083	1.2014677288924253e-6	1.1557326609439855e-5	RUVBL1	8607
ENSG00000178445	37.994276730311704	-0.9139876730727673	0.18823534119759758	-4.855558298764528	1.2004802789377305e-6	1.1557326609439855e-5	GLDC	2731
ENSG00000185272	34.7302236940375	-0.8415286659459358	0.1733150923217906	-4.85548404742206	1.2009302269902372e-6	1.1557326609439855e-5	RBM11	54033
ENSG00000214894	11.37728722923688	-0.8730884224515785	0.1798130181861637	-4.855535106738791	1.2006208004818413e-6	1.1557326609439855e-5	LINC00243	401247
ENSG00000231889	84.61005036363821	-0.389021769124379	0.08011981743940501	-4.855499944425086	1.200833880733171e-6	1.1557326609439855e-5	TRAF3IP2-AS1	643749
ENSG00000100519	2795.4665161224743	0.22689254851998897	0.04673902579119311	4.854456092722875	1.2071761198640873e-6	1.160291740826365e-5	PSMC6	5706
ENSG00000132840	267.1730587669755	-0.6540320425581447	0.13474598945455019	-4.8538145380479	1.2110900573368057e-6	1.1635214080797267e-5	BHMT2	23743
ENSG00000167528	979.0847063325397	-0.2781296269742474	0.05730475648484426	-4.853517300048314	1.2129075551837854e-6	1.1647349470734239e-5	ZNF641	121274
ENSG00000137709	509.79936484953294	1.0128973862898443	0.20871958807950575	4.852910048404321	1.2166288291145794e-6	1.167774706648078e-5	POU2F3	25833
ENSG00000149260	7650.539776580446	0.7187601556878824	0.14812300120777805	4.85245471552152	1.219426339106769e-6	1.1699254251585537e-5	CAPN5	726
ENSG00000166546	470.44401720959524	1.0071029993727236	0.20757746372750807	4.8516971991466855	1.224094144721865e-6	1.1738677350411276e-5	BEAN1	146227
ENSG00000105327	902.3549444997954	0.7384958903376498	0.1522506592938246	4.850526715371694	1.2313404667011754e-6	1.1802780358512043e-5	BBC3	27113
ENSG00000248441	55.77640004597086	-0.7900342312461612	0.16291541014483918	-4.849352375835933	1.238652121287803e-6	1.1867006730767062e-5	LINC01197	400456
ENSG00000120306	11452.94174820366	0.7440225176632445	0.15344660486800052	4.848738871109435	1.2424885062934586e-6	1.1893360367076016e-5	CYSTM1	84418
ENSG00000170545	1377.8940244091943	0.5879656281198296	0.12128172562322283	4.847932572681394	1.2475478604190298e-6	1.1936351591650382e-5	SMAGP	57228
ENSG00000178171	73.6474465905702	-1.3712053293598196	0.2828586678771592	-4.847669472711055	1.249203041949202e-6	1.1946747890029441e-5	AMER3	205147
ENSG00000144645	1758.195706896995	0.4888789770975316	0.10086717791937835	4.846759740698658	1.254942530160781e-6	1.1990721919603535e-5	OSBPL10	114884
ENSG00000153071	4082.555869000393	-0.4738895287246886	0.09777438386284641	-4.846765686495554	1.2549049359762991e-6	1.1990721919603535e-5	DAB2	1601
ENSG00000270765	48.75927324843647	1.4096486650063302	0.290884650270745	4.846074427420903	1.259282906956212e-6	1.202672416275317e-5	GAS2L2	246176
ENSG00000158470	6893.879886296707	0.43325889888299174	0.08941358650513224	4.845560007349925	1.2625504296521805e-6	1.2052452102417976e-5	B4GALT5	9334
ENSG00000006555	1443.627966831165	0.5481805314067084	0.11313629964470728	4.8453107723004205	1.2641364664921122e-6	1.2062112305842766e-5	TTC22	55001
ENSG00000286891	13.192982854330182	-1.4941210757248466	0.30844454357288337	-4.8440509221450885	1.2721830470457805e-6	1.2127875681251767e-5	AC080132.1	124900848
ENSG00000079277	1281.2856285582372	-0.4364190592728592	0.09013893756888972	-4.841626394135397	1.2878072071467433e-6	1.2271254979301689e-5	MKNK1	8569
ENSG00000136542	4019.7089650193166	0.8782872500508198	0.1814151152413582	4.841312417007422	1.289843989242453e-6	1.2280909155653682e-5	GALNT5	11227
ENSG00000211777	8.09783184128618	-1.2899973540563676	0.2664573589472479	-4.84129002536483	1.2899893630254474e-6	1.2280909155653682e-5	TRAV3	28690
ENSG00000133703	2609.1990977767805	0.3702504347218283	0.07648742538580515	4.840670644282673	1.2940168383477328e-6	1.2308097686973387e-5	KRAS	3845
ENSG00000189334	10681.458821233298	0.9819965836195118	0.20287406199458968	4.840424517382119	1.295620614270461e-6	1.2317775894315228e-5	S100A14	57402
ENSG00000162511	6800.830156621808	-0.7002338140048656	0.14466942917090925	-4.840233475848065	1.2968667687871909e-6	1.2324046892350823e-5	LAPTM5	7805
ENSG00000066056	1589.2603907684793	-0.5655038482374165	0.11686427920150941	-4.838979473465255	1.3050752310223427e-6	1.2396444701180129e-5	TIE1	7075
ENSG00000136286	644.2605755800339	-0.7584366398522837	0.15677613022496364	-4.8377048136344225	1.3134701170737295e-6	1.2464914466953988e-5	MYO1G	64005
ENSG00000211677	5649.31132363997	-1.2213134821666598	0.25257022984455707	-4.835540130435445	1.3278458149185096e-6	1.2595651655644607e-5	IGLC2	3538
ENSG00000158710	47836.4796637366	0.46276898564568497	0.09573965014282733	4.833618933799237	1.3407311681753777e-6	1.2712140150962482e-5	TAGLN2	8407
ENSG00000131668	95.03429599230866	1.726686414803554	0.3572744240061386	4.8329415675550464	1.3453028331734764e-6	1.2745891567496469e-5	BARX1	56033
ENSG00000153347	95.9246878551017	1.2487345719896594	0.2584405474447285	4.8318059388754415	1.35300105031006e-6	1.2811133424094039e-5	FAM81B	153643
ENSG00000189410	19.121216745269404	1.121566074713082	0.23217278602932062	4.830738752350768	1.3602739116506848e-6	1.287419601697862e-5	SH2D5	400745
ENSG00000116176	51.01640038454421	-1.2343722472916645	0.2555307680217036	-4.830620816616583	1.3610799452907618e-6	1.2876024642280143e-5	TPSG1	25823
[truncated: 16,255 more rows]
