# Supplementary material for: Stress granules are not present in Kras mutant cancers and do not control tumor growth
Source: EMBO Rep. 2024 Oct 10;25(11):7. doi: 10.1038/s44319-024-00284-6 (PMC11549491; doi:10.1038/s44319-024-00284-6)
Supplement: Supplementary file 8 — Source data Fig. 4_C [file 44319_2024_284_MOESM8_ESM.zip › SG_EMBOR_SourceData_DESeqData_Fig4A_C/Fig4B_DESeqData.txt]

ENSEMBL	baseMean	log2FoldChange	lfcSE	stat	pvalue	padj	gene	ENTREZID
ENSG00000142619	109.59222755140277	-4.829456906054229	0.33423661206405697	-14.44921571048194	2.5355659475679073e-47	6.679948488867651e-43	PADI3	51702
ENSG00000139219	143.71790311022906	-4.076715256059945	0.28873286813441207	-14.119332109298123	2.887146181357547e-45	3.803093307393229e-41	COL2A1	1280
ENSG00000147381	222.6786141787454	-7.562099715400646	0.5870856258898783	-12.880744106003874	5.77758238089264e-38	5.0736802608205525e-34	MAGEA4	4103
ENSG00000124260	76.00226956361459	-5.486467994497109	0.4943447611348432	-11.098464929419078	1.2761689908274676e-28	8.405168015837408e-25	MAGEA10	4109
ENSG00000198883	37.073511602521364	-2.9948413933733984	0.2729756757656314	-10.971092515747365	5.263255241816078e-28	2.7732091869128916e-24	PNMA5	114824
ENSG00000154997	7.903005498490497	-4.808045597928058	0.4482216935983436	-10.726936394641802	7.607667062556963e-27	2.8631998394723315e-23	SEPTIN14	346288
ENSG00000122711	64.57661056519026	3.1212991406191923	0.2917037169462792	10.700237807370886	1.0151734638468654e-26	3.3430931131307085e-23	SPINK4	27290
ENSG00000133454	24.686094850947683	-2.6685103385247797	0.25126597005839635	-10.620261621200019	2.3988785363659037e-26	6.319845504055973e-23	MYO18B	84700
ENSG00000251381	109.85975604414979	-2.2711963394467776	0.21377006788132968	-10.62448247295121	2.2928034641661949e-26	6.319845504055973e-23	LINC00958	100506305
ENSG00000156689	41.14696945638332	-2.7800194910109832	0.28217594077353786	-9.852078399703489	6.71409595350877e-23	1.6080259808653504e-19	GLYATL2	219970
ENSG00000122136	43.74887384635694	2.9665842429283438	0.3031541803320246	9.785727644194916	1.2965926507650387e-22	2.8465611153670786e-19	OBP2A	29991
ENSG00000178372	48.631024014592214	-3.5655847159122525	0.37505759207465217	-9.506765870780058	1.966822286819867e-21	3.985841011251492e-18	CALML5	51806
ENSG00000170627	106.28015515685254	-1.911493254965091	0.2013365651151556	-9.494019399167763	2.2229366703177958e-21	4.18309046996588e-18	GTSF1	121355
ENSG00000167618	57.45744777250169	1.7288299951348172	0.18398324084443743	9.396671061994105	5.631665893942009e-21	9.891082531726814e-18	LAIR2	3904
ENSG00000131914	10.221161269756262	-3.5187869384786814	0.3771832944369164	-9.32911661353336	1.067569475477386e-20	1.654418695967749e-17	LIN28A	79727
ENSG00000174963	17.12662400009339	-4.177425152465102	0.4477665556446274	-9.329471126871164	1.0640049191633434e-20	1.654418695967749e-17	ZIC4	84107
ENSG00000138823	44.599455629135704	-1.7141730272247826	0.18489520872481255	-9.27105163539451	1.8431951579869496e-20	2.6977209131758992e-17	MTTP	4547
ENSG00000101098	49.43532995224703	-2.1281639310358047	0.22970779798636512	-9.264656880138336	1.9570554332672003e-20	2.7136118626012838e-17	RIMS4	140730
ENSG00000228695	42.85386262761435	-2.1538787611504686	0.23336389963626056	-9.229699900060268	2.7139118578025907e-20	3.5749003946904627e-17	CES1P1	107987423
ENSG00000154217	2119.2364075573905	0.9411559574843824	0.10225334472126227	9.204158162746936	3.44359829142581e-20	4.3200760470291893e-17	PITPNC1	26207
ENSG00000120659	135.46251323692672	1.6666626924606442	0.18237254517405704	9.138780680337465	6.316041639548792e-20	7.563459863359679e-17	TNFSF11	8600
ENSG00000234722	32.17690339339418	-2.9408601898096727	0.32522156657878426	-9.042635827465197	1.5293869101014713e-19	1.7518129628966637e-16	LINC01287	103724390
ENSG00000110680	9611.969622199704	3.6755720857978402	0.4086498243899251	8.994429622685184	2.3746199621700434e-19	2.606640120973741e-16	CALCA	796
ENSG00000197520	178.70228024615403	1.6998623105718196	0.18975048510064418	8.958408246862756	3.293989123725977e-19	3.4712057385824345e-16	FAM177B	400823
ENSG00000197595	14.032572141958598	2.6043271036732305	0.29276445080263896	8.895639810548184	5.808368177750368e-19	5.885440755493593e-16	ATP11AUN	400165
ENSG00000146411	233.6473273705439	-1.332183315956378	0.15042984524587516	-8.85584448869801	8.305260291063188e-19	8.103780828446656e-16	SLC2A12	154091
ENSG00000156096	61.61404407381229	2.202547181556551	0.24973110115858205	8.819675127920528	1.147922810814855e-18	1.0800723732470483e-15	UGT2B4	7363
ENSG00000124092	7.921275240860551	-2.850567081327732	0.32541959125101333	-8.759666467434467	1.9582894348607833e-18	1.779004660738184e-15	CTCFL	140690
ENSG00000168913	16.79274098446955	-1.510611076631106	0.1729927613306819	-8.732221308055305	2.4971899424983948e-18	2.1929489678373402e-15	ENHO	375704
ENSG00000215182	15390.184424608811	2.948067274157579	0.3396281907450296	8.680278476561426	3.948009698250809e-18	3.250322359388049e-15	MUC5AC	4586
ENSG00000164744	44.24907856944118	-2.3032692288338303	0.26618871680827444	-8.65276806789969	5.026511049321986e-18	4.012831321042052e-15	SUN3	256979
ENSG00000182508	10.07060085398179	-1.5443771083495461	0.1788642428913408	-8.634353537547177	5.9060078433462396e-18	4.576287548028138e-15	LHFPL1	340596
ENSG00000120875	5498.123578102549	1.3791903385049966	0.160462686440514	8.595084434263686	8.320359633648374e-18	6.0888854041240665e-15	DUSP4	1846
ENSG00000283654	7.60881168742806	2.153281255806642	0.2505199465455187	8.595248743658013	8.308462565691893e-18	6.0888854041240665e-15	LMLN2	100128908
ENSG00000152092	20.644824542477913	-1.8404973388360675	0.21425353083596188	-8.59027775017253	8.675933755508707e-18	6.1774993186182936e-15	ASTN1	460
ENSG00000106236	283.4478775158523	-1.5885986727021608	0.18545346269106586	-8.566023247290333	1.0712026861336885e-17	7.055208691548006e-15	NPTX2	4885
ENSG00000133703	3478.346603231835	0.6564040698873849	0.07661957776188948	8.567054127174789	1.0616599658689992e-17	7.055208691548006e-15	KRAS	3845
ENSG00000262874	17.270814214325767	-1.5634298354020388	0.18329793600249553	-8.529445936482086	1.47050299497065e-17	9.44887839085409e-15	C19orf84	147646
ENSG00000134215	629.0441164735596	-1.0890532008213298	0.1281804957753715	-8.496247375496418	1.9581844125933843e-17	1.199729496506342e-14	VAV3	10451
ENSG00000003987	287.81347173582907	1.5743339660959548	0.1860837925388559	8.460349741459726	2.6657682507861837e-17	1.5961287401582276e-14	MTMR7	9108
ENSG00000077264	298.81888669931647	1.695299393851787	0.20103112966138334	8.433019287646385	3.368591577692197e-17	1.972123224762243e-14	PAK3	5063
ENSG00000204710	13.800361535462555	-2.5343682325324552	0.30111156671434236	-8.416708332352945	3.8721011411515795e-17	2.217619664426921e-14	SPDYC	387778
ENSG00000005471	116.33997327921647	1.1559145559431894	0.13739666372016351	8.41297397364354	3.997436884395984e-17	2.240690951476855e-14	ABCB4	5244
ENSG00000258819	52.756464605801696	1.3702298927252423	0.16293353760571674	8.409747390626631	4.108946955460566e-17	2.2552126571168457e-14	LINC02289	102724190
ENSG00000125787	9.969405048323937	1.657099005117019	0.1975431037835536	8.388543934860358	4.922001246963612e-17	2.6463290377807417e-14	GNRH2	2797
ENSG00000167311	32.5622441965681	-1.504517839374098	0.18003492600191226	-8.356810940995514	6.443644263374377e-17	3.26457323304996e-14	ART5	116969
ENSG00000166535	57.41565996741186	-2.0314507020460257	0.24352276779076623	-8.34193336612961	7.308563557673402e-17	3.632907677866147e-14	A2ML1	144568
ENSG00000181433	9.861434204670145	-3.1833475327861036	0.3838718144079225	-8.292735786543865	1.106729923719528e-16	5.399407377850179e-14	SAGE1	55511
ENSG00000107295	34.285542390721716	-2.019312441607174	0.24396986721888003	-8.27689281724094	1.2643092868185277e-16	5.947897885934662e-14	SH3GL2	6456
ENSG00000258986	28.9713470310359	-2.5108660078503773	0.30334231219373803	-8.277335231251032	1.259622471853804e-16	5.947897885934662e-14	TMEM179	388021
ENSG00000249307	57.51587256532879	-1.527206722579867	0.18465259189984307	-8.270702874337314	1.331715573669776e-16	6.155095927777236e-14	LINC01088	100505875
ENSG00000228271	12.631295954410186	2.492555665105755	0.30350334438351034	8.212613505688863	2.164253083257731e-16	9.663940250580495e-14	LINC02048	105374289
ENSG00000102837	142.4352025832944	-2.5752959728409714	0.31514456732247903	-8.17179237681651	3.0384110792189417e-16	1.3341156647003836e-13	OLFM4	10562
ENSG00000250616	62.74733254146665	-1.1240956947641978	0.13789993589680913	-8.151531670075332	3.593435431254638e-16	1.5026834354984673e-13	AC012645.1	101928595
ENSG00000167754	50.41157854635068	-2.7813603752094505	0.342921687322776	-8.11077420306604	5.029824621233587e-16	2.0704801507249823e-13	KLK5	25818
ENSG00000262117	14.955941238284955	-3.1645617014363845	0.3917513095597717	-8.077986273977086	6.584501584733958e-16	2.6283135492396387e-13	BCAR4	400500
ENSG00000152977	57.213798350715884	-3.3371041855357206	0.41622685972916346	-8.017512823913277	1.0790782129260317e-15	4.243032167094971e-13	ZIC1	7545
ENSG00000104327	84.26355094198902	-2.1110802441556764	0.2647924360933211	-7.972585151230174	1.5538909902265543e-15	6.013679635807367e-13	CALB1	793
ENSG00000184160	93.1069435295466	1.3135290202848888	0.16479024360043462	7.970914974006535	1.5750385077650724e-15	6.013679635807367e-13	ADRA2C	152
ENSG00000198848	6853.231661323601	-1.624412814436888	0.20413606089360453	-7.957500538248996	1.7554935913061665e-15	6.606925523280136e-13	CES1	1066
ENSG00000253661	5.554626309542466	-2.6022280433493865	0.33064569580803516	-7.870140383923753	3.542435196926137e-15	1.2961868786530428e-12	ZFHX4-AS1	100192378
ENSG00000166049	7.712828537534002	-4.6761926059230765	0.5944727228556385	-7.866118033911274	3.658154075573078e-15	1.3201927276845581e-12	PASD1	139135
ENSG00000168454	8.90553738969686	1.4293843235181456	0.1820259842905347	7.852638891580893	4.073733441680906e-15	1.450304155690317e-12	TXNDC2	84203
ENSG00000160182	2375.628224531727	2.7742796924639235	0.35340087693285366	7.85023431900266	4.152606794302397e-15	1.4586723466119553e-12	TFF1	7031
ENSG00000161055	12540.904137309752	-1.9981280022993442	0.25492119825547077	-7.8382183042185005	4.569840406478473e-15	1.5841111251141496e-12	SCGB3A1	92304
ENSG00000131094	28.50928052329306	-1.4851001916163387	0.19021605916032844	-7.807438542108499	5.83619186564544e-15	1.9712112141080657e-12	C1QL1	10882
ENSG00000009694	503.7153850329093	1.8259130498612852	0.2340649793887269	7.800880997361306	6.147646525569206e-15	2.050123388811655e-12	TENM1	10178
ENSG00000143469	47.57675715724659	-2.0292501257669997	0.2607100128962238	-7.783552703726601	7.051575678317268e-15	2.3221720155658552e-12	SYT14	255928
ENSG00000109832	20.797218044046293	-1.5295668951138095	0.19833542411038632	-7.7120206941071094	1.2384104453628362e-14	4.027891750998015e-12	DDX25	29118
ENSG00000122420	164.0070384951292	-1.4057289965442101	0.1824442840867588	-7.704976911612838	1.3086694959605318e-14	4.0561056318917894e-12	PTGFR	5737
ENSG00000157851	13.59352028162786	-2.8205122357912384	0.36605781353355826	-7.705100482803022	1.3074037628688737e-14	4.0561056318917894e-12	DPYSL5	56896
ENSG00000175426	943.9620420975323	2.23258697442779	0.28964259760341693	7.708075376000743	1.2772930546690905e-14	4.0561056318917894e-12	PCSK1	5122
ENSG00000198910	141.71448835070538	-1.4402005358609626	0.1868982666955071	-7.70579931705479	1.30026827682168e-14	4.0561056318917894e-12	L1CAM	3897
ENSG00000116678	1006.368667868408	0.9697146310202085	0.12640521027234655	7.671476744755285	1.700273086571328e-14	5.20856912392112e-12	LEPR	3953
ENSG00000075340	212.9389681082528	-1.2369956437645642	0.1620852588115013	-7.631759068251487	2.3157191781747308e-14	7.012370315978537e-12	ADD2	119
ENSG00000148053	258.49334053495176	-1.3226660747371726	0.1739005724496125	-7.6058753350016355	2.829819688653755e-14	8.471772692907178e-12	NTRK2	4915
ENSG00000243137	11.918275667554864	-3.824187692304207	0.5036974121832558	-7.592232161226364	3.144409744239282e-14	9.30780614741392e-12	PSG4	5672
ENSG00000177414	7.699768326094812	-2.6876283433099353	0.3551030342651147	-7.5685873787926905	3.7730449861790845e-14	1.1044541128987553e-11	UBE2U	148581
ENSG00000147459	2749.3992844060776	0.745950149671089	0.09860054961451288	7.565375168672423	3.867467595435097e-14	1.1196531187004135e-11	DOCK5	80005
ENSG00000135472	261.99755281516775	1.3962706731125107	0.18480536824212856	7.5553577604041395	4.177100871312434e-14	1.196149157116588e-11	FAIM2	23017
ENSG00000102243	189.09120803228166	-1.7974439150046884	0.23849870009258378	-7.536493550308371	4.8277683597592685e-14	1.367608144493096e-11	VGLL1	51442
ENSG00000105668	10.885121061396505	-1.8735113134720498	0.24869073019529847	-7.533498783813812	4.939847298918532e-14	1.3844710328724332e-11	UPK1A	11045
ENSG00000108370	248.2773027377167	-0.7273758430577325	0.09662940120117189	-7.527479566425288	5.172910038733813e-14	1.4345296312678137e-11	RGS9	8787
ENSG00000170858	11.046425602824225	1.5892709256458628	0.2112938825498776	7.52161352930179	5.410431650409822e-14	1.4847689773963204e-11	LILRP2	79166
ENSG00000129437	100.85505286903344	1.8080521952618074	0.2411871851745134	7.496468744612502	6.556004018997681e-14	1.7805971740257102e-11	KLK14	43847
ENSG00000154305	4410.315882368081	0.4109746173584601	0.05486540593325275	7.490596494600565	6.856129752595625e-14	1.8431095748176705e-11	MIA3	375056
ENSG00000104112	45.68992054926832	-1.616775824958161	0.2160911953697958	-7.481914393556759	7.32476563289376e-14	1.949201521197839e-11	SCG3	29106
ENSG00000145526	29.10927501015321	-2.734316525221415	0.3655803705083988	-7.47938550808651	7.46709323124421e-14	1.967205711771287e-11	CDH18	1016
ENSG00000151224	152.62344919390677	-1.4686392521756255	0.19645939518390995	-7.4755358520818005	7.688989172937955e-14	2.0056081164460436e-11	MAT1A	4143
ENSG00000170162	6.814645197588805	-3.8278672175061197	0.5140161553082786	-7.446978422711978	9.550223172878855e-14	2.41923682201436e-11	VGLL2	245806
ENSG00000204936	218.9937875820066	-1.7297409763329812	0.23227132888145383	-7.44707056468344	9.543558050330322e-14	2.41923682201436e-11	CD177	57126
ENSG00000154478	4.4547474708153105	2.4758224867332572	0.3330740530204304	7.433249345848603	1.0596188476045304e-13	2.6586341466801287e-11	GPR26	2849
ENSG00000143878	17175.90207186381	0.7173160914268563	0.09654465761055703	7.429889019031735	1.0868883336425783e-13	2.7013276556428042e-11	RHOB	388
ENSG00000140519	52.28021079201969	-1.7452803863098878	0.23532371174677386	-7.416508830984027	1.2024786726411215e-13	2.9606823019374156e-11	RHCG	51458
ENSG00000153234	1760.3488249797845	1.0427423979004475	0.14065981995229238	7.41322147471904	1.2326777151757696e-13	3.0069346672505234e-11	NR4A2	4929
ENSG00000105675	3.8080249823568875	-2.2463864613882008	0.30318770882071866	-7.4092266804804305	1.2703800348458533e-13	3.0589779569758345e-11	ATP4A	495
ENSG00000145794	62.639405198223294	-1.430524015030141	0.19309192508776474	-7.408512885144911	1.2772350551047326e-13	3.0589779569758345e-11	MEGF10	84466
ENSG00000285219	160.58444251889688	-0.7598711425447334	0.10260124858397958	-7.406061359212169	1.3010565364417511e-13	3.087958058789003e-11	HULC	100506207
ENSG00000256812	24.68102094043383	-1.8666782355351754	0.25222095616016066	-7.40096407512559	1.3519930844481894e-13	3.1802015901596025e-11	CAPNS2	84290
ENSG00000078898	1140.2074336230078	2.4679010550260716	0.3338312127300572	7.392661203976954	1.4391885125996437e-13	3.355347023401559e-11	BPIFB2	80341
ENSG00000168955	18.163596636346206	-2.665999509995473	0.36079492490553877	-7.38923783557507	1.4767281968305898e-13	3.4126670478510426e-11	TM4SF20	79853
ENSG00000104888	27.91703681857143	-1.051467678160533	0.14255750593729505	-7.3757440637536735	1.63429706813998e-13	3.712862100492978e-11	SLC17A7	57030
ENSG00000239998	220.40638804807455	1.0470123693612563	0.14195426955475948	7.375701855570936	1.6348149692814025e-13	3.712862100492978e-11	LILRA2	11027
ENSG00000175121	14.882771779103273	-2.8171353732435005	0.38200744889211574	-7.374556128195026	1.6489349893205108e-13	3.712922418260586e-11	WFDC5	149708
ENSG00000237515	12.509641882582724	-2.287727408742254	0.31038212114519953	-7.370680373925388	1.6975940779153133e-13	3.790094574803299e-11	SHISA9	729993
ENSG00000185247	9.909599056294923	-3.7299664092761864	0.5076762698814429	-7.347135626700144	2.024993708625629e-13	4.483063802835479e-11	MAGEA11	4110
ENSG00000134258	540.4993098006759	-1.5638399076691814	0.2129492302458517	-7.343721815118632	2.0773466674892248e-13	4.560641496250302e-11	VTCN1	79679
ENSG00000122728	8.464713700022457	1.6465966736539008	0.22465939932758291	7.329302395458409	2.313538280320696e-13	5.0372038012436974e-11	TAF1L	138474
ENSG00000092607	551.1890502961215	1.2339142634128442	0.1683874249743773	7.327829044244859	2.3391083218072156e-13	5.051131863771401e-11	TBX15	6913
ENSG00000165349	5.659565498548291	-1.906646159195326	0.26049389201072515	-7.31935073209634	2.4917356920582017e-13	5.336973724168563e-11	SLC7A3	84889
ENSG00000171766	1127.048612593916	-1.015995274653121	0.13939760489647557	-7.288470095362511	3.134944573121447e-13	6.554771014197184e-11	GATM	2628
ENSG00000179750	278.4431729911628	-1.06335151290504	0.14587513087731685	-7.28946398546394	3.1119060414706233e-13	6.554771014197184e-11	APOBEC3B	9582
ENSG00000165462	2.663396335688497	-3.228755768157267	0.4443976642628376	-7.265465207863086	3.7175661040761684e-13	7.711754252904461e-11	PHOX2A	401
ENSG00000142623	177.96194097456336	-1.987581120764404	0.2736314117197869	-7.263716940508982	3.7659566724461606e-13	7.751103791843289e-11	PADI1	29943
ENSG00000268089	21.5181971391844	-1.7618473757877595	0.24308930582890986	-7.247737080740919	4.237922331843901e-13	8.654888669180433e-11	GABRQ	55879
ENSG00000145832	19.241723180965632	-1.5308650523311522	0.21154449176096726	-7.236610320541643	4.600374792572492e-13	9.322836454640178e-11	SLC25A48	153328
ENSG00000007314	123.50609474447769	1.61520984187993	0.22393410962943971	7.212879916117902	5.4780722133596e-13	1.0933319125830203e-10	SCN4A	6329
ENSG00000162344	87.67925231751948	2.5686500138337482	0.35609601959181475	7.213363453986756	5.45864591979304e-13	1.0933319125830203e-10	FGF19	9965
ENSG00000126950	103.29661662529877	1.2423122571130858	0.17232140986862035	7.2092739843542235	5.625097898039765e-13	1.1110448706037473e-10	TMEM35A	59353
ENSG00000134873	1015.5280049433111	1.5954793050045495	0.22132862223655408	7.2086442724037525	5.651167684983949e-13	1.1110448706037473e-10	CLDN10	9071
ENSG00000138829	156.70845307421365	-1.2901431010601738	0.17900792633930476	-7.20718421493103	5.712070616492618e-13	1.1147000028999853e-10	FBN2	2201
ENSG00000137463	9.047456418656218	-1.1631657365905328	0.16210959170179212	-7.175181458295376	7.221134344663413e-13	1.3832082404268617e-10	MGARP	84709
ENSG00000256288	8.57882244004041	-2.4998209573872727	0.34842067089044076	-7.174720578427821	7.245501506126662e-13	1.3832082404268617e-10	LINC02617	113523642
ENSG00000108510	4752.557270056448	0.40222086416744446	0.05626760123707269	7.148356342271717	8.782309205197422e-13	1.66453191374767e-10	MED13	9969
ENSG00000197181	24.94029869270164	-1.1988746002773167	0.16778015136056124	-7.145509111509401	8.966294333518633e-13	1.687264458689631e-10	PIWIL2	55124
ENSG00000110375	29.181499419328425	-1.2960572388733127	0.18174246909520844	-7.131284423094055	9.943660011797642e-13	1.8469452874655202e-10	UPK2	7379
ENSG00000167355	7.071407009474993	-1.9553459193025369	0.27419873693267416	-7.131126646227572	9.955066647185571e-13	1.8469452874655202e-10	OR51B5	282763
ENSG00000095587	62.30960313929417	1.116084812025989	0.15659300982253008	7.12729650762106	1.0235943815371936e-12	1.8857758029089066e-10	TLL2	7093
ENSG00000197291	50.470086329099836	-1.076029865822517	0.15123092564750656	-7.115144347727915	1.1179576939839896e-12	2.0453191283339032e-10	RAMP2-AS1	100190938
ENSG00000178233	5.02136862989193	-1.7618152986223563	0.24774998313078206	-7.111263041710605	1.1498574765319723e-12	2.0891720840851592e-10	TMEM151B	441151
ENSG00000176402	21.57126297792992	-1.3787242540772096	0.19390567851706214	-7.110283023278727	1.1580522886656255e-12	2.0896498318421853e-10	GJC3	349149
ENSG00000122133	4381.58396944597	2.193016898543794	0.30947400168837924	7.086271824384212	1.3777307540005928e-12	2.4691371914384775e-10	PAEP	5047
ENSG00000281655	4.012147177415	-2.12433353965532	0.2998844711972932	-7.083839757270147	1.402140333771547e-12	2.495904533325095e-10	AP000851.2	101928477
ENSG00000100298	74.85940178980667	-0.8281535153828695	0.11697031987958457	-7.080031209929275	1.4412199971945838e-12	2.534371924716742e-10	APOBEC3H	164668
ENSG00000108551	4908.004163079959	1.193030322577738	0.16851041380619994	7.079861093628406	1.442990277880096e-12	2.534371924716742e-10	RASD1	51655
ENSG00000166825	2717.913603499568	-1.1488037453967002	0.1626461281915381	-7.063209915724686	1.6269965060239445e-12	2.8199488783684747e-10	ANPEP	290
ENSG00000075240	3650.7670628149936	0.5693239175118547	0.08087119496387918	7.03988506372561	1.9239847060804596e-12	3.291388122187644e-10	GRAMD4	23151
ENSG00000109472	8093.294832803006	1.0812644292736397	0.15368863353950046	7.03542223241732	1.9865849382755386e-12	3.376553561217359e-10	CPE	1363
ENSG00000267978	9.983011082821925	-4.759810827604422	0.677673166490237	-7.023755791093427	2.15982182280936e-12	3.624236045981694e-10	MAGEA9B	728269
ENSG00000128714	17.206594902337667	-3.3840967284140016	0.4837477680680306	-6.995581068888958	2.641617806429362e-12	4.3769447239233674e-10	HOXD13	3239
ENSG00000149599	44.75528277245207	-0.9212280880682236	0.13181870961130898	-6.988598893014727	2.776449391960425e-12	4.571597451949837e-10	DUSP15	128853
ENSG00000238269	6.622492314014522	-2.7408606648126588	0.39230182404710406	-6.9866120848919655	2.8160344524829892e-12	4.6079768727120716e-10	PAGE2B	389860
ENSG00000198739	4.817457156521103	2.7413621408242355	0.3926421700871635	6.981833205067287	2.913529192077281e-12	4.738081886745431e-10	LRRTM3	347731
ENSG00000170271	2399.3005398835185	0.9978169419787101	0.14349549644252127	6.953646398083279	3.559631808521486e-12	5.753282208312794e-10	FAXDC2	10826
ENSG00000265646	3.484820920459076	-1.9300387478407441	0.27824610334038613	-6.936444840270322	4.020901391060981e-12	6.459185801676923e-10	TUFMP1	645668
ENSG00000214691	15.10060480169691	1.5762651201438764	0.22743884645299337	6.930500856500149	4.193532287181421e-12	6.695673218533002e-10	LINC01913	388942
ENSG00000283288	14.699951531825144	1.7026776946350368	0.24573423692628651	6.928939637930034	4.240066594732602e-12	6.729190026399423e-10	SMIM33	111064649
ENSG00000172602	2039.2809990642565	1.083184449591052	0.15674106464973375	6.910661555168224	4.823987089460053e-12	7.610056279750006e-10	RND1	27289
ENSG00000183072	5.141928658106165	-2.967798232172824	0.4295871368323209	-6.908489518696257	4.898411731337596e-12	7.6814676822672e-10	NKX2-5	1482
ENSG00000130035	8.56314563669652	-1.2733580773952817	0.18576390201078918	-6.854712156731748	7.14562511949944e-12	1.0944854289140276e-9	GALNT8	26290
ENSG00000165553	4.918931797221608	-2.76321766808156	0.4030766634336226	-6.855315424472838	7.1155340251168885e-12	1.0944854289140276e-9	NGB	58157
ENSG00000258884	18.618292261893362	-1.0988597598523484	0.16028104560572373	-6.855830991740844	7.089915883084318e-12	1.0944854289140276e-9	LINC02321	105370623
ENSG00000106633	16.403478886624242	-1.1341467196723358	0.165635329094514	-6.847251283119525	7.52824176138591e-12	1.1464250242989123e-9	GCK	2645
ENSG00000249948	17.71116709066644	-1.5493026103297953	0.22659307597914155	-6.837378431070914	8.06554805346324e-12	1.2211888705085578e-9	GBA3	57733
ENSG00000019186	5082.415401296067	1.553304011163525	0.22739877323848603	6.830749300192955	8.44722428800215e-12	1.2644438856103218e-9	CYP24A1	1591
ENSG00000107771	2697.5284760367103	0.4176213592924017	0.06126619948366602	6.816505068243091	9.328193773089396e-12	1.3884252257177408e-9	CCSER2	54462
ENSG00000126262	128.0547328764722	1.2298906109573622	0.18047952532051878	6.81457139680063	9.454521134299111e-12	1.3993222431635398e-9	FFAR2	2867
ENSG00000146857	8.419099034930754	-2.634676745785052	0.38773299450688353	-6.795080076009054	1.0825238418259144e-11	1.593245285637079e-9	STRA8	346673
ENSG00000136267	14.875708800817936	-1.5455181664215925	0.22823409572867984	-6.771635769350053	1.273343854276854e-11	1.8533836376200952e-9	DGKB	1607
ENSG00000176723	51.413774991315734	-0.5968145174900988	0.08832992500859421	-6.756651468140959	1.4121734064840759e-11	2.0329895297171028e-9	ZNF843	283933
ENSG00000177108	3.8681622566835885	-1.9903699648171433	0.29474831784677447	-6.752778028921072	1.4504075796317441e-11	2.076684113336864e-9	ZDHHC22	283576
ENSG00000149488	13.908239221499741	-1.1954461403899292	0.1771867104927483	-6.746816039789028	1.5112468110596775e-11	2.152097147965795e-9	TMC2	117532
ENSG00000269994	45.41193488765973	-1.6366779242927858	0.24271838667229947	-6.743114713029582	1.5502671274397693e-11	2.1957950253978882e-9	AL513318.2	440173
ENSG00000149654	6.201169617301971	-1.4291426643403289	0.21207326168106466	-6.738910190807578	1.5957899425760764e-11	2.2481864190998253e-9	CDH22	64405
ENSG00000235770	57.689503980878435	-1.0172809828860006	0.15113316038781907	-6.731024351476413	1.6847276490736666e-11	2.3360078902550392e-9	LINC00607	646324
ENSG00000145819	2452.4625132016167	0.6822185536640801	0.10139725397399696	6.728175832444468	1.718032403610327e-11	2.36971537555571e-9	ARHGAP26	23092
ENSG00000154134	245.9128947651595	-0.7367561128407966	0.10954799803316455	-6.725418319536529	1.7508868927804066e-11	2.3900059684093165e-9	ROBO3	64221
ENSG00000137561	19.684401392846905	-1.3631219976420994	0.2027891299490135	-6.7218691553379815	1.794080282054138e-11	2.4363425273565084e-9	TTPA	7274
ENSG00000171105	3878.163740775232	0.5137621134435767	0.07668662398033854	6.699500992184747	2.0913244851164896e-11	2.8254330030971242e-9	INSR	3643
ENSG00000120889	4449.414033999396	0.4717712639907184	0.0706535235687104	6.677250336027783	2.4346687596824615e-11	3.2394620441330525e-9	TNFRSF10B	8795
ENSG00000143194	29.283137209818754	-1.4899681657556934	0.22338999951522748	-6.669806925059459	2.5614017186475702e-11	3.3419304516481694e-9	MAEL	84944
ENSG00000163923	793.3527214703582	-0.8530778810396982	0.12788906406800016	-6.670452139567668	2.5501653132464768e-11	3.3419304516481694e-9	RPL39L	116832
ENSG00000202538	11.562713178233274	-1.726505144065223	0.2588561087832181	-6.669748503061614	2.5624215267903972e-11	3.3419304516481694e-9	RNU4-2	26834
ENSG00000007350	32.257507154357384	-1.7977034135313474	0.2697734222286885	-6.663752858528161	2.6692218248870436e-11	3.4640713781600575e-9	TKTL1	8277
ENSG00000185437	7.407969325019311	-0.8853525803259225	0.13301129007564144	-6.656221286346717	2.809571508149209e-11	3.6106420186434587e-9	SH3BGR	6450
ENSG00000110900	1407.9421848657685	1.170213733699393	0.1761303350700506	6.644021503927618	3.052380122544142e-11	3.884780402339392e-9	TSPAN11	441631
ENSG00000177354	22.72231498179077	2.2405582714216754	0.337403427174502	6.640591324707793	3.124271840503275e-11	3.926898269535118e-9	C10orf71	118461
ENSG00000182103	8.146070062188999	-1.3254238147687012	0.19960262974366938	-6.640312387020234	3.130190307847314e-11	3.926898269535118e-9	FAM181B	220382
ENSG00000257732	24.347204942285707	-1.5611269268537318	0.23505623494650338	-6.641504009493855	3.1049830446959216e-11	3.926898269535118e-9	AC089983.1	124903002
ENSG00000279770	2.0209957678203048	-2.378413366915961	0.35865811300068345	-6.631422183697901	3.324678021361019e-11	4.131539739280945e-9	LINC00552	100130386
ENSG00000198829	379.62775104531977	-1.0362301300036252	0.1563365354168435	-6.62820195701985	3.3980037051074704e-11	4.1831966173390795e-9	SUCNR1	56670
ENSG00000266066	105.15321575932266	1.1497442767410728	0.1747910523811562	6.577821124584201	4.7739203799601073e-11	5.795803336868619e-9	POLRMTP1	284167
ENSG00000078674	5740.117436652149	0.4976983169564333	0.07583148004918713	6.563215126931554	5.265978836247899e-11	6.363862956006922e-9	PCM1	5108
ENSG00000279968	20.32932832580128	-0.6445703515700341	0.09825331715106586	-6.560290993320847	5.370287693381022e-11	6.460284442106074e-9	GVQW2	100507462
ENSG00000225649	7.5824299627088445	-1.1285953270407751	0.17286987526104064	-6.528582989584216	6.639482086992191e-11	7.914803419991369e-9	AC064875.1	100506474
ENSG00000153815	4883.474086385633	0.4642548608868918	0.07124548677468746	6.516270460121764	7.20769674584217e-11	8.515101828215782e-9	CMIP	80790
ENSG00000118508	1106.3255927520208	-0.5634990627716969	0.08655476871853458	-6.510317930651819	7.499191333097629e-11	8.819919449573974e-9	RAB32	10981
ENSG00000175832	2356.1813881317603	0.7177155339079628	0.11026597577429437	6.508948284982025	7.567876851092174e-11	8.86114291742326e-9	ETV4	2118
ENSG00000263639	2298.4704763023847	1.945028040440634	0.2993997199409134	6.496425717513983	8.225069830168991e-11	9.545791395409782e-9	MSMB	4477
ENSG00000147117	9.72293909363488	-1.1013054151174675	0.16976426666482236	-6.4872628189291035	8.740978712626774e-11	1.0100047551936506e-8	ZNF157	7712
ENSG00000144893	44.219118419645035	-0.9763173541363891	0.15057689311893194	-6.483845787449292	8.941361509830312e-11	1.028647026098164e-8	MED12L	116931
ENSG00000169894	2574.953388159565	1.430614611258783	0.22067538015577787	6.482891794494211	8.998103346245213e-11	1.0306740550296961e-8	MUC3A	4584
ENSG00000248837	6.2906737519956	-2.2675849638346928	0.3499400201746198	-6.47992465309675	9.176843380678537e-11	1.0465971379392903e-8	AC097512.1	105374524
ENSG00000048052	614.4831661520724	-0.8170042219547918	0.1263025243932387	-6.4686293950157046	9.889581226414762e-11	1.118201791458785e-8	HDAC9	9734
ENSG00000114113	15.463003794613897	-1.2475919888741134	0.19298664655534006	-6.464654478134366	1.0153053044797669e-10	1.143086249851259e-8	RBP2	5948
ENSG00000230102	21.596819666269674	-0.8823435186768595	0.13677735081001852	-6.450947568815104	1.1115295344965233e-10	1.2460955568642939e-8	LINC02028	285389
ENSG00000231187	6.243123467671313	-1.0141505704148257	0.1573174252180001	-6.446524083454092	1.1444443777233615e-10	1.277558776742456e-8	AL356056.2	102724593
ENSG00000224893	4.734694869438696	-2.1932915433700604	0.3403222654035342	-6.444748893433063	1.1579196658907038e-10	1.287147409193696e-8	LINC02840	105378065
ENSG00000108830	237.02798973264532	-0.9161239739207445	0.1422350379272928	-6.440916297917012	1.187543543046325e-10	1.314530867292245e-8	RND2	8153
ENSG00000099399	36.219047712986125	-3.3154438839838445	0.5151728929227762	-6.435594592669737	1.229909049656379e-10	1.3501826704224006e-8	MAGEB2	4113
ENSG00000158014	49.561106757263794	-1.4097038773746406	0.2190483493258073	-6.435583202126215	1.2300012939889017e-10	1.3501826704224006e-8	SLC30A2	7780
ENSG00000110786	9.659018261408693	-1.0398844140231875	0.16160131116185106	-6.4348760944253485	1.235740941599339e-10	1.3508545687317254e-8	PTPN5	84867
ENSG00000226137	2947.198502571251	0.5653374286818661	0.08786931759942594	6.4338433952463	1.2441705021911563e-10	1.3544492512490088e-8	BAIAP2-DT	440465
ENSG00000235480	4.324911509156303	-1.0978727800260093	0.17072002380035733	-6.43083778684262	1.2690253308579776e-10	1.3758219070556963e-8	AC013270.1	105373496
ENSG00000225929	4.156611316920111	-2.0461268788486557	0.3184032055068529	-6.426213189630145	1.3082189835987448e-10	1.4125011935618415e-8	AC000036.1	105373100
ENSG00000100095	27.031595871948888	-1.3638824212476492	0.21226237950543733	-6.425455252246958	1.314754382065948e-10	1.4137634365521388e-8	SEZ6L	23544
ENSG00000101951	2.6360414318542693	-3.170997466768092	0.49391550406004836	-6.420121337965885	1.3616576760388786e-10	1.4582468079367584e-8	PAGE4	9506
ENSG00000253898	25.755768790151848	-3.768910235467996	0.5872071896516023	-6.41836527530281	1.3774543057562654e-10	1.4632674873043876e-8	LINC01419	103352670
ENSG00000081051	15.101097660258288	-2.189034142052972	0.341133035088878	-6.416951502461925	1.3903018827200383e-10	1.4709840602513818e-8	AFP	174
ENSG00000186790	5.915021934517979	-1.5258785161240682	0.23791991858144246	-6.413412232241262	1.422980530554239e-10	1.499536883098057e-8	FOXE3	2301
ENSG00000156284	216.0170414022842	-1.6030558543623319	0.24999658631652732	-6.412310975849327	1.4333008666925322e-10	1.5043948738252892e-8	CLDN8	9073
ENSG00000248318	6.016690588522223	1.0508146317065683	0.1639167613527501	6.410660038879168	1.4489096519611497e-10	1.5147430468617654e-8	AC104958.1	101927543
ENSG00000159708	179.30343458273137	-1.130211136074293	0.17634749115048226	-6.409000370239757	1.4647683880292754e-10	1.5252696910130933e-8	LRRC36	55282
ENSG00000224559	1.6545665010214088	-2.7159871212496847	0.42437642048267715	-6.3999482303012405	1.5542964266057187e-10	1.6121235968081755e-8	LINC01087	101927994
ENSG00000101577	6145.067769461582	0.5915087382905608	0.09245534233979105	6.397777817063866	1.576544624263723e-10	1.628786985342266e-8	LPIN2	9663
ENSG00000149294	194.95488352795158	-1.1232538414170616	0.17568864156117045	-6.393434609294149	1.622003801337219e-10	1.668346012418749e-8	NCAM1	4684
ENSG00000198054	9.66730069119885	-4.300678662911915	0.6727255000666716	-6.392917560707434	1.627500190516677e-10	1.668346012418749e-8	DSCR8	84677
ENSG00000128510	25.36796265717839	-1.4289996966275929	0.22391048872721137	-6.382013208718121	1.7477488432491976e-10	1.7777777326409308e-8	CPA4	51200
ENSG00000228980	3.722627782974208	-2.63381375229827	0.41313093213709734	-6.375251881222585	1.826624910070784e-10	1.8508628175313388e-8	LINC01205	401082
ENSG00000112246	13.833926641735923	-2.143679321649467	0.3367769587992782	-6.365279053805808	1.9493499820954852e-10	1.9676484780959986e-8	SIM1	6492
ENSG00000003989	6193.250419246354	1.2360935770381654	0.19427485444203368	6.362601998021221	1.9836422350189105e-10	1.9946204076936334e-8	SLC7A2	6542
ENSG00000102387	19.96749531475622	-1.2857331038769697	0.20211714501220304	-6.361326268483271	2.0001905889968176e-10	1.996023525269741e-8	TAF7L	54457
ENSG00000104689	844.6679144705435	0.49828887218951395	0.07832852739182587	6.3615248336905905	1.9976060313023288e-10	1.996023525269741e-8	TNFRSF10A	8797
ENSG00000137975	77.3922278181999	-1.403628060334523	0.22067053283388682	-6.360740794472663	2.0078302471767246e-10	1.9960863344102193e-8	CLCA2	9635
ENSG00000269964	7.272832409675462	-1.762871625949672	0.27720342449263213	-6.359487185904256	2.0242841618597813e-10	2.00487843023293e-8	MEI4	101928601
ENSG00000276170	30.908005341022744	-1.0563350598710275	0.16632203806374704	-6.351143072610504	2.1372081526517565e-10	2.1009234620003926e-8	AC244153.1	101929494
ENSG00000160862	5291.302808704364	-1.5403559954192207	0.24271191264797104	-6.346437546530114	2.203579418757378e-10	2.158115233723536e-8	AZGP1	563
ENSG00000007306	153.2868086113073	-1.371927802020331	0.21628590569142603	-6.343121608569599	2.251555575181443e-10	2.1913582584840638e-8	CEACAM7	1087
ENSG00000100285	346.0134242545149	-1.4462662225804575	0.22801183434871578	-6.342943675320698	2.2541586185203312e-10	2.1913582584840638e-8	NEFH	4744
ENSG00000157368	198.5114631931487	-0.6971514254301887	0.10992600007440696	-6.342006667742838	2.2679149811276374e-10	2.196625741831162e-8	IL34	146433
ENSG00000090924	3200.853749403226	0.6539486994612677	0.10318687800958104	6.337518026279927	2.3349589903105904e-10	2.245054547435493e-8	PLEKHG2	64857
ENSG00000168631	517.8200887030813	1.3430041481981037	0.21198439359296595	6.335391608010653	2.367391980778563e-10	2.2679615175858636e-8	MUCL3	135656
ENSG00000186075	2.948410658224357	-1.8299840881047362	0.2889094492047643	-6.33410950435109	2.387159342223406e-10	2.2786127851766532e-8	ZPBP2	124626
ENSG00000184697	931.650385459318	-1.9282971420978534	0.3049406379277676	-6.323516456191766	2.556769607747246e-10	2.4282914715998154e-8	CLDN6	9074
ENSG00000224535	2.067178530024233	-1.9171613459638566	0.30338328736907244	-6.319271448962802	2.6279930208857893e-10	2.4815224421231585e-8	LINC02771	105372907
ENSG00000139915	7.629559512313614	-2.4195015593854428	0.38341796648149434	-6.310349985913401	2.7840515707389027e-10	2.6101721932781634e-8	MDGA2	161357
ENSG00000144233	1727.5880945626511	0.21821423072927804	0.03458897328936225	6.3087802261071815	2.812431445720962e-10	2.6274293062949912e-8	AMMECR1L	83607
ENSG00000118160	41.04763317138798	-1.371248665588894	0.21748926793368492	-6.304902667689351	2.883750607021098e-10	2.68453744671275e-8	SLC8A2	6543
ENSG00000163331	22.0252482707184	-1.3267153022004807	0.21047824436054202	-6.3033369849278245	2.913045761915062e-10	2.702260232311701e-8	DAPL1	92196
ENSG00000123496	76.73191998606146	-1.1977328455676703	0.19012566927540872	-6.299690358131919	2.9824082583050195e-10	2.75689633561564e-8	IL13RA2	3598
ENSG00000223382	8.024576159306438	-1.1745785376013302	0.18658329336188495	-6.295196726553611	3.070102453462441e-10	2.8280366830932873e-8	LINC01778	105378622
ENSG00000197705	27.05891513027508	-1.0538472539206747	0.16742351667654828	-6.294499571148307	3.083931301130279e-10	2.8308770079539095e-8	KLHL14	57565
ENSG00000181315	524.5417563586191	0.6939478334559431	0.11027515763165108	6.292875461342953	3.116383636159373e-10	2.8507335727298153e-8	ZNF322	79692
ENSG00000185633	1418.270509910901	-0.9367050395475229	0.14887226310872137	-6.2920051055007304	3.13391173600017e-10	2.856847912973165e-8	NDUFA4L2	56901
ENSG00000171724	56.87310778669058	-0.9340106031001927	0.1487057533617751	-6.280931181108428	3.3655110359975285e-10	3.05739269804672e-8	VAT1L	57687
ENSG00000204832	61.472962134697816	-1.9132096223413262	0.3047125165883059	-6.278736573615205	3.4133535060088814e-10	3.090199247965772e-8	ST8SIA6-AS1	100128098
ENSG00000078399	18.349706128612226	-1.118789505340634	0.17831202276515665	-6.2743357850531485	3.5112999753616025e-10	3.157173988085372e-8	HOXA9	3205
ENSG00000034693	514.9519835276791	-0.3627602052014082	0.05786982535944297	-6.2685553818111615	3.644130163806862e-10	3.25439353103362e-8	PEX3	8504
ENSG00000171431	83.07436565466796	-2.358968339566342	0.3766291283676517	-6.263372006807723	3.7674040122244774e-10	3.35311684804236e-8	KRT20	54474
ENSG00000164007	2.2620987469815312	-1.775489648762282	0.2835850629080681	-6.260871537291989	3.8283180412078206e-10	3.395859892108419e-8	CLDN19	149461
ENSG00000162878	729.2862433899134	0.8394704416854429	0.13410019157077055	6.260024179327273	3.8491778645249277e-10	3.402905732916417e-8	PKDCC	91461
ENSG00000255020	4.037025381649086	-2.1984387773812792	0.3516667369708432	-6.251483425239483	4.065722558637298e-10	3.5823231039230635e-8	AF131216.3	100129129
ENSG00000182798	4.48701285050542	-1.942614843302325	0.3108564033729098	-6.24923540973973	4.1246683950816245e-10	3.6221462956141795e-8	MAGEB17	645864
ENSG00000147257	1573.2201918819615	-0.9898597918702289	0.15843690422270684	-6.247659260489162	4.166493683989194e-10	3.646720136368615e-8	GPC3	2719
ENSG00000181408	6.290721067529708	-1.3364686897438718	0.2139845938478066	-6.245630424657653	4.220941478842726e-10	3.6767560851249915e-8	UTS2R	2837
ENSG00000269586	5.634539466975568	-3.5015932794236666	0.5606727330904979	-6.245342555045344	4.2287230738009955e-10	3.6767560851249915e-8	CT45A10	102723631
ENSG00000186326	17.368127099057304	-0.8996136414859531	0.14408086200308787	-6.2438107947096615	4.2703651868351374e-10	3.700749041025385e-8	RGS9BP	388531
ENSG00000136574	20.50431006776632	-2.049389308351735	0.3283952096246029	-6.240618767534536	4.358433183136687e-10	3.7646859740897056e-8	GATA4	2626
ENSG00000101188	34.991902194867556	1.6165831289928851	0.25907193391159045	6.2399006506994	4.378488950747662e-10	3.769650045995005e-8	NTSR1	4923
ENSG00000104760	2341.896214876522	1.817725531361319	0.2914855513600119	6.236074216647047	4.4868829150559766e-10	3.850388612285007e-8	FGL1	2267
ENSG00000285722	14.020162792372728	-2.50737530048333	0.402271684679607	-6.233039500357457	4.574707584874917e-10	3.91300880920551e-8	AC207130.1	124905143
ENSG00000164900	4.545738809825601	-1.9990731025572748	0.32075640888222506	-6.232371504356416	4.5942635086996685e-10	3.917018515750575e-8	GBX1	2636
ENSG00000175868	38.549852173583844	1.6821727474955424	0.2700209521133067	6.229786001160629	4.670727432903224e-10	3.957465167455144e-8	CALCB	797
ENSG00000253877	6.08378161928273	-2.5250697475239803	0.40532429252808466	-6.229751816193005	4.671746696065856e-10	3.957465167455144e-8	LINC01608	101927459
ENSG00000134202	1026.407352454561	-0.7630079701779533	0.1227812334659092	-6.214369644607016	5.153109205222336e-10	4.323524267884791e-8	GSTM3	2947
ENSG00000167535	1891.8390849937764	0.51047117625188	0.08223447708191856	6.207508022983716	5.383136159257694e-10	4.473776722890977e-8	CACNB3	784
ENSG00000118849	1707.984060244916	-0.9172549687124222	0.14779653082294605	-6.206200941287685	5.42807659247258e-10	4.494434227955281e-8	RARRES1	5918
ENSG00000121064	7670.313353974201	-0.5545461064369478	0.08938366839141848	-6.204109950025149	5.500731983961812e-10	4.528649503671061e-8	SCPEP1	59342
ENSG00000123999	640.7479689661499	1.7778435781673212	0.28658867539607463	6.203467655204048	5.523239619528093e-10	4.5330139494226676e-8	INHA	3623
ENSG00000232453	54.284876484256046	-0.5720886902938487	0.09234192473643807	-6.195329931953463	5.816306429217265e-10	4.7587140645257404e-8	LINC02777	105378753
ENSG00000128342	1941.4600980771356	0.8450825928437082	0.13649772834446453	6.191184300965543	5.971383849552483e-10	4.855435417174697e-8	LIF	3976
ENSG00000036828	43.75850423213042	-1.721135165859641	0.2781824994597457	-6.187072045158244	6.129195751166523e-10	4.968420371214832e-8	CASR	846
ENSG00000140015	10.377743414381717	-2.4561914588439535	0.3970268927615985	-6.18646117838374	6.152982846340056e-10	4.972402855424195e-8	KCNH5	27133
ENSG00000095627	88.72263941456971	-1.4350964321768431	0.23209705750548557	-6.183173744643121	6.282550099798399e-10	5.048807519194514e-8	TDRD1	56165
ENSG00000113838	485.65770472979204	-0.3600566716110223	0.05823886709810158	-6.182412013690408	6.31294985992777e-10	5.055156962303863e-8	TBCCD1	55171
ENSG00000285825	19.11215524395365	-0.7476525870439158	0.12099065940411603	-6.179424021045389	6.43358871988401e-10	5.136148328040734e-8	CCDC15-DT	105369547
ENSG00000185269	409.26079198708726	-1.3194953620409708	0.21355015410344788	-6.178854646959334	6.456830720397373e-10	5.1391300703585744e-8	NOTUM	147111
ENSG00000235269	38.38127970826466	-1.330194444999368	0.2154150769502673	-6.175029453980461	6.615113725104581e-10	5.233488621257664e-8	LINC02331	105370503
ENSG00000183741	3074.5540055540473	-0.5488468312744759	0.08892280146968784	-6.172172066143999	6.735813576181529e-10	5.313024211512048e-8	CBX6	23466
ENSG00000162639	468.78153808436724	-0.6679575245006542	0.10826049347831435	-6.16991021414892	6.832878206609289e-10	5.373497801585723e-8	HENMT1	113802
ENSG00000187621	19.291890069197105	-1.4368393201740934	0.23294537151792086	-6.168138524544821	6.909859870245035e-10	5.417864829809686e-8	TCL6	124903372
ENSG00000179331	38.298738766098616	-0.8148208160219296	0.13218788641026263	-6.164111085739166	7.088017315489988e-10	5.541062794557381e-8	RAB39A	54734
ENSG00000248810	39.148261933602846	-1.1969351074174877	0.1942621112993719	-6.161443934751252	7.208459287255482e-10	5.618546151560523e-8	LINC02432	100507639
ENSG00000086570	253.0779193119846	-1.3272427499699668	0.2154453552166603	-6.160461192747643	7.253338923972577e-10	5.636849969087243e-8	FAT2	2196
ENSG00000254837	275.1023712400692	-0.4099122751090898	0.06661316455772988	-6.153622603439623	7.573277970659686e-10	5.86817670991263e-8	AP001372.2	100287896
ENSG00000068650	16186.797729153315	0.6594711315820442	0.10722544994736237	6.150322818936947	7.732539762656449e-10	5.97401055856845e-8	ATP11A	23250
ENSG00000128394	508.44852319905203	-0.48420427880193895	0.07889658801084011	-6.137201760048368	8.398769197357347e-10	6.469753640478928e-8	APOBEC3F	200316
ENSG00000100314	21.202508557958748	-1.0735329137922824	0.17494297194338826	-6.136473514007061	8.437342329542651e-10	6.480518474396534e-8	CABP7	164633
ENSG00000204934	65.47413517664774	-0.6201681387741446	0.10121553469560292	-6.1272031080925204	8.943727335146388e-10	6.849491181524174e-8	ATP6V0E2-AS1	401431
ENSG00000112041	11.40492130460839	-0.9177776775018083	0.14980779083881066	-6.126368143892553	8.990764741069686e-10	6.865556437782054e-8	TULP1	7287
ENSG00000116106	1323.24800672863	0.7247713468401157	0.11832147637053832	6.12544205052348	9.043218082181442e-10	6.885652611996246e-8	EPHA4	2043
ENSG00000166813	225.86239195667136	-0.6084323646263972	0.09933673869526151	-6.1249480566591235	9.07131951441302e-10	6.887144455539223e-8	KIF7	374654
ENSG00000183668	2.3558696705810225	-2.9912232388835	0.4899185711441458	-6.1055518509899684	1.0244608867968748e-9	7.711263446475334e-8	PSG9	5678
ENSG00000162975	70.28949489113143	1.2455246233708053	0.20439412469199825	6.093739853078888	1.1030286109974312e-9	8.27899964579126e-8	KCNF1	3754
ENSG00000168676	29.03416999554779	-1.0223965992050117	0.16825991841566118	-6.076293206557562	1.2299243417098464e-9	9.179137898681558e-8	KCTD19	146212
ENSG00000178031	192.73959939074015	-0.8421293685994361	0.13872362868018825	-6.070554646035614	1.2746923162179163e-9	9.459653259369297e-8	ADAMTSL1	92949
ENSG00000077935	112.3197988557459	-1.2433000693110963	0.20484325440866472	-6.069519218000208	1.2829373974605945e-9	9.494097116881843e-8	SMC1B	27127
ENSG00000154642	829.4698042346065	-0.4611944924863006	0.07611523081139131	-6.059161715335413	1.3683277305980352e-9	1.0097645395687742e-7	C21orf91	54149
ENSG00000122012	21.465726009233645	-1.0888861084270627	0.17988671428129285	-6.053176927365227	1.420167376191846e-9	1.0450924448540274e-7	SV2C	22987
ENSG00000171853	2169.097066525508	0.24518868125757348	0.04050933205840058	6.052646854411112	1.4248500210431397e-9	1.045617654718148e-7	TRAPPC12	51112
ENSG00000156009	15.195688443559021	-1.8326100104209433	0.30291066190730986	-6.050001670069041	1.4484433255065195e-9	1.0541226356483221e-7	MAGEA8	4107
ENSG00000187690	4.399050418511976	-1.905316646054883	0.31518592885979907	-6.045056176674707	1.493579518600471e-9	1.0839766506206449e-7	EZHIP	340602
ENSG00000163121	56.41264863915386	-0.9960285022713073	0.1647822835697248	-6.044512071893062	1.4986283354607298e-9	1.0846528433437617e-7	NEURL3	93082
ENSG00000215218	75.63899581853715	-1.0067263191431652	0.16658156412678204	-6.043443789355736	1.508589498287422e-9	1.0888709680104692e-7	UBE2QL1	134111
ENSG00000124391	34.06534953284606	1.2822614565098194	0.21286486738194374	6.023828508107239	1.7033885134323182e-9	1.2241556923963504e-7	IL17C	27189
ENSG00000205642	2.817112918392624	-2.036836743363433	0.33814377771678944	-6.023581912748887	1.7059870692387173e-9	1.2241556923963504e-7	VCX3B	425054
ENSG00000285043	45.180723331729745	-0.5007049307281356	0.08312931251604895	-6.023205480395011	1.7099612632448544e-9	1.2241556923963504e-7	AC093512.2	112694756
ENSG00000163377	4.967731918164648	-1.549088833616637	0.2573591783037158	-6.019170731842017	1.7531288227638373e-9	1.2516579630274606e-7	TAFA4	151647
ENSG00000105443	3175.127583889784	0.3168987266423019	0.05267467438963938	6.0161497021922345	1.7861440322167834e-9	1.271427070155848e-7	CYTH2	9266
ENSG00000224652	51.05425623607973	-0.9628733085592915	0.16005852160847475	-6.0157578545840416	1.7904704612936787e-9	1.271427070155848e-7	LINC00885	401109
ENSG00000171772	1.6569110673747647	-2.5897993895581437	0.43065797515092363	-6.0135874382694325	1.8146197968382514e-9	1.2849123648053938e-7	SYCE1	93426
ENSG00000275874	13.828283987793533	-1.6712414827431719	0.27792983936538507	-6.0131775938820535	1.8192154567182082e-9	1.2849123648053938e-7	PICSAR	378825
ENSG00000197217	2842.1724639086647	0.3535790682397107	0.05888678517050012	6.0043873547513575	1.920556957382986e-9	1.3528629155683094e-7	ENTPD4	9583
ENSG00000173482	2442.9632759979445	0.5391772887824927	0.08992480009795287	5.995868639075986	2.0240058720626013e-9	1.4143881883153643e-7	PTPRM	5797
ENSG00000175505	914.9935736590166	0.6634411476583633	0.11068253896433228	5.994090430760346	2.0462748718829317e-9	1.4261669708930115e-7	CLCF1	23529
ENSG00000167941	12.170982312386679	-1.5220693122377007	0.2539697953193692	-5.993111544322369	2.058635420512507e-9	1.430996046263905e-7	SOST	50964
ENSG00000084628	41.00469746526422	-1.2200503140244678	0.20365897464429272	-5.9906533269912945	2.089997268940243e-9	1.4489731065850185e-7	NKAIN1	79570
ENSG00000132334	3164.704569310134	0.5087447691938385	0.08494682644433565	5.988979111859006	2.1116227838678975e-9	1.4524987530287143e-7	PTPRE	5791
ENSG00000136379	3200.3631134399093	0.6240339186955102	0.10418353687359067	5.989755554686833	2.1015666521796445e-9	1.4524987530287143e-7	ABHD17C	58489
ENSG00000139289	3674.7178566943408	0.646291940350127	0.10792729218966218	5.988216022453235	2.1215516356640357e-9	1.45552806879086e-7	PHLDA1	22822
ENSG00000124664	2075.960955678292	0.87892022796787606	0.1469797362912376	5.979873485596083	2.233109895584371e-9	1.5135203625354766e-7	SPDEF	25803
ENSG00000148396	8006.987257452326	0.3373940315181215	0.056414885528572614	5.9805852366259	2.2233734462507747e-9	1.5135203625354766e-7	SEC16A	9919
ENSG00000265417	5.373940586274397	-2.266041725156737	0.37889229756265275	-5.980701480958529	2.221787206903968e-9	1.5135203625354766e-7	AP005119.2	100129774
ENSG00000198732	1237.5604163099213	1.4342244233084633	0.2398755208805731	5.979036201957936	2.2446167511502383e-9	1.5162673925398213e-7	SMOC1	64093
ENSG00000188095	70.49860863995424	-1.0054165144513554	0.1682813412851469	-5.97461671491976	2.3063176883060315e-9	1.5539626470184758e-7	MESP2	145873
ENSG00000068985	14.398496474065395	-3.226677061549995	0.5401997529928102	-5.973118357928868	2.3276090242357613e-9	1.5643076465176308e-7	PAGE1	8712
ENSG00000224609	15.239544198838733	-0.645289633947895	0.10806087937977615	-5.971537874312935	2.3502748295640504e-9	1.5755213838388018e-7	AC093425.1	729467
ENSG00000139292	132.6004170777639	-1.2234733056255325	0.20500495628816703	-5.968018177598332	2.4015261995657162e-9	1.6017267779128808e-7	LGR5	8549
ENSG00000164175	9.796981121436481	-1.11402014488827	0.18665477945812065	-5.96834513491909	2.3967197779361887e-9	1.6017267779128808e-7	SLC45A2	51151
ENSG00000163631	357.08519785223876	-1.8904468504233622	0.3169037816731448	-5.965365387697307	2.4408720727439707e-9	1.623857948394947e-7	ALB	213
ENSG00000165325	46.48767585078425	-1.00737429790122	0.16890173023981775	-5.9642627489421445	2.4574103739593243e-9	1.6307424761198587e-7	DEUP1	159989
ENSG00000152580	296.41161638880686	-0.94473571345104	0.15849743849413467	-5.960574015749793	2.5135342141023295e-9	1.6637442332602402e-7	IGSF10	285313
ENSG00000170477	326.3393010525364	-1.3615285557344234	0.22843791108532652	-5.960168998506833	2.5197720594831498e-9	1.6637442332602402e-7	KRT4	3851
ENSG00000188522	1009.1605060340087	0.4562031692078667	0.07659200614367354	5.956276538208274	2.5804954160439676e-9	1.6953404422862427e-7	FAM83G	644815
ENSG00000056487	8.959339833884481	-1.2336063580453263	0.2072252518986581	-5.9529731378906074	2.63314529859925e-9	1.7256271863581405e-7	PHF21B	112885
ENSG00000169181	3.721795737068989	-1.2853271902797057	0.215938533918518	-5.952282656344742	2.644281706092155e-9	1.72862534856074e-7	GSG1L	146395
ENSG00000110888	886.7449273274455	0.4850347864257964	0.0815027031580364	5.951149687456355	2.6626542092282993e-9	1.736327355002959e-7	CAPRIN2	65981
ENSG00000180767	40.402102204598	-0.842081052083189	0.1415125646291981	-5.950574454569977	2.672029850428922e-9	1.7381389236925912e-7	CHST13	166012
ENSG00000091137	321.1999594082893	1.3115643717698848	0.22059383404129718	5.945607579966845	2.754332824031904e-9	1.7852464379901576e-7	SLC26A4	5172
ENSG00000108342	136.66940745349174	1.3229777923849881	0.22252163114465232	5.945389603606554	2.7580007601518094e-9	1.7852464379901576e-7	CSF3	1440
ENSG00000140459	61.16422146708721	-1.0234885008779493	0.17238999598699345	-5.937052756560014	2.9019130974562957e-9	1.8692151724324233e-7	CYP11A1	1583
ENSG00000172508	169.38883748150678	0.7546414916504703	0.1271599173430157	5.93458620781275	2.9458751405687037e-9	1.8929044043483535e-7	CARNS1	57571
ENSG00000105642	23.658540592889906	-0.8675416355719269	0.1464217079686794	-5.9249523011813245	3.1238805076527768e-9	1.9975396110221456e-7	KCNN1	3780
ENSG00000175093	27.51572495055757	-0.9954218938638517	0.16806442259086524	-5.922859094854949	3.1639192829382655e-9	2.0182434263682472e-7	SPSB4	92369
ENSG00000126890	45.93269388558117	-3.6298941860725167	0.6134666504235772	-5.917019586258197	3.278276680169849e-9	2.0861400758230597e-7	CTAG2	30848
ENSG00000135643	941.8955142031388	0.9591926275373946	0.1621517809343052	5.9153998926845315	3.3107022187323136e-9	2.101697589216935e-7	KCNMB4	27345
ENSG00000099937	683.1660022271556	-1.4400162706811062	0.24353126419606433	-5.913065311900836	3.3579894781662275e-9	2.116417052686346e-7	SERPIND1	3053
ENSG00000172901	13.438010768714733	-0.9840333201392952	0.16641116585851817	-5.91326498473014	3.3539194968871272e-9	2.116417052686346e-7	LVRN	206338
ENSG00000173065	2258.9151811349047	0.32907746673619354	0.05567984022396142	5.910172612071854	3.417494291591768e-9	2.1395176843996465e-7	FAM222B	55731
ENSG00000173281	3544.6617054927306	0.5568652763331211	0.09422265196395928	5.910099797935271	3.4190052956244113e-9	2.1395176843996465e-7	PPP1R3B	79660
ENSG00000196368	46.897822122639454	-0.8641993996290765	0.14620764878574283	-5.910767369602536	3.405176486794284e-9	2.1395176843996465e-7	NUDT11	55190
ENSG00000138685	161.89749254196062	-0.7095158112254722	0.12007229857945596	-5.909071614515327	3.4404112247188257e-9	2.1478112254790868e-7	FGF2	2247
ENSG00000288009	19.82856372057963	-0.6848346839512996	0.11603357402302925	-5.902039041005323	3.590361709865997e-9	2.2361248048798981e-7	AL353135.2	101929004
ENSG00000230533	16.5943915562984	-1.463070820798987	0.24798603951092	-5.89981123003725	3.63917693357954e-9	2.2558615603565408e-7	AL356234.2	102723649
ENSG00000204044	7.363236307600759	-1.085495814321154	0.18404018005250447	-5.898145796268374	3.676090910303713e-9	2.268070609647572e-7	SLC12A5-AS1	109729184
ENSG00000134193	210.69574586588118	2.183919994842118	0.3703004832239802	5.897696853722848	3.6861038320122804e-9	2.2689347068776524e-7	REG4	83998
ENSG00000237807	193.58099540757144	-0.7958467051887803	0.1349714091597851	-5.896409544384485	3.7149625709366938e-9	2.2760625332866792e-7	AC022034.1	100507516
ENSG00000155975	1602.253252363988	0.41573808264872847	0.07054402067051523	5.893314255370924	3.785255473207964e-9	2.3083924870755512e-7	VPS37A	137492
ENSG00000196132	82.37351177070661	1.4297528884876762	0.24289313071741614	5.886345506209735	3.94828484674656e-9	2.3967180711414316e-7	MYT1	4661
ENSG00000272727	5.238592112214875	-1.9429578003929464	0.33023827437179154	-5.883502765053544	4.016733819902608e-9	2.432663275524925e-7	LINC02266	105377466
ENSG00000258920	113.2507899674086	-0.558609730796954	0.09495613549168322	-5.882818713129707	4.0333763845079226e-9	2.4371399277491104e-7	FOXN3-AS1	400236
ENSG00000198830	8746.981862603252	-0.3290281448508204	0.055945821585056905	-5.881192473875539	4.073211683504496e-9	2.455578073270617e-7	HMGN2	3151
ENSG00000144535	1189.5180898706667	0.24116934177859028	0.041057167374246396	5.873988811265793	4.254320985597847e-9	2.5589060814058283e-7	DIS3L2	129563
ENSG00000135953	1076.7822552373625	0.3203736089031391	0.05457425246598958	5.870416806951125	4.347008728456132e-9	2.608700340573503e-7	MFSD9	84804
ENSG00000183251	2.2297131254647833	-2.308931124009235	0.39345445903224713	-5.868356733555274	4.40135475384583e-9	2.6353111588651903e-7	OR51B4	79339
ENSG00000261231	20.161100813528297	-1.5181905192959921	0.2588266238970186	-5.865665967578539	4.473335550894879e-9	2.6723361698033013e-7	LINC02133	101927132
ENSG00000091129	465.3295148264045	-0.9888127547932697	0.16863768764742895	-5.863533641783454	4.531189903063506e-9	2.7007737103214494e-7	NRCAM	4897
ENSG00000150656	10.0359106239209	-1.0748390165736568	0.18340105075138696	-5.860593558052602	4.6121559373558994e-9	2.7428272724523963e-7	CNDP1	84735
ENSG00000196104	122.41730535740467	-1.3856276698827978	0.23673012090177403	-5.85319546411981	4.822168250709379e-9	2.84843099921387e-7	SPOCK3	50859
ENSG00000169255	696.4337129156731	-0.6222032862258391	0.10637195462707762	-5.849317034806593	4.93595495979016e-9	2.909121552923306e-7	B3GALNT1	8706
ENSG00000221890	551.9827631371523	-0.7854362159277463	0.13428751603382935	-5.848914620848905	4.947909638792183e-9	2.909658023079912e-7	NPTXR	23467
ENSG00000083857	8234.551989633033	0.6288936347548423	0.1076124766223856	5.844058742014116	5.094405024031906e-9	2.9891336382654914e-7	FAT1	2195
ENSG00000133169	43.46386153375854	-1.5401309261193257	0.26360871234930505	-5.842488711368974	5.1426672461709974e-9	3.007082125242122e-7	BEX1	55859
ENSG00000169903	1314.69004516873	1.7925839385473923	0.30682731819559644	5.842321828086556	5.147823262418664e-9	3.007082125242122e-7	TM4SF4	7104
ENSG00000149548	129.45674470312412	-0.4840115819579899	0.0828751126130846	-5.840252479868999	5.2121770810056245e-9	3.0379381681215305e-7	CCDC15	80071
ENSG00000203808	11.049093016281043	-1.063568302248611	0.18215986763408873	-5.838653244879603	5.262446580878556e-9	3.0604670016168997e-7	BVES-AS1	154442
ENSG00000064270	1415.5037396349674	0.7062840652247256	0.12103390708859077	5.83542316540902	5.365421772146171e-9	3.1134809820967155e-7	ATP2C2	9914
ENSG00000169862	490.12579734656094	1.6060423205525636	0.2752454645428588	5.834945630148557	5.380811019509693e-9	3.1155487100875355e-7	CTNND2	1501
ENSG00000155265	1299.6144142813234	0.829799016368673	0.1422413757619788	5.833738684848117	5.4198982140030566e-9	3.1312986501734764e-7	GOLGA7B	401647
ENSG00000088538	215.63011454461792	-0.8713866485757378	0.14948458849420698	-5.829274156977774	5.566898097765337e-9	3.209188848700827e-7	DOCK3	1795
ENSG00000178127	47.386397224993786	0.6199180324288303	0.1063529760250105	5.828873394977187	5.58028178533014e-9	3.209880428701366e-7	NDUFV2	4729
ENSG00000155367	55.30934944958422	-0.6556202225103779	0.11249281675390718	-5.828107442136801	5.605948380137586e-9	3.2176189558763555e-7	PPM1J	333926
ENSG00000247416	1.996349538146412	-1.9040325590285592	0.32694258575902974	-5.823752065238483	5.754092106054647e-9	3.28832009835162e-7	AP000802.1	101928847
ENSG00000141837	81.99947159255592	-0.7748472307693599	0.1330711728023573	-5.822803049314027	5.786873636627722e-9	3.299895799934142e-7	CACNA1A	773
ENSG00000150433	738.6160396357726	-0.32613643064560316	0.05602228238905688	-5.821548439970541	5.83049014387059e-9	3.317586670416214e-7	TMEM218	219854
ENSG00000170965	46.948076141415946	-1.1737749208159458	0.20226525954922372	-5.803146439640038	6.5081903323051274e-9	3.6793621095403133e-7	PLAC1	10761
ENSG00000143643	1144.9786768354757	0.32264508356885924	0.05560510988411109	5.802435859605299	6.535839867471317e-9	3.687081398469632e-7	TTC13	79573
ENSG00000175697	62.179246614541384	-0.9316677351486846	0.16059756491527435	-5.801256922171889	6.581965976991249e-9	3.705168668030651e-7	GPR156	165829
ENSG00000179862	370.9345607305602	-0.7658084556021759	0.13208180440355688	-5.797986021317204	6.711604484106581e-9	3.770089981530658e-7	CITED4	163732
ENSG00000211452	91.53232924866307	-1.237916113159568	0.21353783388799333	-5.79717462999503	6.744145513614902e-9	3.7803087990677573e-7	DIO1	1733
ENSG00000145604	1163.7925885229738	-0.5335415308961484	0.09218776586877708	-5.787552457400995	7.141938774639659e-9	3.9863215469890213e-7	SKP2	6502
ENSG00000115194	49.57791467362182	-1.0860109542586625	0.1880025202357733	-5.776576574062411	7.623581538103474e-9	4.2371994856821946e-7	SLC30A3	7781
ENSG00000225556	99.35410981244185	0.7136167872453708	0.12362160201140868	5.772589706283803	7.806236074601709e-9	4.329585039692253e-7	C2CD4D	100191040
ENSG00000068615	164.93888239576088	-0.8996790631260312	0.15602668150911642	-5.766187259923645	8.108496219493315e-9	4.487780102994777e-7	REEP1	65055
ENSG00000114744	1678.2840833790767	-0.33344826378329834	0.05784813609172808	-5.764200652110196	8.204575883246555e-9	4.5314371413863835e-7	COMMD2	51122
ENSG00000237880	3.3940645714448765	-3.0078057476788405	0.5220493397662146	-5.761535392470381	8.335217990091001e-9	4.5939606265470173e-7	LINC01885	105373538
ENSG00000186867	2.6670490642574256	-1.6353597136281093	0.28401364523819184	-5.758032196856574	8.51001263736828e-9	4.6707558944055693e-7	QRFPR	84109
ENSG00000122729	3966.8592126689355	0.4287506101148674	0.07448896586561057	5.755894247322466	8.618432905153786e-9	4.7165186259821527e-7	ACO1	48
ENSG00000211454	77.36579956247607	1.0283299083559951	0.17866338956870556	5.7556834158267645	8.629197106560628e-9	4.7165186259821527e-7	AKR7L	246181
ENSG00000253301	6.696601936929584	-1.992563938517404	0.3462268014667753	-5.755082882307177	8.65992960117096e-9	4.7235164667256513e-7	LINC01606	100507651
ENSG00000249628	429.8118339125692	-1.5107180382466452	0.2626373947475743	-5.752105634837813	8.813869475667068e-9	4.787657553328843e-7	LINC00942	100292680
ENSG00000136110	140.58697237539317	-2.2174651760071606	0.38609042073206973	-5.74338304432056	9.280346989575932e-9	5.030673692188846e-7	CNMD	11061
ENSG00000114115	829.9623317648834	-0.7615666080634649	0.13269180224931248	-5.739364415539173	9.503253084542772e-9	5.133834381029975e-7	RBP1	5947
ENSG00000180336	66.75914859274398	-1.0583501966033437	0.18441615302486442	-5.738923512088709	9.528023714206827e-9	5.133834381029975e-7	MEIOC	284071
ENSG00000085741	101.36699513426937	-0.8566174990026185	0.1493544766905954	-5.735465839281122	9.724469161966931e-9	5.228390613714669e-7	WNT11	7481
ENSG00000273820	562.3062704119662	0.6421340181618839	0.11198156680660858	5.734283208153759	9.79255880837235e-9	5.254276207873108e-7	USP27X	389856
ENSG00000226754	21.78551963305025	-0.547459555114555	0.09550292229107553	-5.732385376083026	9.902795570315e-9	5.302624985771315e-7	AL606760.1	100507564
ENSG00000234327	41.805850791909045	-0.5696709624435664	0.09941196083115642	-5.7304066601312575	1.0019014721953804e-8	5.353974499997422e-7	AC012146.1	101928000
ENSG00000185798	440.72749639452803	-0.3450163825294078	0.060223843011813154	-5.728900137803087	1.0108387608957692e-8	5.390799019392519e-7	WDR53	348793
ENSG00000053108	986.900801869059	1.2052407066955282	0.2104239217559794	5.727679137608698	1.0181390257953272e-8	5.407837224713285e-7	FSTL4	23105
ENSG00000244503	13.304558692044795	1.2446400435736729	0.21736960725544824	5.725915684758071	1.0287730952982119e-8	5.45332539147513e-7	AC108751.5	100421817
ENSG00000163918	942.7786254235048	-0.5130108511383582	0.08964475499866226	-5.722709054712835	1.0483871719330988e-8	5.546136555136042e-7	RFC4	5984
ENSG00000156222	11.435438216434662	-0.9670577194886774	0.1690110844024855	-5.721859740191429	1.0536427777547691e-8	5.562769334659197e-7	SLC28A1	9154
ENSG00000231431	8.09067568236332	-2.4256812236884198	0.42420453471899855	-5.718187867310846	1.0766606945989689e-8	5.672925199841967e-7	FAR2P4	100420005
ENSG00000116254	13.44373464539703	-0.9320195886988174	0.1631487697270809	-5.7126976210603475	1.1119916460024308e-8	5.847389204378051e-7	CHD5	26038
ENSG00000113396	15.225732123199148	-1.4264267957640728	0.24983455696111592	-5.70948556162341	1.1331816953497668e-8	5.946946566531794e-7	SLC27A6	28965
ENSG00000124299	2989.0829057179008	-0.32597899581204803	0.05713239150100763	-5.705677414296561	1.1588128362951405e-8	6.069368622702878e-7	PEPD	5184
ENSG00000124279	580.7520943488578	-0.36881013643803473	0.06464815803405867	-5.704882360975142	1.1642346740575425e-8	6.085667160326579e-7	FASTKD3	79072
ENSG00000138650	26.747383912917435	-0.911566375159663	0.15983520530260337	-5.703163914569799	1.1760379123268446e-8	6.135191841633806e-7	PCDH10	57575
ENSG00000179935	8.186826817027493	-0.7930163445798989	0.13912786121662624	-5.6999104107921905	1.1987040659073289e-8	6.24107877793055e-7	LINC00652	29075
ENSG00000100206	43.011870749962334	-0.6855576146975304	0.1203153243577267	-5.698007451313526	1.2121575483025218e-8	6.298676648921092e-7	DMC1	11144
ENSG00000235034	12.469521738225387	-1.285564228946086	0.2256336497430236	-5.697573169650129	1.2152483189678674e-8	6.299578876234372e-7	C19orf81	342918
ENSG00000285884	15.112910616649074	-0.6613629297078762	0.1162702080088562	-5.688154696149686	1.2841946662720164e-8	6.620764869459153e-7	AL022345.4	105378268
ENSG00000251596	7.466783604337294	1.0229950235763337	0.1800134190187067	5.682882027089467	1.3244363293738538e-8	6.801613079406273e-7	HADHAP1	3031
ENSG00000121552	459.0366107670975	-0.8085610399361557	0.14230340016953907	-5.6819516538104	1.3316630875276593e-8	6.825421019633498e-7	CSTA	1475
ENSG00000112773	2967.40188297926	0.5937613824901795	0.10453916495005186	5.67979840640467	1.3485358730984298e-8	6.898481082869541e-7	TENT5A	55603
ENSG00000143324	8177.583469579083	0.5154623004965242	0.09077454258800378	5.678489649196476	1.3588925473633462e-8	6.937989178350263e-7	XPR1	9213
ENSG00000153976	95.92470418535439	-0.7895557418245098	0.13914784496119498	-5.674221846875876	1.3932048789864701e-8	7.072058292273325e-7	HS3ST3A1	9955
ENSG00000177699	27.45918892132161	-1.03877595406082	0.1830665713901194	-5.67430714506125	1.3925109262907e-8	7.072058292273325e-7	AC011944.1	100129540
ENSG00000185950	3170.018289225186	0.7313312741373857	0.1290070873124239	5.6689232302895	1.436977305384911e-8	7.275053463880798e-7	IRS2	8660
ENSG00000242808	55.7337018672796	-0.8118640132087301	0.14337320854997299	-5.662592205472988	1.4910320971238737e-8	7.510753460559934e-7	SOX2-OT	347689
ENSG00000102290	4.451894192988827	-1.4355406265698853	0.25354790787743714	-5.661812154505386	1.4978273713029077e-8	7.530584369651738e-7	PCDH11X	27328
ENSG00000253641	37.42532196353004	1.0942785935410329	0.19337425194317873	5.658864003582942	1.523782395862981e-8	7.646485184573378e-7	AC104964.1	101929191
ENSG00000176769	11.714818945911581	-1.4874448874669142	0.2629026381433961	-5.657778476363599	1.5334488066652285e-8	7.680362891938298e-7	TCERG1L	256536
ENSG00000139445	18.141635501680867	-1.6141165124565966	0.285607295709553	-5.651524091660686	1.5903139225190358e-8	7.950060775856546e-7	FOXN4	121643
ENSG00000107554	1990.3450826178332	0.36327319781384904	0.06428466168879034	5.651008938531833	1.5950879583634115e-8	7.958824292250773e-7	DNMBP	23268
ENSG00000138083	37.07666990970728	-1.613618302125793	0.2857969292144557	-5.646030930286761	1.64194317909637e-8	8.177125340887309e-7	SIX3	6496
ENSG00000169551	2.6419851376527848	-1.807119566605942	0.32041221898202926	-5.639983307588206	1.700666502117042e-8	8.45359603741009e-7	CT55	54967
ENSG00000143772	2505.409969198208	0.43058629751427135	0.07637005427914723	5.638156232551514	1.7188053528429682e-8	8.526847490526717e-7	ITPKB	3707
ENSG00000158164	30.52824544722227	-0.9027287455340024	0.16036452270892906	-5.6292297715530735	1.8101612680263143e-8	8.947223003030629e-7	TMSB15A	11013
ENSG00000142207	2612.527566679178	0.4135155019915825	0.07347928175940875	5.627647577524577	1.8268384951618254e-8	9.012745347385449e-7	URB1	9875
ENSG00000146592	479.09429072645963	-0.6846844130177928	0.12167880899965217	-5.626981547951789	1.833903361932326e-8	9.030688611234977e-7	CREB5	9586
ENSG00000198183	24662.11337885026	1.8227891122759632	0.3240181739681917	5.625576769205863	1.8488915606750317e-8	9.070586250648735e-7	BPIFA1	51297
ENSG00000215866	5.338254928037788	-1.2085425861990389	0.2149465856722278	-5.622525160934384	1.8818614731043787e-8	9.215174815787148e-7	LINC01356	100996702
ENSG00000123106	1201.318159561224	0.3136686699859625	0.05582284691241463	5.619001669300472	1.9206400119779384e-8	9.370233539918294e-7	CCDC91	55297
ENSG00000225210	21.202998179988185	-0.9869406652951981	0.1756382117310864	-5.619168263944004	1.9187891716002285e-8	9.370233539918294e-7	DUXAP9	503638
ENSG00000164603	757.144432086135	-0.42101998396222373	0.07493377271049098	-5.618561147172556	1.9255424997285864e-8	9.376786904870538e-7	BMT2	154743
ENSG00000058335	712.0640986852442	-1.008980397132723	0.17959154623360254	-5.618195390000698	1.9296221723550437e-8	9.379316629279266e-7	RASGRF1	5923
ENSG00000164591	39.201789539586976	-0.6358596465496815	0.11323018140376997	-5.615637444598413	1.9583891195026785e-8	9.501613508894672e-7	MYOZ3	91977
ENSG00000182111	7.705961357419063	-2.674979626388628	0.4770120852599293	-5.607781666435142	2.0493632385250255e-8	9.906509086044367e-7	ZNF716	441234
ENSG00000116604	4534.704358398362	0.30665317726969543	0.054756467508996605	5.600309720843692	2.1396915981782865e-8	1.0305333666180431e-6	MEF2D	4209
ENSG00000147488	30.448299170607907	-0.8657419379296989	0.15458821532296266	-5.600310063228351	2.1396873718503806e-8	1.0305333666180431e-6	ST18	9705
ENSG00000116205	567.6366869205343	-0.22169446044495794	0.03960457540098061	-5.597698200280889	2.1721645659733833e-8	1.0442641512877515e-6	TCEANC2	127428
ENSG00000231948	19.55369949442679	0.8534881550141514	0.15253565352044823	5.595335485940909	2.2019555905237698e-8	1.0555394656845845e-6	HS1BP3-IT1	100874343
ENSG00000100593	12.985853143523416	-1.359624517922827	0.24311315506762732	-5.592558401640657	2.2374785589404797e-8	1.0678690694798358e-6	ISM2	145501
ENSG00000174684	1087.9616746912823	-0.32903123915200005	0.058831849979479336	-5.592739974465648	2.2351390793756303e-8	1.0678690694798358e-6	B4GAT1	11041
ENSG00000178053	1257.947314837149	-0.5286315608601012	0.09454353601325097	-5.591408817055559	2.2523456685054263e-8	1.0730207348422326e-6	MLF1	4291
ENSG00000135773	452.1782868189163	1.0722505563785811	0.19187201089889513	5.588363572963186	2.2921935125341296e-8	1.0900331784785495e-6	CAPN9	10753
ENSG00000172243	1205.311604328246	-0.5934366937491297	0.106201184566255	-5.587853809473343	2.29893042642196e-8	1.0912670645781356e-6	CLEC7A	64581
ENSG00000135245	1192.0828333592247	-0.7354979002280728	0.13181625387883808	-5.579720850693591	2.4090489067980287e-8	1.1333284544570369e-6	HILPDA	29923
ENSG00000196233	2373.3364921651314	0.316000362974612	0.05671998435911684	5.571235016108038	2.5293985043232925e-8	1.18782537604986e-6	LCOR	84458
ENSG00000117748	2449.7258838313464	-0.2764076891482519	0.049623469051452075	-5.5701000843302335	2.5459304575446478e-8	1.1913417034460701e-6	RPA2	6118
ENSG00000169594	19.06638103528222	-1.2832081936056425	0.23036926707803976	-5.570223015776421	2.5441347284212976e-8	1.1913417034460701e-6	BNC1	646
ENSG00000174469	307.38402760074325	-1.266695548111551	0.22744067445523145	-5.569344846279386	2.556989668532017e-8	1.1943952627212055e-6	CNTNAP2	26047
ENSG00000169692	6471.8783433921135	0.5020485226268082	0.09030281607550943	5.559610922952892	2.703767141483396e-8	1.2584937339643122e-6	AGPAT2	10555
ENSG00000060688	1930.221822679057	-0.2695275956235656	0.04850932754916366	-5.556201440854904	2.7570867262527572e-8	1.2797101431080548e-6	SNRNP40	9410
ENSG00000242515	17.43551655686531	-2.696668088240441	0.4853547658966911	-5.5560762512723185	2.7590638120530465e-8	1.2797101431080548e-6	UGT1A10	54575
ENSG00000079335	337.6589405056713	-0.4119946420651061	0.0741695335071746	-5.554769223744044	2.779787680836899e-8	1.2870563524015482e-6	CDC14A	8556
ENSG00000154645	124.58982566053162	-1.0193510484870216	0.18363502538763907	-5.550962003763998	2.8410183629978537e-8	1.3130987504066397e-6	CHODL	140578
ENSG00000283599	5.4362721520743795	-2.105694337674417	0.379397513932327	-5.550100515550581	2.8550539744667286e-8	1.317274902930402e-6	BX276092.9	101059915
ENSG00000105255	40.91187280704131	-0.9345088780993592	0.16843075088255707	-5.548326972376742	2.8841611884539255e-8	1.3283780858359907e-6	FSD1	79187
ENSG00000110148	5.350420870795372	-1.522147263664816	0.27464655260645454	-5.542204150095142	2.9868778086633845e-8	1.3685094933780324e-6	CCKBR	887
ENSG00000125207	23.148940167606966	1.6444613655499474	0.29676770255714713	5.54124101571761	3.0033551075794714e-8	1.3736699706455064e-6	PIWIL1	9271
ENSG00000117419	2437.9019798278387	-0.2636341657345542	0.04764230288411031	-5.533615081030889	3.136969965743368e-8	1.432295905502756e-6	ERI3	79033
ENSG00000240204	213.02045616747782	0.9723888382917528	0.17579290640543777	5.531445256665227	3.176029866784405e-8	1.4476212256130648e-6	SMKR1	100287482
ENSG00000233622	252.77235491080785	-0.8622847461726951	0.15596597054309788	-5.528672332625411	3.2266336381264426e-8	1.4681461691958743e-6	CYP2T1P	171523
ENSG00000165194	69.69373388179856	-0.9959614305009465	0.18022999174394908	-5.526058237387587	3.275054577743315e-8	1.4875676518622266e-6	PCDH19	57526
ENSG00000232000	49.57778418060647	-0.6693062717840164	0.12112472985735231	-5.525760697854627	3.280610384254901e-8	1.4875676518622266e-6	CLCN3P1	100419056
ENSG00000215869	10.494131519221426	-1.3560041005484398	0.2454949000120088	-5.523553037077791	3.322119460902228e-8	1.5038013264169965e-6	AC092506.1	100129138
ENSG00000249803	2.9607226155357202	-2.710663944017851	0.4909341313881731	-5.5214412091356015	3.362303164535602e-8	1.5193803922759937e-6	AC112178.1	124901076
ENSG00000166532	2109.7807725853977	0.7735728807026699	0.14013658921007008	5.520134927381847	3.38739458028064e-8	1.5280977776968058e-6	RIMKLB	57494
ENSG00000183137	476.99844305803026	-0.30690891650420915	0.055725179476494253	-5.507544693214816	3.638730482019196e-8	1.6386727273298413e-6	CEP57L1	285753
ENSG00000243811	20.337372126238602	-0.5314449534787472	0.09654847543691963	-5.50443651309615	3.703508888528388e-8	1.6649990045781634e-6	APOBEC3D	140564
ENSG00000255507	9.506049931356124	-0.64606612871364	0.11739541500529674	-5.503333572989118	3.7267633041050266e-8	1.6697547490926349e-6	UVRAG-DT	100506113
ENSG00000168824	72.1231603905457	-0.9295664950350172	0.16892916813657258	-5.502699772270821	3.7401903756485474e-8	1.670090092312898e-6	NSG1	27065
ENSG00000251191	20.701900637399312	1.0823845260036673	0.19669136326202924	5.5029590931338	3.73469100059136e-8	1.670090092312898e-6	LINC00589	619351
ENSG00000188672	81.43332179372788	-0.758287995792677	0.1378355812502494	-5.501395132625126	3.767977013488354e-8	1.6768134192626804e-6	RHCE	6006
ENSG00000284059	2.9004719321309778	1.9644051390492232	0.35705474790487113	5.501691688952398	3.761643333376463e-8	1.6768134192626804e-6	MIR5572	100847042
ENSG00000136709	3757.0965805164874	0.18778939410814408	0.034161463766550194	5.497112049748331	3.8606141182871955e-8	1.7146530301947553e-6	WDR33	55339
ENSG00000144191	357.48770180215894	1.4417108159200969	0.262278736472522	5.496865034924933	3.8660235336332685e-8	1.7146530301947553e-6	CNGA3	1261
ENSG00000166863	7.8115948347172655	-1.4727860790347636	0.2679923703616446	-5.495626898061687	3.893248627454153e-8	1.7238257998366329e-6	TAC3	6866
ENSG00000135454	241.77338744744486	-0.9765236963223481	0.17779145629729864	-5.492523187893958	3.9623150744116596e-8	1.7514629301237446e-6	B4GALNT1	2583
ENSG00000172000	9.898522268542166	-1.1337430798403023	0.20644048969419562	-5.491863933861707	3.9771376074721534e-8	1.7550701887580214e-6	ZNF556	80032
ENSG00000157181	2195.313631035481	0.30028541614859355	0.05469381324931386	5.490299511204051	4.012527277464005e-8	1.767726272989786e-6	ODR4	54953
ENSG00000257279	14.41652990390202	0.8657012805848856	0.15776261360916582	5.487366498184012	4.0797012718350155e-8	1.791328833441558e-6	AC127164.1	100506551
ENSG00000151079	6.905885658993265	-0.9355831443726881	0.17064327033454957	-5.482684096117348	4.18920690003177e-8	1.8302596315312932e-6	KCNA6	3742
ENSG00000136872	68.0807418559573	1.133649705750776	0.20683868239766973	5.480839911613882	4.2331138820283086e-8	1.846380550033705e-6	ALDOB	229
ENSG00000184436	1270.0176965594073	-0.3552891176658359	0.0648879677946301	-5.4754237147682465	4.3646596252898565e-8	1.9006108731944013e-6	THAP7	80764
ENSG00000143862	2843.7546021036674	0.24570388112202657	0.044902519812261295	5.471939707377703	4.4513628851120104e-8	1.935167577694322e-6	ARL8A	127829
ENSG00000181350	251.11503184328384	0.6955667973364652	0.1271728879134966	5.469458221390647	4.514133108001226e-8	1.9560006041166496e-6	LRRC75A	388341
ENSG00000174007	134.43823052820477	-0.408077351803081	0.07462303571737065	-5.468517166048356	4.5381612068798125e-8	1.9631832018924246e-6	CEP19	84984
ENSG00000162702	2558.4060032620505	0.36943269696746756	0.06758056702018478	5.466552194762237	4.5887335036439937e-8	1.981806297598377e-6	ZNF281	23528
ENSG00000101883	6.631733261150594	-0.9831581814260544	0.17988380682083388	-5.465517985203026	4.615569880159549e-8	1.9840344878574415e-6	RHOXF1	158800
ENSG00000230513	69.09039242229328	-0.5400906549867417	0.09881847131155252	-5.465482797077044	4.6164856369581006e-8	1.9840344878574415e-6	THAP7-AS1	439931
ENSG00000247746	187.1376942573189	-0.5263775327029301	0.09630257274639692	-5.465871966775925	4.6063674432024724e-8	1.9840344878574415e-6	USP51	158880
ENSG00000169059	3.654644712250748	-2.4015155608480603	0.439445695281971	-5.464874469431596	4.6323449902308105e-8	1.987607960384865e-6	VCX3A	51481
ENSG00000130829	140.57876741865408	-1.2322335055043094	0.2255969815637404	-5.462101030621072	4.7053214878076705e-8	2.0123651720177448e-6	DUSP9	1852
ENSG00000134363	518.480605590381	1.0672910148287373	0.19549175003518854	5.459519466354078	4.774249911581989e-8	2.0385350716471233e-6	FST	10468
ENSG00000163958	12.013650362198828	-0.8647641038662303	0.15848615634474972	-5.4564015167680475	4.858805594855077e-8	2.0712820937938026e-6	ZDHHC19	131540
ENSG00000184599	5.72706380525832	-1.0632679750949319	0.1949091437378515	-5.455198020494122	4.891829987247633e-8	2.0786332421619175e-6	TAFA3	284467
ENSG00000246731	23.996063729268368	-0.5688829671673127	0.10441526909656745	-5.448273725571561	5.0861042691051984e-8	2.1542349995108757e-6	AC100786.1	85001
ENSG00000138101	864.7998940436702	-0.3313944695823673	0.06087036567705483	-5.444266120242594	5.201940156250207e-8	2.1997610500226595e-6	DTNB	1838
ENSG00000225914	27.345111338615613	-0.7372725844243753	0.13546491160821067	-5.442535455651442	5.252750115661355e-8	2.2141392287535744e-6	TSBP1-AS1	414764
ENSG00000100321	353.94471559383027	-0.6202890110436979	0.11399116847124846	-5.44155323050444	5.281800522925998e-8	2.2228280315732493e-6	SYNGR1	9145
ENSG00000135218	1343.1693336505884	-0.8200996415893278	0.1507423261359423	-5.440407234062093	5.315891492467773e-8	2.233607039379003e-6	CD36	948
ENSG00000188582	3.2575164371390204	-2.1326046467378985	0.39220430377357124	-5.437484051600569	5.403818553751192e-8	2.266936302525082e-6	PAQR9	344838
ENSG00000244137	15.036038891315684	1.0306538169298702	0.18956796945607135	5.436856341749781	5.4228825729356323e-8	2.2713170331317844e-6	AL512328.1	107985359
ENSG00000148803	410.37671336728346	-0.557328311114737	0.10252513435996367	-5.436016393384754	5.44849442414357e-8	2.27587458596847e-6	FUOM	282969
ENSG00000151164	36.3892973822168	-0.4519802410202329	0.0831467633896019	-5.435933072973424	5.451041426252058e-8	2.27587458596847e-6	RAD9B	144715
ENSG00000236532	4.1524051680905485	-1.2527623038429576	0.23051585557768778	-5.4346036228330306	5.491837502845302e-8	2.2856628595965162e-6	LINC01695	101927973
ENSG00000185290	62.77339941752402	-1.431743519343991	0.263502634454152	-5.433507419422428	5.525698501885702e-8	2.2961281866274264e-6	NUPR2	389493
ENSG00000237471	4.495930165857462	-0.9702698928521131	0.17866060225186114	-5.430799407495032	5.610216753630467e-8	2.3166326077491327e-6	AC073115.2	102723446
ENSG00000254877	2.666047541939574	-1.5596361258996532	0.2871761744604637	-5.430938443378326	5.605847039696403e-8	2.3166326077491327e-6	AP001636.2	100422398
ENSG00000260231	405.24001417216584	-0.5084879531361745	0.09371765386046911	-5.425743519926708	5.7713783534757784e-8	2.37573379253624e-6	KDM7A-DT	100134229
ENSG00000130822	71.68416740874977	-1.043813482093747	0.19243298544844434	-5.42429604603001	5.818338154922522e-8	2.391327904702556e-6	PNCK	139728
ENSG00000197870	29.32084238340399	0.9446891889267632	0.17417049677833174	5.423933481277699	5.830158555116421e-8	2.392453693684457e-6	PRB3	5544
ENSG00000054116	2997.6169347756518	-0.25483834267449834	0.04699281457575121	-5.422921460975815	5.863275877103393e-8	2.3985714748802623e-6	TRAPPC3	27095
ENSG00000212443	5.241397529838732	0.7734726509990283	0.14267876747387814	5.421077464386121	5.924088027059807e-8	2.419691458494428e-6	SNORA53	677832
ENSG00000160505	4.707523479680242	-1.4819998135736634	0.2736370147385508	-5.415933275655908	6.096983656521726e-8	2.4864556413477534e-6	NLRP4	147945
ENSG00000206633	6.040104785160412	1.3102435614788754	0.24194117427458461	5.415546011989881	6.11019561167498e-8	2.48799232441387e-6	SNORA80B	100302743
ENSG00000230707	2.256141528050804	-1.8342670903566896	0.338915350588732	-5.412168811977305	6.226594591841097e-8	2.5314758413897175e-6	AL589987.1	389895
ENSG00000106399	1267.3326650116308	-0.38353729651594526	0.07093017084834004	-5.407251835555407	6.399912714261858e-8	2.589949315779242e-6	RPA3	6119
ENSG00000249599	5.711028403690591	-1.7005038384639417	0.31486404073812174	-5.400755940492685	6.636065835917255e-8	2.673198080233029e-6	BMPR1B-DT	100507012
ENSG00000137563	1491.6135891163433	-0.7552524058702867	0.1399185354974891	-5.397800964575135	6.746264660556161e-8	2.7134403432420164e-6	GGH	8836
ENSG00000158457	780.7107774543365	-0.5093725506253093	0.09440223583996021	-5.3957678660158725	6.823111491780738e-8	2.7401657355329806e-6	TSPAN33	340348
ENSG00000239713	960.4554593497922	-0.5354729341083718	0.09936363732847071	-5.389023072275782	7.084171180686178e-8	2.8382835252145287e-6	APOBEC3G	60489
ENSG00000250590	5.070938808980366	-2.6696779623006424	0.4954030243473161	-5.388901220007471	7.088975363792598e-8	2.8382835252145287e-6	LINC02492	100506272
ENSG00000103723	107.41530938586311	-1.0220434474976359	0.18966877189902706	-5.388569964705289	7.102051487926934e-8	2.8385594913598805e-6	AP3B2	8120
ENSG00000165272	26503.16298297048	0.8323497501702193	0.15447243986775175	5.388338210251729	7.111213757060244e-8	2.8385594913598805e-6	AQP3	360
ENSG00000172466	4097.392018930466	0.32163048908097497	0.05969721442870791	5.387696765400589	7.13663262117545e-8	2.8443961634624393e-6	ZNF24	7572
ENSG00000272097	23.34099719728511	-0.4367758571897684	0.08114514486906003	-5.382649299530764	7.339745347870952e-8	2.920930380508463e-6	AL024498.1	118597831
ENSG00000130182	3.329696320009945	-1.5356077307780265	0.2853527384416274	-5.381436811030131	7.389364269216257e-8	2.9362413525264293e-6	ZSCAN10	84891
ENSG00000250722	2324.4997435310283	-0.6023965623259406	0.11195850760419754	-5.380534049771092	7.426518999506043e-8	2.9421299705561913e-6	SELENOP	6414
ENSG00000174226	6.817140972350295	-1.1424515171536098	0.2123515493749299	-5.380000854792383	7.448548504376558e-8	2.946426581798805e-6	SNX31	169166
ENSG00000155052	3.1369552678846966	-2.389888345632642	0.444339927524814	-5.378513605440465	7.5103307560493e-8	2.966411750646459e-6	CNTNAP5	129684
ENSG00000186529	567.9831098649863	-1.4965941760285058	0.27832563736792953	-5.3771337422649985	7.568095707698736e-8	2.984752715858132e-6	CYP4F3	4051
ENSG00000154342	44.9510836181174	-1.0427148103142738	0.19394078706258164	-5.376459620006627	7.596472591196367e-8	2.9914659254868204e-6	WNT3A	89780
ENSG00000214548	1273.1018009313707	-1.0264623671991229	0.19098912357113199	-5.374454565821531	7.681484867280857e-8	3.020428639231555e-6	MEG3	55384
ENSG00000164061	83.55135445553901	-0.6716207906165488	0.12510071769841824	-5.368640587943172	7.933233709479169e-8	3.1101345547057846e-6	BSN	8927
ENSG00000104611	2149.7642094628127	0.4465380292445587	0.08317963556385649	5.368357606012282	7.945688757137974e-8	3.1103888604279335e-6	SH2D4A	63898
ENSG00000251002	18.714778386370988	-0.6076342748661395	0.11323181896243725	-5.366285558547037	8.037465701394524e-8	3.1416473872884085e-6	AC244502.1	105370401
ENSG00000184368	533.4418878518046	-0.9456310813362215	0.1762473728610165	-5.365362705757427	8.078671151038581e-8	3.1530754292460953e-6	MAP7D2	256714
ENSG00000248668	8.139479738151609	-0.7515663034568549	0.14014909680111606	-5.362619671558739	8.202359123321315e-8	3.1966146613002966e-6	OXCT1-AS1	100874002
ENSG00000223573	141.1053406095037	-0.9638363997596244	0.17975070424857997	-5.362073009887741	8.227227212256066e-8	3.2015701758771944e-6	TINCR	257000
ENSG00000253649	31.793032002423946	1.026082969507429	0.19147605747609875	5.358805602290569	8.377393586037698e-8	3.255198141949309e-6	PRSS51	346702
ENSG00000186474	979.3860239788902	1.9958273440206662	0.3724634886440346	5.358450975386984	8.39385060300426e-8	3.25678930981071e-6	KLK12	43849
ENSG00000131238	10646.547293186804	-0.3312603829799283	0.06184863395273897	-5.355985440730311	8.509136099043075e-8	3.2966645666072033e-6	PPT1	5538
ENSG00000181656	27.837299715372286	-0.7718052957411106	0.1441418861968132	-5.3544831145561504	8.58013323940664e-8	3.3192894301346246e-6	GPR88	54112
ENSG00000138152	50.113347612731154	0.9587885418387742	0.1790985574113523	5.3534129794057215	8.631055278391188e-8	3.3326985408770095e-6	BTBD16	118663
ENSG00000242147	84.09477299258398	0.8169173379877152	0.15271133728174863	5.349421677059398	8.823573653844804e-8	3.3984948524932947e-6	LINC02657	102723629
ENSG00000152931	46.6457688244233	1.6147978179600129	0.30189637946837855	5.348847908688323	8.851588616699186e-8	3.4043080599553294e-6	PART1	25859
ENSG00000175110	805.5750482337478	-0.27822783774222054	0.05202873327444898	-5.34758046625088	8.913778651990155e-8	3.423228842371438e-6	MRPS22	56945
ENSG00000227496	36.18821374335227	-0.7449272734865167	0.13941899905496835	-5.343082926544439	9.13789328449445e-8	3.504189207860354e-6	AC099066.2	102723834
ENSG00000173530	614.6724994693474	0.5028032795836368	0.09414416800309817	5.340779893737976	9.254756803218782e-8	3.5438454648371917e-6	TNFRSF10D	8793
ENSG00000106302	6.058554421504083	-1.2048280780595009	0.2256509202609536	-5.339344845862714	9.328306175094807e-8	3.5668247631766716e-6	HYAL4	23553
ENSG00000100350	1550.7283251955864	-0.48199235862257606	0.09028259421151444	-5.338707453325525	9.361155137500658e-8	3.57419756662978e-6	FOXRED2	80020
ENSG00000183734	171.17732668950748	-0.8466099715922945	0.158659984794362	-5.336001845012019	9.501843496117393e-8	3.6174287125030743e-6	ASCL2	430
ENSG00000249550	68.95250398363403	-1.632584010933899	0.3059484278117748	-5.336141200693783	9.494547439502311e-8	3.6174287125030743e-6	LINC01234	100506465
ENSG00000184905	43.67902260053561	-0.9602110249469362	0.1799696061402879	-5.335406603037422	9.53306892332773e-8	3.618443230138698e-6	TCEAL2	140597
ENSG00000145934	35.36331351092637	-0.9686548020994363	0.18162487721932533	-5.333271614161725	9.645886165007263e-8	3.6511619399010965e-6	TENM2	57451
ENSG00000124920	1875.6439072525466	0.8520908139254123	0.15978892921759094	5.332602315427537	9.681518616738493e-8	3.658371868082699e-6	MYRF	745
ENSG00000131944	252.90316704254977	-0.44579125635807215	0.08360060575780183	-5.332392658129391	9.692706638533778e-8	3.658371868082699e-6	FAAP24	91442
ENSG00000156269	10.012233816458927	-2.65983348118972	0.4988397466046729	-5.332039997401449	9.711554043852782e-8	3.6602416492890063e-6	NAA11	84779
ENSG00000150779	1455.0467149827841	-0.43972411441215686	0.08251088146966397	-5.329286350841207	9.85994333563514e-8	3.705566436195546e-6	TIMM8B	26521
ENSG00000154227	4.949203301753093	-1.384594988306489	0.2599167396424339	-5.32707123908706	9.9809025250329e-8	3.740353869445117e-6	CERS3	204219
ENSG00000137090	6.579460524647193	-1.6380006714399404	0.3076395735680628	-5.324414711807373	1.0127860704531374e-7	3.7900353730238503e-6	DMRT1	1761
ENSG00000165509	9.165908519147784	-1.5389621958824307	0.2891869598831396	-5.321686000310405	1.0280991869859781e-7	3.841882706545474e-6	MAGEC3	139081
ENSG00000140557	23.30941753924257	-1.1447311424051132	0.21512865218375207	-5.32114681510365	1.0311514161032934e-7	3.842388126908241e-6	ST8SIA2	8128
ENSG00000122696	387.4326289915301	0.2876073353656264	0.05406382582720085	5.319774007205461	1.0389622767230079e-7	3.8660255904332825e-6	SLC25A51	92014
ENSG00000118263	1931.2636296914695	0.33939175892457474	0.06381823158967959	5.318100337011841	1.0485624399283758e-7	3.896245060636539e-6	KLF7	8609
ENSG00000164129	3.3441627453866594	-1.3760373719555445	0.2588591110631926	-5.315777243859988	1.0620300955723217e-7	3.9407299813877205e-6	NPY5R	4889
ENSG00000171612	497.52888473014593	-0.35915114944086474	0.06761930729312039	-5.311369841219963	1.0880426683738974e-7	4.0315730096076414e-06	SLC25A33	84275
ENSG00000224281	65.76751767349211	-0.4091523320837033	0.07706605956352237	-5.309111876239837	1.1016070185934495e-7	4.076100688882644e-6	SLC25A5-AS1	100303728
ENSG00000137502	732.101992277339	-0.39131196477374475	0.07374093212995071	-5.306577411906744	1.1170273443665151e-7	4.127361204394928e-6	RAB30	27314
ENSG00000244040	11.12137680330073	-0.7492804976132602	0.14123003576318952	-5.305390553533757	1.1243201087262468e-7	4.1484892527161026e-6	IL12A-AS1	101928376
ENSG00000073282	746.0728565742821	-1.0820531426717481	0.20397631222207874	-5.304798046812736	1.1279780440387156e-7	4.1561652545734215e-6	TP63	8626
ENSG00000259933	26.084303019264183	0.7766853441843884	0.14642867227918238	5.304188941244733	1.1317504592046345e-7	4.164241040188002e-6	AC009065.3	105371049
ENSG00000232871	13.063389075963906	-0.5947163618877526	0.1122014732216439	-5.300432737749745	1.1552852281533985e-7	4.2449078571410435e-6	SEC1P	653677
ENSG00000159871	236.49062846538183	-0.7269661452332018	0.13720070458467398	-5.298559853856666	1.167196166824424e-7	4.270803196526312e-6	LYPD5	284348
ENSG00000198960	600.2676995561991	-0.3111179818965072	0.058715516285371354	-5.2987353527541154	1.1660750239343095e-7	4.270803196526312e-6	ARMCX6	54470
ENSG00000258794	15.656567835205482	-1.1722758429850857	0.2212363313216315	-5.298749242414624	1.165986336869714e-7	4.270803196526312e-6	DUX4L27	100131369
ENSG00000164047	22.70770064724151	-0.9057832685534271	0.17099192404504818	-5.297228355152004	1.1757362477171475e-7	4.296084805285472e-6	CAMP	820
ENSG00000128185	1605.5220195633328	-0.34665777097637956	0.06545882596206822	-5.2958140614568805	1.1848735788942278e-7	4.318059186697932e-6	DGCR6L	85359
ENSG00000233392	42.47266249329704	1.3107270823364092	0.2475035883063515	5.295790219873645	1.1850281996517761e-7	4.318059186697932e-6	AC104809.2	200772
ENSG00000158246	283.217530675455	-0.6479882493423014	0.12238545076860058	-5.294651000366707	1.1924392226814574e-7	4.339062337229696e-6	TENT5B	115572
ENSG00000186439	11.742744677542342	-1.9651348817685728	0.3712466910935485	-5.29333978972324	1.2010246260521767e-7	4.364275003219944e-6	TRDN	10345
ENSG00000224940	18.016998409537308	-0.9744322443005924	0.18412297614616893	-5.292290319742735	1.2079392957121527e-7	4.383355474591827e-6	PRRT4	401399
ENSG00000185053	1.4995352886087785	-2.4462507292550115	0.46249058024035955	-5.289298493352401	1.2278637069042412e-7	4.443416120658273e-6	SGCZ	137868
ENSG00000181817	1242.9573877021596	-0.29958273149954945	0.05668015633729819	-5.2854958570819965	1.2536471018236166e-7	4.5242921777456405e-6	LSM10	84967
ENSG00000163166	2799.096999507147	0.18748618248345203	0.03550244561023374	5.280937109003226	1.2852480599509465e-7	4.631991811136482e-6	IWS1	55677
ENSG00000124302	15.545168480613885	-1.1059676856772462	0.20949180736631606	-5.279288481880144	1.2968648871902553e-7	4.667473422544709e-6	CHST8	64377
ENSG00000223553	2.0836119868227403	-1.3017227329111525	0.2468435106962446	-5.273473583484228	1.3386553029221623e-7	4.8113061330810874e-6	SMPD4P1	645280
ENSG00000118096	1046.128461856193	-0.3386963261554327	0.06424672325830537	-5.27180701175524	1.350870834294522e-7	4.841998929182201e-6	IFT46	56912
ENSG00000133958	28.141582107325096	-0.6385565032837489	0.12112355081890078	-5.271943391409436	1.3498671700564963e-7	4.841998929182201e-6	UNC79	57578
ENSG00000034533	318.05651087785895	-0.22095615624798426	0.04192175372396722	-5.270680174853007	1.359191279066441e-7	4.86520302269095e-6	ASTE1	28990
ENSG00000041802	2137.368072888524	-0.3054070415181751	0.05798109738587741	-5.267355315571585	1.3840316447267875e-7	4.940692910613444e-6	LSG1	55341
ENSG00000109586	3354.2139843185596	0.42187836517247473	0.08015661620249676	5.263175832007413	1.4158804750441786e-7	5.040725826356606e-6	GALNT7	51809
ENSG00000065361	12868.377785427774	0.4587110732271741	0.08717019252683934	5.26224687511088	1.4230550744190303e-7	5.059431300346741e-6	ERBB3	2065
ENSG00000146938	106.26278364726981	-0.8832286579872262	0.1678549519302406	-5.261856429200194	1.4260810841786083e-7	5.0633566256988456e-6	NLGN4X	57502
ENSG00000181031	1323.6257053747358	0.5135669344416753	0.09767126789090866	5.258116798640214	1.4553807782262088e-7	5.160431575016079e-6	RPH3AL	9501
ENSG00000168758	3414.2448387296095	0.3281697178542678	0.062484210911409266	5.252042285043018	1.5042191662595384e-7	5.326431980525206e-6	SEMA4C	54910
ENSG00000234965	8.24804608451506	-0.9861718164297089	0.18781542665457548	-5.250749813237901	1.5148131093225435e-7	5.356745149678176e-6	SHISA8	440829
ENSG00000144579	6836.074409643965	0.21356395227687255	0.04071146096387681	5.245794359145386	1.55610393429035e-7	5.488026525954388e-6	CTDSP1	58190
ENSG00000197408	18.098390679475806	-1.4506487617242694	0.2766132079578032	-5.244322107516872	1.5685796212377553e-7	5.517253687784869e-6	CYP2B6	1555
ENSG00000269343	638.3230544835197	0.3184117463611505	0.060804321120508625	5.236663126788102	1.6350573145333504e-7	5.7434113268508155e-6	ZNF587B	100293516
ENSG00000167654	2.3240048047172372	-1.2544104396502993	0.23988434425614338	-5.22923012562615	1.7021737893458944e-7	5.971207520681436e-6	ATCAY	85300
ENSG00000164588	33.45126390005955	-1.4236840321007622	0.27253814525916326	-5.223797317424854	1.7529064544872678e-7	6.124710947409426e-6	HCN1	348980
ENSG00000241369	1.4321122382018703	-2.63262277308351	0.5041827257716266	-5.2215647988621825	1.77417525823045e-7	6.190814195772346e-6	LINC01192	647107
ENSG00000126752	11.55185123613371	-3.156550177622004	0.6048398255829953	-5.218819998467291	1.8006665629551793e-7	6.2666526553572255e-6	SSX1	6756
ENSG00000260903	7.889189915665534	-1.4989447244149288	0.2872332981871388	-5.218561823700306	1.803177907855451e-7	6.267113718001564e-6	XKR7	343702
ENSG00000146352	1.5098037259249972	-2.4813461715799505	0.4755259258103983	-5.218109122759613	1.8075896445496118e-7	6.274169853183073e-6	CLVS2	134829
ENSG00000174547	2050.210039970294	-0.34680573056140845	0.06648167700371033	-5.21656110663474	1.8227546160002934e-7	6.318482941911543e-6	MRPL11	65003
ENSG00000250244	6.029003105284211	1.3078782973652348	0.2508382356956992	5.214030842378706	1.8478072502753884e-7	6.396909593758884e-6	AC010307.4	124901067
ENSG00000165643	5.211891154868343	-1.734202797233398	0.3330090082030692	-5.207675331641117	1.9122112433805653e-7	6.593875027076046e-6	SOHLH1	402381
ENSG00000188393	3.5373629222146423	-2.5087312549641365	0.48209487474412716	-5.203812333196138	1.9524117574509004e-7	6.723697745103787e-6	CLEC2A	387836
ENSG00000255362	6.705533636506145	-0.7279132298743354	0.13992561042704574	-5.20214439410185	1.9700206526454576e-7	6.775482257695115e-6	LINC02761	107984359
ENSG00000203972	2.1466950857494487	-2.5936172191109605	0.49869892625683976	-5.2007676025658744	1.98467137912344e-7	6.816970988658022e-6	GLYATL3	389396
ENSG00000158715	702.1054357735744	0.5068475696225916	0.0974883367475862	5.199058539022014	2.0030044225035197e-7	6.870983269642608e-6	SLC45A3	85414
ENSG00000215386	122.39017261040661	-0.6001057214777599	0.11544140980997497	-5.198357525826979	2.010571399585785e-7	6.881526554296497e-6	MIR99AHG	388815
ENSG00000226856	19.026870707918135	-0.6614006704979553	0.12723427797574394	-5.198289965727988	2.0113021244290387e-7	6.881526554296497e-6	THORLNC	100506797
ENSG00000113494	513.4796615697683	-0.9927216834769732	0.19100185356872837	-5.1974452861514315	2.0204598076251628e-7	6.903892818662116e-6	PRLR	5618
ENSG00000253363	10.539132665603457	-2.8659675417335455	0.5514705390050877	-5.196954939613021	2.0257944248573355e-7	6.913154679127786e-6	AC090809.1	124906685
ENSG00000146733	949.8395049623699	-0.49825618012969464	0.09600715730336157	-5.189781617586222	2.1054085725568888e-7	7.157030818582095e-6	PSPH	5723
ENSG00000223387	10.89350165720603	-0.9005108963218629	0.1736511666681237	-5.185746307382369	2.151515241019691e-7	7.294938098412325e-6	LINC02068	105374219
ENSG00000067113	1076.8326784253914	-0.4428567777813872	0.08542414038333127	-5.184211111684789	2.1693110431513446e-7	7.336392738359713e-6	PLPP1	8611
ENSG00000170382	257.73167771414245	-0.6308571633785846	0.12175475441075304	-5.181376008121363	2.2025498104367992e-7	7.439253173840703e-6	LRRN2	10446
ENSG00000106031	24.901900576465486	-1.9750321341463706	0.3815816758807383	-5.175909271816444	2.2680365999857734e-7	7.650630502768911e-6	HOXA13	3209
ENSG00000267665	2.9530556607070806	-1.2782055686803908	0.24698056718379624	-5.175328501570672	2.2751032687091813e-7	7.664654170606571e-6	AC021683.3	400622
ENSG00000102383	129.89394929294443	-0.6873308811554515	0.13283738532039713	-5.17422771833128	2.2885557465941553e-7	7.700127860028484e-6	ZDHHC15	158866
ENSG00000110092	12013.349012148996	0.522352790641318	0.10097405567790249	5.173138655612418	2.3019406056577318e-7	7.735283833680222e-6	CCND1	595
ENSG00000233515	30.079660095465332	-1.5033755742017583	0.29083106619447924	-5.169239977948052	2.3504791669828384e-7	7.888327854033487e-6	LINC01518	101929397
ENSG00000152503	205.1734749123336	-0.7266493013798554	0.14062991740914457	-5.167103236402843	2.3774995723492615e-7	7.968858299432734e-6	TRIM36	55521
ENSG00000140798	10.896060640776485	-1.2981009373899481	0.2513954225482271	-5.163582233248195	2.4226807563034547e-7	8.099685853402857e-6	ABCC12	94160
ENSG00000072274	7687.9576404037125	-0.5424925582833503	0.10510677611801406	-5.161347139733777	2.4517904689402476e-7	8.145324073673496e-6	TFRC	7037
ENSG00000141027	5035.01600750095	0.2894574691878893	0.05607788910813184	5.161704083221547	2.4471190946536627e-7	8.145324073673496e-6	NCOR1	9611
ENSG00000174473	109.99666830138202	1.1376066492062566	0.2203992930311097	5.161571226300085	2.4488568081549507e-7	8.145324073673496e-6	GALNTL6	442117
ENSG00000231889	86.7876061452369	-0.2967155425533929	0.05748301630936906	-5.161794937073121	2.4459314498205595e-7	8.145324073673496e-6	TRAF3IP2-AS1	643749
ENSG00000260423	42.60122124131527	0.8143349166084136	0.15775342059054076	5.162074543677076	2.4422799149185316e-7	8.145324073673496e-6	LINC02367	101930452
ENSG00000167470	6522.325007403931	0.34360883126624414	0.06659534103748757	5.15965270112246	2.4740836117389226e-7	8.209034351544321e-6	MIDN	90007
ENSG00000198843	5448.220651631098	-0.3683301749567643	0.07141922130819849	-5.157297548334964	2.5053950357135783e-7	8.302469461116255e-6	SELENOT	51714
ENSG00000082482	32.42442795697245	-1.1530710636591945	0.22361732350549854	-5.156447835003452	2.5167855490534496e-7	8.329738101735316e-6	KCNK2	3776
ENSG00000175985	48.275693789531324	-0.9106535371907487	0.17664667236388548	-5.155226107598771	2.5332506692317046e-7	8.373712532109067e-6	PLEKHD1	400224
ENSG00000155966	170.222884207877	-0.9146283787010967	0.17759076607419033	-5.150202338329919	2.602055897712128e-7	8.590371256293986e-6	AFF2	2334
ENSG00000164076	3.68931979877193	-1.1341860869987965	0.22023756351303744	-5.149830341869251	2.607221901122035e-7	8.596653439932418e-6	CAMKV	79012
ENSG00000198898	7792.347447104073	-0.46565140294909496	0.09042754195581926	-5.149442226093032	2.612622316855471e-7	8.603691867194673e-6	CAPZA2	830
ENSG00000233087	8.854755687021202	-0.8052576460122796	0.15641901720932894	-5.1480802039219915	2.6316597219195354e-7	8.64477249051997e-6	RAB6D	150786
ENSG00000107338	896.7838619953225	0.3562035068059355	0.06920083772551291	5.147387206768028	2.6413973179332456e-7	8.655175664297433e-6	SHB	6461
ENSG00000139318	8974.733223259875	0.5761669651444832	0.11193281462890008	5.147435692157802	2.6407148984842987e-7	8.655175664297433e-6	DUSP6	1848
ENSG00000128710	38.54174023606173	-1.2544631113824611	0.24377804252925703	-5.14592330944616	2.662081694891977e-7	8.712117049929084e-6	HOXD10	3236
ENSG00000235529	15.945953258224307	0.6961234980553714	0.13529726993322014	5.145140758560489	2.67320295568237e-7	8.72683170600397e-6	AGAP1-IT1	100506749
ENSG00000215612	1.0398294336053076	-2.5434569777528107	0.4944227204717382	-5.144296312527971	2.685254179309542e-7	8.755324424988847e-6	HMX1	3166
ENSG00000116406	3535.1840694257653	0.31375491617375767	0.06102905901245893	5.141074125191826	2.7317224673623405e-7	8.887139194178017e-6	EDEM3	80267
ENSG00000113448	3006.3725687061606	0.6664237144422692	0.1296353678138669	5.14075537934319	2.736361198905011e-7	8.888956323693282e-6	PDE4D	5144
ENSG00000013297	182.38965461777738	-0.7214347428874225	0.14040318169412658	-5.138307652166275	2.772237554258054e-7	8.994408665877885e-6	CLDN11	5010
ENSG00000179958	1427.8612990057863	-0.38489917091013165	0.07494990860552171	-5.135418815998067	2.81516386295499e-7	9.12244673672192e-6	DCTPP1	79077
ENSG00000267593	4.5347904977847175	-1.0365289705115286	0.20186991401132975	-5.13463819305612	2.826873158726783e-7	9.137910842534615e-6	LINC01926	105372147
ENSG00000181798	22.062556641208126	-0.466927781952252	0.09094989837912423	-5.133901084813374	2.8379729020234495e-7	9.162548542133308e-6	LINC00471	151477
ENSG00000120669	32.91529371216948	-1.2651192482781253	0.24651768459176532	-5.131961426512544	2.867382716901652e-7	9.246168626288132e-6	SOHLH2	54937
ENSG00000187678	3040.069938618209	0.4976077217949775	0.0969806213154486	5.131001586145857	2.882044814257567e-7	9.282086874280637e-6	SPRY4	81848
ENSG00000028839	512.9897431397528	-0.30929685486138697	0.06028674555160487	-5.130428787147448	2.8908291057557547e-7	9.299010108807737e-6	TBPL1	9519
ENSG00000234711	6.51548584675843	-1.541846312017632	0.30066016907865245	-5.1282027703985165	2.925212823184712e-7	9.398138027658688e-6	TUBB8P11	388579
ENSG00000237595	13.191947091741511	-0.6914282217614448	0.13488464131243202	-5.126070804161433	2.958513840269373e-7	9.493550197551356e-6	LINC01275	101927512
ENSG00000189064	3.463311176315102	-4.590684198377418	0.8958603738773456	-5.124330009718612	2.9859760115655733e-7	9.570016791325429e-6	GAGE2A	26749
ENSG00000233922	91.38827105390477	-0.9168992964173932	0.17905721217862205	-5.1207057524313635	3.043942947177595e-7	9.743946165661451e-6	LINC01694	105372840
ENSG00000141505	176.73338786379227	-0.5550251486968879	0.10841762387869283	-5.119325888546486	3.0662970563069425e-7	9.803591741311456e-6	ASGR1	432
ENSG00000185046	46.35351838781417	-0.7396998153657756	0.14450037268740612	-5.119016661403005	3.0713283037175225e-7	9.807775049871289e-6	ANKS1B	56899
ENSG00000229676	20.936804361903466	-1.1412727535276228	0.22296928817382602	-5.118519966919798	3.0794264069588477e-7	9.821729865778553e-6	ZNF492	57615
ENSG00000197360	12.294893208099477	-1.536606417951582	0.3003432129508846	-5.116168275801406	3.118049075357704e-7	9.932890313216289e-6	ZNF98	148198
ENSG00000123636	1809.6258239359022	0.26883122267836146	0.052554903430664726	5.115245298338877	3.133334913126444e-7	9.94550702244773e-6	BAZ2B	29994
ENSG00000144130	13.555769459180993	-0.9144256430604403	0.17875055382199107	-5.1156520833556245	3.1265890707558133e-7	9.94550702244773e-6	NT5DC4	284958
ENSG00000234224	57.62887089072737	1.8824483560993182	0.36799499677054737	5.115418341606053	3.130463567156156e-7	9.94550702244773e-6	TMEM229A	730130
ENSG00000267147	26.08725710624938	-1.0418528758969392	0.2037662406252608	-5.112980799469003	3.171145419837811e-7	1.0041325250676338e-5	LINC01842	101928845
ENSG00000172828	351.99517215536287	-0.9031352147162586	0.1767151461269835	-5.11068368790124	3.209950372075255e-7	1.0151997905440887e-5	CES3	23491
ENSG00000250012	56.79676543828114	-0.4717237976625748	0.09230684446961598	-5.110388079811881	3.214977230167948e-7	1.0155704451891438e-5	AC079848.1	105374085
ENSG00000164543	2833.124740700093	-0.3999586546630608	0.0783068837249549	-5.107579763585991	3.263113660931486e-7	1.0295416694280239e-5	STK17A	9263
ENSG00000021762	1689.5590279706475	0.4810768866797689	0.0941974983674394	5.107108946813171	3.2712515846064294e-7	1.030874676991105e-5	OSBPL5	114879
ENSG00000236081	41.21927182027551	-1.2397810723411002	0.2428854265694282	-5.1043864172999776	3.318695285338782e-7	1.0445761922610539e-5	ELFN1-AS1	101927125
ENSG00000204949	228.51540095416334	0.872041443517389	0.17088450767488605	5.103104168907338	3.341269608105292e-7	1.0499161333962844e-5	FAM83A-AS1	100131726
ENSG00000242366	4.056818193437053	-2.9778321945979975	0.5836781558861703	-5.101839369124408	3.3636819262642125e-7	1.0549547660408414e-5	UGT1A8	54576
ENSG00000047662	37.49798747544845	0.6146411344786092	0.12048543216624368	5.101373032637989	3.371981994858034e-7	1.0563004239540417e-5	FAM184B	27146
ENSG00000280081	26.230095610348165	-2.508320244239582	0.4917820546614422	-5.10047127678619	3.3880879689046443e-7	1.0600852439524093e-5	LINC01667	441058
ENSG00000226676	3.9515153720408454	1.0506492325233032	0.2060534825535845	5.098915191836568	3.4160555018128083e-7	1.0675679975712745e-5	LINC02679	105378385
ENSG00000186377	706.2909342060249	-0.7827721879792221	0.15360089806056415	-5.096143302955029	3.466427683770361e-7	1.0820265086366134e-5	CYP4X1	260293
ENSG00000268104	4531.6136388872865	0.8526180251391678	0.1674055099045426	5.093130002861583	3.522000173060203e-7	1.0980721249617876e-5	SLC6A14	11254
ENSG00000250412	10.964491355583252	-0.6514135915810028	0.12791267943388254	-5.092642844040456	3.5310649242471455e-7	1.0982987653989498e-5	KLHL2P1	729249
ENSG00000264734	1.8068995382297626	-3.4445474332619734	0.6763645535429297	-5.092737955025528	3.5292933904035827e-7	1.0982987653989498e-5	AC069061.2	124903955
ENSG00000214194	1669.7147890900683	-0.33867438171028574	0.0665739473138615	-5.087190941429571	3.6340591378580723e-7	1.129001037581025e-5	SMIM30	401397
ENSG00000122787	4.519486477584912	-0.9460963218562134	0.1861203446181745	-5.083250430237102	3.7102998903472795e-7	1.1499747130729303e-5	AKR1D1	6718
ENSG00000169499	1649.560860691817	-0.35796526935865375	0.07042862128164853	-5.082667569582654	3.721707280639721e-7	1.1521548567385834e-5	PLEKHA2	59339
ENSG00000167757	1842.401623754355	1.2214955063060506	0.240378533949353	5.0815498631979175	3.743677103044873e-7	1.1562388426696036e-5	KLK11	11012
ENSG00000178950	5694.424490207246	0.3106004650179283	0.06112129797169601	5.0817059736159536	3.740601067956363e-7	1.1562388426696036e-5	GAK	2580
ENSG00000172456	576.8030557419996	-0.44109042752817856	0.08685173605743705	-5.078659881208077	3.8010648289017935e-7	1.1716423938305612e-5	FGGY	55277
ENSG00000248791	5.238127687289216	1.0155978528243803	0.19998505466532254	5.078368753725101	3.8068927277242756e-7	1.1716423938305612e-5	AC010627.1	100422687
ENSG00000264569	9.139932625047662	-0.8719441833889748	0.1716958049759551	-5.078424504961464	3.805776011487774e-7	1.1716423938305612e-5	DCXR-DT	113523640
ENSG00000243236	1.585977961963325	-1.8949000643747234	0.37317538763072094	-5.0777734201748554	3.8188371957017527e-7	1.1739470935911631e-5	GSTA9P	100174857
ENSG00000154978	2899.4054577966162	-0.39862198363521206	0.07855990647134707	-5.074114793919724	3.8930399714504726e-7	1.193971339323198e-5	VOPP1	81552
ENSG00000152620	1119.7188555301236	-0.33285024654003253	0.06562859105473837	-5.071726227710946	3.942232521826702e-7	1.2076525091572614e-5	NADK2	133686
ENSG00000226419	95.96120738584368	-0.5446854161396979	0.10740543568235744	-5.071302142943298	3.9510290269501386e-7	1.208941460104546e-5	SLC16A1-AS1	100506392
ENSG00000116544	48.247474595025714	-0.7544969020444463	0.1488130124818398	-5.070100318925539	3.9760606692458643e-7	1.2151893077874976e-5	DLGAP3	58512
ENSG00000102897	1228.1101362161394	-0.3483049873497615	0.06872361541891565	-5.068199413354688	4.0159655333067805e-7	1.2259630588061081e-5	LYRM1	57149
ENSG00000113845	2729.1093010859186	-0.25427655741706473	0.05018136767802173	-5.067150800842599	4.0381436885600364e-7	1.231306660591599e-5	TIMMDC1	51300
ENSG00000110169	87.81390409979821	0.8533324985925091	0.1684855557446341	5.064721986529613	4.0899679179825923e-7	1.2442286928320024e-5	HPX	3263
ENSG00000196632	138.5030232839139	-0.8455801579960923	0.16696509650038793	-5.06441271690654	4.0966127628792794e-7	1.2448127247757165e-5	WNK3	65267
ENSG00000108852	178.0642109348943	-0.672522901860933	0.13285697187854756	-5.0620068510648135	4.1486611307541075e-7	1.2548390067705736e-5	MPP2	4355
ENSG00000251493	32.757865646638656	-1.2976606456924218	0.2563453502499378	-5.062157922611809	4.1453741693818603e-7	1.2548390067705736e-5	FOXD1	2297
ENSG00000124140	34.58339944896688	-0.6220332555825415	0.12289459136397637	-5.061518563825713	4.1593023199914634e-7	1.2566149039010906e-5	SLC12A5	57468
ENSG00000248599	9.827818341508149	-1.010172691352768	0.19963596681001072	-5.06007363049028	4.1909460826478786e-7	1.2647247943569113e-5	AC018781.1	441374
ENSG00000134757	44.21105207553242	-1.4963071189725001	0.2958379482525912	-5.057860655844358	4.23986052232911e-7	1.2780220304434829e-5	DSG3	1830
ENSG00000139220	36.29595767842596	-0.7388250390312047	0.1461197126129895	-5.05629956300315	4.274696938881444e-7	1.2855809458314115e-5	PPFIA2	8499
ENSG00000251676	4.015118215748664	-1.190949465537399	0.2357013737502584	-5.052789665957954	4.354033016359699e-7	1.3079475463625573e-5	SNHG27	101927305
ENSG00000151952	124.34081465354097	1.328102615639816	0.2628922118026539	5.051890303379497	4.3745892955672964e-7	1.3126259110674309e-5	TMEM132D	121256
ENSG00000165006	4829.04700544109	0.289150949716357	0.057239866072287496	5.051565797711546	4.3820293188727637e-7	1.3133624847065182e-5	UBAP1	51271
ENSG00000186462	99.2866439969416	-0.719688704910193	0.14247642545048894	-5.051282713155148	4.3885296377639335e-7	1.3138160603055776e-5	NAP1L2	4674
ENSG00000112319	130.62688432349714	-0.9392490140259312	0.18598451462448712	-5.0501463303131775	4.4147175332425803e-7	1.3201558843731642e-5	EYA4	2070
ENSG00000015475	1592.4041753300016	-0.38826288391065616	0.07690567404718446	-5.048559663782969	4.4515345193254983e-7	1.3296562008121344e-5	BID	637
ENSG00000101745	2148.155812322833	0.2906406415470073	0.05757886548665052	5.047696565233496	4.4716860435143743e-7	1.3341627272523916e-5	ANKRD12	23253
ENSG00000101849	2251.8303699480807	0.4017793977052226	0.07960816875394368	5.046961938630437	4.4889073200643306e-7	1.33739522455942e-5	TBL1X	6907
ENSG00000166173	330.9490804021938	-0.5920922510111907	0.11732029347809263	-5.046801652620762	4.492673272860454e-7	1.33739522455942e-5	LARP6	55323
ENSG00000255150	95.31075991822645	-0.5857464801725141	0.11611893673741193	-5.044366548904117	4.5502627712798764e-7	1.3530098499928706e-5	EID3	493861
ENSG00000185156	268.53863787700635	-0.8979798745830642	0.17807128425220203	-5.042811244688149	4.5874172174378703e-7	1.362519803758745e-5	MFSD6L	162387
ENSG00000178235	6.599666803901364	-2.32708967944052	0.46183189914717276	-5.038824047749335	4.6840084192645623e-7	1.3896419122243793e-5	SLITRK1	114798
ENSG00000169291	1292.1565762871912	0.7346287032306583	0.14590377047313677	5.035022061790482	4.77793802228771e-7	1.412735995478897e-5	SHE	126669
ENSG00000163530	3.0092075157551466	-4.31900181947942	0.8580885722310418	-5.033282063470391	4.821528905247082e-7	1.4240266705015065e-5	DPPA2	151871
ENSG00000255491	42.765178395006764	-0.7460511520210221	0.14832066766212038	-5.029987821525673	4.905109909775297e-7	1.445471147349331e-5	AC100858.3	105375743
ENSG00000204446	2.7868053298570814	-1.0275530768530512	0.20429521411113652	-5.0297461999969455	4.91129499371055e-7	1.4456767218916697e-5	C9orf170	401535
ENSG00000181804	388.1351186990484	-0.4465892880418844	0.08880533462031365	-5.028856542810999	4.934133543364428e-7	1.450778439731427e-5	SLC9A9	285195
ENSG00000006128	18.878057132897478	-2.4244790468723045	0.482306991945649	-5.026837859206316	4.986336038881647e-7	1.4644930094128982e-5	TAC1	6863
ENSG00000112333	16.400175058411822	-1.2452069119186657	0.24781657869888737	-5.024711899649256	5.041888374139784e-7	1.4791597908319888e-5	NR2E1	7101
ENSG00000122966	6941.146829309438	0.7815215126413412	0.1555982102931631	5.022689600149475	5.095285613454938e-7	1.493162396957401e-5	CIT	11113
ENSG00000255433	1.3482394583044708	-1.8749461245506203	0.37336978933612885	-5.0216867515831245	5.12196690939424e-7	1.4993135358665696e-5	LINC02735	101927120
ENSG00000147454	3805.4042343782394	0.45900855981508737	0.09142943970110895	5.0203584459844395	5.157514637724798e-7	1.5080435419629278e-5	SLC25A37	51312
ENSG00000139547	39.48105856913906	-0.6590542106356878	0.13128207973770778	-5.020138406951132	5.163426180789357e-7	1.5080982564622573e-5	RDH16	8608
ENSG00000157150	44.40768858881762	-0.8990036998379269	0.17962583528692316	-5.004868583641736	5.590015415745859e-7	1.6292244824182536e-5	TIMP4	7079
ENSG00000178665	150.87505205729485	-0.4695940538760871	0.09382776664983401	-5.0048516621803	5.590506479810595e-7	1.6292244824182536e-5	ZNF713	349075
ENSG00000153896	252.94497345674822	-0.3160374376429612	0.06322503358665219	-4.998612412120281	5.774433961931306e-7	1.6791110676278173e-5	ZNF599	148103
ENSG00000178947	549.3674587940151	0.7586120739107843	0.15179990231264245	4.997447708157084	5.809408501594818e-7	1.6855602089704347e-5	SMIM10L2A	399668
ENSG00000065325	25.05442990411897	-1.1811009853508216	0.23644710955550097	-4.995201622769608	5.877433014716175e-7	1.7015491513483257e-5	GLP2R	9340
ENSG00000150244	8.304712409608326	-4.067308885824034	0.8142986522137687	-4.994861375204989	5.887804422628058e-7	1.7026806532836024e-5	TRIM48	79097
ENSG00000124743	60.138298600148445	-0.679718724416696	0.1360905556851905	-4.994606135557603	5.895596202677996e-7	1.7030644951705243e-5	KLHL31	401265
ENSG00000162482	529.8074117175743	1.111602672732151	0.2225969363215128	4.993791429036485	5.920533558037867e-7	1.708394924277192e-5	AKR7A3	22977
ENSG00000164287	70.08138402499871	-1.2422891194072885	0.2488221179215347	-4.992679629063525	5.954728758808036e-7	1.716382157010916e-5	CDC20B	166979
ENSG00000136943	475.0449629112546	-0.8283567874396961	0.16596642601507539	-4.991110595853002	6.003310996532663e-7	1.728494297307683e-5	CTSV	1515
ENSG00000138231	809.9198067366472	-0.20717055902669457	0.04155705350999567	-4.985208082109673	6.189516419498208e-7	1.778220393366197e-5	DBR1	51163
ENSG00000073111	1391.836717594683	-0.5262238401930286	0.10556676551586967	-4.98474910755812	6.204226576364537e-7	1.7805048927486245e-5	MCM2	4171
ENSG00000173848	8547.470200756403	0.4188169929922094	0.08405074981333714	4.982906088551654	6.263635467645544e-7	1.7955982197510543e-5	NET1	10276
ENSG00000183671	42.078715053135994	-0.900120237563131	0.18081134916210098	-4.9782286440225345	6.416882663197487e-7	1.8375301495862804e-5	GPR1	2825
ENSG00000144504	723.8550635947981	0.34495337916038765	0.06936750987838738	4.972837856874889	6.5979843923289e-7	1.885291744207211e-5	ANKMY1	51281
ENSG00000184984	8.904816411161132	-0.7533841450857676	0.15149515511341816	-4.972991674365692	6.592749348667363e-7	1.885291744207211e-5	CHRM5	1133
ENSG00000262179	18.747648682958367	-0.7448348927149352	0.14979778639943037	-4.97226902091103	6.617379048867663e-7	1.88878495170551e-5	MYMX	101929726
ENSG00000196352	21686.455684246834	0.5876468680883477	0.11820348856355703	4.971484980939246	6.64420122932357e-7	1.8902967752324996e-5	CD55	1604
ENSG00000204065	6.312725430925587	-1.197192105784381	0.2407947250051692	-4.971836927734528	6.632148117927995e-7	1.8902967752324996e-5	TCEAL5	340543
ENSG00000084110	570.0309635711732	0.9594565631425576	0.19303382491918847	4.970406422523222	6.681270198611577e-7	1.898792485247271e-5	HAL	3034
ENSG00000109743	284.1614473336989	-0.4720598855464916	0.09499370768114684	-4.9693805734059175	6.716712473861843e-7	1.906808083231576e-5	BST1	683
ENSG00000131738	1.303580733842624	-2.0345532150678483	0.40956561552156806	-4.967587946749175	6.779081669803262e-7	1.9224424821417323e-5	KRT33B	3884
ENSG00000167751	6.415081402824645	-1.3937738413480874	0.28063628674184826	-4.966477633842811	6.817991231310225e-7	1.9313976235362137e-5	KLK2	3817
ENSG00000188176	58.70810813407587	-0.6931959387842537	0.13958586349947855	-4.966089841804384	6.831631567477714e-7	1.933182960743291e-5	SMTNL2	342527
ENSG00000270959	123.06445236429907	-0.38892716534995864	0.0783223827802759	-4.965721822343523	6.844600732334585e-7	1.9347747456368524e-5	LPP-AS2	339929
ENSG00000145088	202.03216334455638	-0.40553868094160495	0.08168200923854069	-4.964847029622972	6.875524096671834e-7	1.939354200501279e-5	EAF2	55840
ENSG00000253955	14.258461765293438	-0.6082151015533609	0.12252720257856259	-4.963918940068697	6.908478631808848e-7	1.9465654497861402e-5	AC008663.2	285593
ENSG00000050767	96.06417023947529	-0.6668689594395126	0.1343924493702326	-4.9621013871276425	6.9734576010625e-7	1.9606802614726954e-5	COL23A1	91522
ENSG00000137960	146.90960241658235	-0.7551307196967602	0.15217375208092557	-4.962292835463397	6.966585520177963e-7	1.9606802614726954e-5	GIPC2	54810
ENSG00000255135	137.48229634035897	-0.45964498173541124	0.09263948351214127	-4.961653112791486	6.989574070535399e-7	1.9631165126679646e-5	AP002360.2	124902718
ENSG00000186838	1.3695848398845933	-2.1615596290861436	0.4358707886042622	-4.959175254684656	7.07930813173462e-7	1.9862020525085043e-5	SELENOV	348303
ENSG00000083720	1305.325222406618	-0.536718296809447	0.10824488120789677	-4.958371156402469	7.108665844747907e-7	1.991257775389566e-5	OXCT1	5019
ENSG00000268812	25.800168160972046	0.8157036302941796	0.16459277384829654	4.955889685934847	7.200006013493426e-7	2.0136322550476042e-5	AC004264.1	91370
ENSG00000141664	1120.479647865268	0.3392360308445899	0.06849895009575051	4.952426721437227	7.329366027335296e-7	2.0476367761415523e-5	ZCCHC2	54877
ENSG00000129596	87.76156270257242	-0.6641133357355895	0.13411014233944513	-4.951999335401923	7.345485530695765e-7	2.047796997948994e-5	CDO1	1036
ENSG00000164112	26.817630191463483	-0.757412208856747	0.1529839007159799	-4.950927550624494	7.386059860075166e-7	2.0547597361529062e-5	TMEM155	132332
ENSG00000164649	1213.1147482195072	-0.46877152621489765	0.0946801641898498	-4.951105970569835	7.37929050660044e-7	2.0547597361529062e-5	CDCA7L	55536
ENSG00000244306	70.4172360873953	-0.8293768521399792	0.16752841300121948	-4.950663814465561	7.396077117496522e-7	2.0553760723675724e-5	AL589743.1	503639
ENSG00000150760	3537.757419214898	0.33553548438238384	0.06778129774459131	4.950266453243857	7.411194457031332e-7	2.0574069333033763e-5	DOCK1	1793
ENSG00000132141	98.8894991531282	-0.4207807462326122	0.08502655494035714	-4.948815655623983	7.466642228451942e-7	2.070617784300699e-5	CCT6B	10693
ENSG00000188000	5.845287294691417	-1.151702829157407	0.23279110313154855	-4.947366173640185	7.522438706190054e-7	2.083897452308906e-5	OR7D2	162998
ENSG00000198087	6417.312210867676	0.32046142047809034	0.0647822654041498	4.946746126873827	7.546429304661829e-7	2.088347479320545e-5	CD2AP	23607
ENSG00000132016	127.94037768997568	-0.5677783247576507	0.11479626541288601	-4.9459651210388325	7.576752570199792e-7	2.0945387876381272e-5	C19orf57	79173
ENSG00000180739	48.17511445091828	-0.6451030727322646	0.13045448703357096	-4.945043190168344	7.612698448134011e-7	2.1022698177787265e-5	S1PR5	53637
ENSG00000103089	1357.2326731466117	0.7154655805696907	0.1446948648212956	4.944650810195107	7.628047043027486e-7	2.1043026109796767e-5	FA2H	79152
ENSG00000176907	15463.669920420241	0.6686766414017536	0.13524063030198755	4.944347271294302	7.639940917336794e-7	2.105379115766086e-5	TCIM	56892
ENSG00000167617	454.86266447027964	0.6985113446830472	0.1413015450377244	4.943409107781235	7.676814978608711e-7	2.1111241191173955e-5	CDC42EP5	148170
ENSG00000283178	6.010247102836621	-1.401112757517166	0.2834298346820389	-4.943420155782052	7.676379746410535e-7	2.1111241191173955e-5	BX119927.1	100289206
ENSG00000141424	4215.195491014801	0.3907799660440121	0.07911386729714118	4.939462314189426	7.83382812785572e-7	2.15205632980562e-5	SLC39A6	25800
ENSG00000223403	10.865138895894129	-1.125915263536834	0.2279592234574319	-4.939108172331015	7.848067023462716e-7	2.153722143053388e-5	MEG9	378881
ENSG00000180425	338.38700224324367	-0.3827410202347797	0.07753420028024331	-4.936415399286796	7.957153089774506e-7	2.181386036941825e-5	C11orf71	54494
ENSG00000285051	3.2025349276440878	-1.1552708534456986	0.2340482544929609	-4.9360370405174026	7.972597194858069e-7	2.1833479532072334e-5	SLC7A14-AS1	101928583
ENSG00000157388	667.6553775140153	0.678431784558396	0.13747684888040557	4.934880236806855	8.019995685907533e-7	2.194047625599522e-5	CACNA1D	776
ENSG00000226237	18.147314187023774	-0.6024915550301371	0.12214334717105312	-4.93265960843852	8.111744675500525e-7	2.2145483261768014e-5	GAS1RR	100506834
ENSG00000137500	1375.6960369759975	-0.3552085583274408	0.07201466380877745	-4.932447636923446	8.120555300200432e-7	2.214658689273089e-5	CCDC90B	60492
ENSG00000073670	30.55172029896119	-0.6440525499403862	0.13065812868525714	-4.929295685015104	8.252659128947555e-7	2.2483588909216475e-5	ADAM11	4185
ENSG00000078295	67.76496962197396	-0.8785963377630361	0.17830445072294812	-4.927506487923911	8.32856588833916e-7	2.266694920746851e-5	ADCY2	108
ENSG00000226808	14.448386408734523	-0.9684346570651179	0.19670455571174444	-4.9232955157596106	8.50987937577616e-7	2.3136508994305773e-5	LINC00840	414260
ENSG00000175536	128.07732217913016	-0.3930017452486056	0.07983116326729295	-4.922911419100159	8.526605461579682e-7	2.315808462735224e-5	LIPT2	387787
ENSG00000197892	2630.643251022595	0.47288664792944174	0.09608449982584404	4.921570584085494	8.585242723569424e-7	2.3293328481198404e-5	KIF13B	23303
ENSG00000146729	4580.286733550763	-0.38483389171452115	0.07831571569055938	-4.913878246801379	8.929221314597585e-7	2.41768073518061e-5	NIPSNAP2	2631
ENSG00000204314	40.20186362160256	-0.5577723327304995	0.1135179991508484	-4.913514481428656	8.945812179668387e-7	2.4196860561946986e-5	PRRT1	80863
ENSG00000272870	71.08447256162198	-0.41463704638979365	0.08439093055983082	-4.913289184503393	8.956102559709566e-7	2.4199848403646002e-5	SAP30-DT	105377540
ENSG00000173083	578.9955611091735	-0.41969906655248396	0.08543918264727943	-4.912255168511354	9.003477354983752e-7	2.4302931446418742e-5	HPSE	10855
ENSG00000104808	115.58719852383213	-0.6167775248909292	0.12556724328772587	-4.911930123986554	9.018419477079219e-7	2.4318348119104605e-5	DHDH	27294
ENSG00000164068	1127.7651416966755	0.23246210381525662	0.047333654876873923	4.911137845153639	9.054940204535685e-7	2.4391860908843828e-5	RNF123	63891
ENSG00000121350	534.5273995671336	0.3222164171846623	0.06563191306082014	4.909447281935376	9.133344777893915e-7	2.4577933419163965e-5	PYROXD1	79912
ENSG00000143322	2162.6982634736155	0.27395973114712013	0.05582732048534735	4.907269931019251	9.235288989304166e-7	2.4801599227647122e-5	ABL2	27
ENSG00000132436	854.8542285764594	-0.3742176077196374	0.07626782395786605	-4.906624947453239	9.265697048276759e-7	2.4857921459964483e-5	FIGNL1	63979
ENSG00000203666	673.7667899729003	0.4277707334250794	0.08719706716730072	4.905792675392817	9.305077384756998e-7	2.4938175351111202e-5	EFCAB2	84288
ENSG00000131668	841.2023933953687	1.4657709227780595	0.2988707247790188	4.904364332979858	9.373037657670679e-7	2.5005326751837002e-5	BARX1	56033
ENSG00000138674	11376.837551403785	0.19959828908397617	0.040694482047384586	4.904799841206094	9.352265777393482e-7	2.5005326751837002e-5	SEC31A	22872
ENSG00000141380	3900.9252979234516	0.250613515406098	0.05109677381745971	4.9046837340729255	9.357799254321784e-7	2.5005326751837002e-5	SS18	6760
ENSG00000244485	3.678798536188268	-1.2257512149000593	0.24993555939099807	-4.904268995923464	9.377590749977209e-7	2.5005326751837002e-5	RPL18P13	441775
ENSG00000277232	21.28460129412348	-0.44650538993924	0.09103736725553574	-4.90463864893994	9.359948787874017e-7	2.5005326751837002e-5	GTSE1-DT	150384
ENSG00000144649	76.43171278633915	-0.5466447895763985	0.1115182607180076	-4.9018410622335695	9.494263873703765e-7	2.5290837386524335e-5	GASK1A	729085
ENSG00000166123	3739.336901490021	0.6317711091222901	0.1289410003208524	4.8996913902499	9.598730660674298e-7	2.554328881368327e-5	GPT2	84706
ENSG00000271913	76.0864462769621	-0.4003822352088494	0.08176250810231428	-4.896892775204833	9.736392991171853e-7	2.5883478643029514e-5	AL035530.2	105378083
ENSG00000259502	4.045739631649188	-0.8880841491839578	0.1814107167370671	-4.895433771264618	9.808912303761944e-7	2.6049979298650043e-5	AL132640.2	100419668
ENSG00000115648	9754.912353337399	0.5610442451685392	0.11462806667216842	4.894475336246426	9.85683367753044e-7	2.6150884515059356e-5	MLPH	79083
ENSG00000160714	5035.331496673613	0.2192293417526352	0.044811310583583924	4.892276947439854	9.967605077439492e-7	2.641816456389773e-5	UBE2Q1	55585
ENSG00000230359	39.431081280735576	-0.43570580836206196	0.08906824959058962	-4.891819591884018	9.990800203958346e-7	2.6453028278721872e-5	TPI1P2	286016
ENSG00000198231	7130.649946622448	0.20603140675201015	0.042129358306350256	4.890447304082354	1.006070904826907e-6	2.661138352175187e-5	DDX42	11325
ENSG00000113387	7518.113291272961	-0.2981453031728612	0.06101528200500581	-4.886403756167197	1.0269449227811354e-6	2.70825174341548e-5	SUB1	10923
ENSG00000196187	5329.998203392362	0.35392434939018774	0.07243049656215843	4.886399599462318	1.0269665939161376e-6	2.70825174341548e-5	TMEM63A	9725
ENSG00000137509	4471.35590858378	-0.2976979505485028	0.06092889100758386	-4.88598997331903	1.0291043553852183e-6	2.7099011767810856e-5	PRCP	5547
ENSG00000182742	214.32450232079347	-0.6809273531540283	0.1394122324261206	-4.884272644546277	1.0381134817741637e-6	2.7267297783988377e-5	HOXB4	3214
ENSG00000249506	2.275268079140684	-1.5858778157725448	0.32483444905899583	-4.882110934867381	1.0495617909929326e-6	2.75131396852824e-5	ZEB2P1	100420926
ENSG00000274286	42.7678643679439	-0.7976950585744819	0.16342114731200055	-4.881222973251666	1.054299516016837e-6	2.760986157998367e-5	ADRA2B	151
ENSG00000287260	19.467334215165693	-0.6801721282582901	0.1394358684949239	-4.878028412632231	1.071514927692507e-6	2.8032830953385397e-5	AL357075.3	101928868
ENSG00000174343	228.42180241326935	1.505155046685896	0.30862803355192364	4.87692264815817	1.0775366512228683e-6	2.8162403845700857e-5	CHRNA9	55584
ENSG00000177511	2.4037375912355583	-1.7865779023309072	0.36638359514283736	-4.876249717551891	1.0812171937606882e-6	2.8230591644821933e-5	ST8SIA3	51046
ENSG00000204370	2442.4819543009453	-0.277932559543011	0.057015205284312843	-4.874709442105286	1.089687207674755e-6	2.8395459432434637e-5	SDHD	6392
ENSG00000103546	7.2920723975852395	-1.5239240173428796	0.3128474459647254	-4.871140989000457	1.109556260626507e-6	2.8860645082395075e-5	SLC6A2	6530
ENSG00000200795	7.569774593967888	1.4040995141983679	0.288250417457945	4.8711100805369085	1.109729871644191e-6	2.8860645082395075e-5	RNU4-1	26835
ENSG00000277157	6.133564904762463	1.0372083816671462	0.21298965214367388	4.869759498773626	1.117341589229046e-6	2.9029944939091932e-5	H4C4	8360
ENSG00000285872	40.327558270054084	-0.553847690696173	0.11374430205603013	-4.869234596238053	1.1203134136223608e-6	2.9078479686582358e-5	AC007240.3	101929691
ENSG00000174502	2822.592881378699	0.9573961832625116	0.19676567840147632	4.865666568684106	1.140716916446379e-6	2.9549839885722573e-5	SLC26A9	115019
ENSG00000213023	47.60526103367254	-0.8789043378990629	0.18067997426743587	-4.86442585274083	1.1478952835171833e-6	2.9706582754676024e-5	SYT3	84258
ENSG00000182389	137.40592682086304	-0.6996053015255276	0.14386743854761438	-4.862846719092633	1.157094506030973e-6	2.9915264731487715e-5	CACNB4	785
ENSG00000287232	20.877695006783505	-0.7480859764678068	0.15387338439939677	-4.861698333261198	1.1638289195170344e-6	3.0030433775393018e-5	AC079848.2	124909426
ENSG00000088756	296.9499282297965	-0.5136115137585897	0.10566386887706979	-4.860805488356002	1.1690908211852501e-6	3.01366904932734e-5	ARHGAP28	79822
ENSG00000205609	38.21148629617585	-0.7102078105765927	0.14619006488926925	-4.858112698113481	1.1850995259047764e-6	3.051949854346172e-5	EIF3CL	728689
ENSG00000175746	9.101218915394146	-0.8256605088616963	0.1700242583538018	-4.856133570914261	1.1969997384338133e-6	3.079585752835821e-5	C15orf54	400360
ENSG00000180209	14.052528326436084	-0.5670153737651372	0.11684346000286286	-4.852778013859265	1.2174393971010346e-6	3.1260663661429586e-5	MYLPF	29895
ENSG00000145861	65.96595109725483	-0.5248491520883329	0.10823732469422341	-4.849058802691785	1.240486477176191e-6	3.180356420704936e-5	C1QTNF2	114898
ENSG00000206535	131.31525944176175	-0.343818386364465	0.07090534216122495	-4.848977184013708	1.2409969255967637e-6	3.180356420704936e-5	LNP1	348801
ENSG00000184515	164.1119653321819	-0.673199455801833	0.1388628805115751	-4.847943909284797	1.2474765884334493e-6	3.19385526941489e-5	BEX5	340542
ENSG00000126698	4372.24366980792	-0.20924153843590781	0.04316424204378806	-4.847566609038154	1.2498507392297895e-6	3.1968269635930875e-5	DNAJC8	22826
ENSG00000184203	2902.289092939653	-0.22994683973283847	0.047442655075473676	-4.846837500283866	1.2544509561041012e-6	3.2054811288615466e-5	PPP1R2	5504
ENSG00000163754	2183.010004386736	-0.27969137316503784	0.057726962674319135	-4.845073432028384	1.2656485909443904e-6	3.230960477561043e-5	GYG1	2992
ENSG00000169490	2378.6531622812454	-0.3508121592417035	0.07242266709919144	-4.8439552600462035	1.272796043051352e-6	3.2460611572301906e-5	TM2D2	83877
ENSG00000171357	22.88744836906856	-0.5284277207149537	0.10911446270688492	-4.842875157021791	1.279737011324758e-6	3.260606534173187e-5	LURAP1	541468
ENSG00000163618	47.17623976883673	-0.8870581609565813	0.18318107061461525	-4.842520889196106	1.282021529571194e-6	3.2632712267201066e-5	CADPS	8618
ENSG00000070759	195.7251758532695	-0.30204367713903935	0.06244245427650762	-4.837152553317809	1.317123397826757e-6	3.34938377565115e-5	TESK2	10420
ENSG00000141622	98.15850089636919	-0.8098451344412164	0.167493241393971	-4.83509142041338	1.3308445832211271e-6	3.3789356093336205e-5	RNF165	494470
ENSG00000152270	735.5600423136228	0.5435022504070516	0.11240946966064727	4.8350219251796975	1.331309608080584e-6	3.3789356093336205e-5	PDE3B	5140
ENSG00000072134	928.9791124265678	0.3248961408653003	0.06720466553449819	4.834428358229403	1.3352878129131792e-6	3.385770686352041e-5	EPN2	22905
ENSG00000102271	76.18454720883014	-0.6993712938305039	0.14467230167447057	-4.83417548304561	1.3369861039590464e-6	3.386817202769335e-5	KLHL4	56062
ENSG00000122068	3143.1335644944174	-0.24974088301226147	0.05166891794812852	-4.833483899604428	1.3416413438360661e-6	3.395344976307508e-5	FYTTD1	84248
ENSG00000229835	2.3804574205438525	1.225501447337135	0.2535546682147975	4.833282920663713	1.3429971096883476e-6	3.395514285483639e-5	KHSRPP1	402359
ENSG00000256797	3.006872474979956	-1.3621350231192575	0.28191706346476947	-4.831687044333449	1.3538094600528261e-6	3.419569532607066e-5	KLRF2	100431172
ENSG00000204315	391.08960639100906	-0.27950910340902446	0.05785675078322387	-4.8310542784589074	1.358119699903849e-6	3.4271708327554506e-5	FKBPL	63943
ENSG00000180346	571.5540961967639	-0.34247998841815497	0.07089719704112052	-4.830656255980274	1.3608376861353418e-6	3.430743429783309e-5	TIGD2	166815
ENSG00000234602	124.37443605148577	-0.7460011271811609	0.1544460668215872	-4.830172386603573	1.3641489431299336e-6	3.432521863109656e-5	MCIDAS	345643
ENSG00000269235	51.812632377912365	0.8108431862187434	0.1678653194123434	4.830319860333944	1.3631389180111093e-6	3.432521863109656e-5	ZNF350-AS1	101669766
ENSG00000137270	17.127023275258775	-0.8949705847130348	0.18535834795622907	-4.828326291105999	1.3768536259761095e-6	3.461184043543951e-5	GCM1	8521
ENSG00000271133	62.83717583917046	-0.6656729039124083	0.13801477274026386	-4.823200376999988	1.4127291972869713e-6	3.547983861060558e-5	AC004130.2	101927811
ENSG00000122592	17.368978623817032	-0.6976417194249377	0.14465251534860168	-4.822879973733423	1.4150012555974926e-6	3.550305531306281e-5	HOXA7	3204
ENSG00000114209	1991.7560483393713	-0.32267747216130055	0.06691218384409166	-4.822402343243695	1.4183947753764897e-6	3.555433906497966e-5	PDCD10	11235
ENSG00000132881	193.4655760206795	-0.32076170100526635	0.0665359979172859	-4.820874579863079	1.4293020227526186e-6	3.577944224487996e-5	CPLANE2	79363
ENSG00000174123	211.5618200764235	-0.716342278203195	0.14859516198174164	-4.820764476108678	1.4300912007537902e-6	3.577944224487996e-5	TLR10	81793
ENSG00000161243	289.15397983304814	-0.6741462804547486	0.13990656107327307	-4.818546573392501	1.4460777244719086e-6	3.614508316054311e-5	FBXO27	126433
ENSG00000167244	57.121818500818485	-1.0606488402247283	0.22014675718230844	-4.817917164895512	1.4506456793994183e-6	3.619058752251674e-5	IGF2	3481
ENSG00000007001	6.558334859372162	-0.743266201133205	0.15429352039798155	-4.817222390260066	1.4557041420823982e-6	3.624813385932021e-5	UPP2	151531
ENSG00000120903	3.475833234518871	-1.206213847669696	0.25039241310348825	-4.817293913658489	1.4551826178158482e-6	3.624813385932021e-5	CHRNA2	1135
ENSG00000111728	219.7334607283722	-0.5602029577705855	0.11636371959747976	-4.814240724758669	1.477606060809807e-6	3.671933371615478e-5	ST8SIA1	6489
ENSG00000226674	52.634020449366744	-0.7487227510421767	0.15552774860098642	-4.814078245053616	1.4788086192006157e-6	3.671933371615478e-5	TEX41	401014
ENSG00000162722	32.471979023739785	-0.7919950012835041	0.1645322447296622	-4.813615729760487	1.482236980314133e-6	3.676980531673807e-5	TRIM58	25893
ENSG00000197646	295.03759458650785	-0.5679429426117872	0.1179922880587257	-4.813390366064581	1.4839102401153316e-6	3.6776684172943e-5	PDCD1LG2	80380
ENSG00000197619	452.06925637844535	0.3763725917206668	0.07821042362024948	4.81230728973088	1.4919771364684271e-06	3.694185870325255e-5	ZNF615	284370
ENSG00000227630	78.80743388756974	-0.5547493827023735	0.1153027176717136	-4.8112429082707235	1.499945859764082e-6	3.706948750045473e-5	LINC01132	100506810
ENSG00000254319	5.515336278266507	-0.9098744607751407	0.18915735191762473	-4.810145899966805	1.508201666021951e-6	3.723858752703683e-5	AC246817.2	101927815
ENSG00000163082	7831.560735686358	0.5101376742721493	0.10606456766703004	4.809689847354411	1.5116466433502491e-6	3.728869926878494e-5	SGPP2	130367
ENSG00000180592	30.854201652840203	-0.558709862908176	0.11622042104141123	-4.807329537285867	1.529597441968314e-6	3.7660976269771244e-5	SKIDA1	387640
ENSG00000073417	1489.827151991954	0.2896018068172259	0.06027537179644617	4.804645714923667	1.5502576459940169e-6	3.813402211364368e-5	PDE8A	5151
ENSG00000077147	12859.33991583998	0.2527757850665784	0.0526302208930336	4.802863844716203	1.5641224788599589e-6	3.8439185359669416e-5	TM9SF3	56889
ENSG00000117983	36648.85033015591	1.242907618337858	0.25883775801332437	4.801879091665892	1.5718359620250916e-6	3.859274782809976e-5	MUC5B	727897
ENSG00000184478	7.691898942577074	-2.7449702451539535	0.5716882936022686	-4.801515573911099	1.5746925947140885e-6	3.862688678560769e-5	OR56A3	390083
ENSG00000165863	9.16469937771734	-1.6251741116107776	0.33854852115075906	-4.800417104427614	1.5833550590829884e-6	3.880324561073612e-5	C10orf82	143379
ENSG00000005893	11344.032177656725	-0.2927602055575305	0.06100075242617455	-4.799288433562195	1.5923033968280474e-6	3.895007705611412e-5	LAMP2	3920
ENSG00000101306	16.216035074582827	-0.5398827032284893	0.1125031650115275	-4.798822354670385	1.5960127321548476e-6	3.9004596872559794e-5	MYLK2	85366
ENSG00000077522	32.8621041810303	-0.7310151276363125	0.152450071104681	-4.795111752583935	1.6258416859844184e-6	3.962331102429186e-5	ACTN2	88
ENSG00000175352	424.14754700370264	-0.6826924293860476	0.14236951746339632	-4.79521488552892	1.6250054235581708e-6	3.962331102429186e-5	NRIP3	56675
ENSG00000184678	1619.0613737039398	0.5762038595437181	0.12016023825200928	4.795295581349125	1.6243513828371564e-6	3.962331102429186e-5	H2BC21	8349
ENSG00000230937	180.02453037980376	-1.201656448601639	0.25071504457466565	-4.792917196653401	1.6437347999046021e-6	3.9985404712360796e-5	MIR205HG	642587
ENSG00000224046	22.654916754365885	-0.4547099846932591	0.09489944897884578	-4.791492359398413	1.65545325955382e-6	4.023331745659169e-5	AC005076.2	101927420
ENSG00000232818	60.059372763073895	-0.5871871407339156	0.1226368206826472	-4.788016661434873	1.684376673156381e-6	4.089852852931323e-5	RPS2P32	256355
ENSG00000146147	7.423041309988327	-0.9028271114587707	0.18866262426899458	-4.785405243656118	1.7064267887490565e-6	4.139577693332771e-5	MLIP	90523
ENSG00000105467	25.230607471544538	-0.9296239814984284	0.19433221233340292	-4.783684446012141	1.721108097190031e-6	4.1675177224697947e-5	SYNGR4	23546
ENSG00000111832	1817.214245690967	-0.2455332953319791	0.05132643631171943	-4.783758877019797	1.7204705709943034e-6	4.1675177224697947e-5	RWDD1	51389
ENSG00000185339	2874.626073820628	-0.4194548581304412	0.08773121337715856	-4.781135949040108	1.7430743044339727e-6	4.212962619294772e-5	TCN2	6948
ENSG00000166257	49.019164562657984	-0.625827908595726	0.13096276953840452	-4.778670387023263	1.764581926165155e-6	4.261036741046838e-5	SCN3B	55800
ENSG00000197540	140.29471001509648	-0.6086589957227032	0.12739402898781904	-4.777767063014398	1.7725254650504579e-6	4.2762988440251206e-5	GZMM	3004
ENSG00000127191	1609.3362330095406	0.346252416407263	0.07248576625993872	4.776833222202261	1.7807734785219238e-6	4.2922669068307485e-5	TRAF2	7186
ENSG00000137331	1756.4269089983588	0.5364956854824975	0.11231806617373202	4.7765751651444335	1.7830592262972571e-6	4.2923577267096655e-5	IER3	8870
ENSG00000176177	18.46042367678522	-0.8339690233177749	0.17459976990084186	-4.776461182001556	1.7840697326806165e-6	4.2923577267096655e-5	ENTHD1	150350
ENSG00000188219	3.8717590568983553	-0.9543344221034666	0.19994730353679943	-4.7729296930869864	1.8156518749405045e-6	4.360378180976079e-5	POTEE	445582
ENSG00000275993	1084.2408361540379	0.6887579328041623	0.14431458440406553	4.772614879142867	1.8184931933679187e-6	4.363224333267561e-5	SIK1B	102724428
ENSG00000007171	103.93674872486564	-0.7436907516905853	0.15584892285573998	-4.771869693183413	1.8252358230438009e-6	4.371439796189903e-5	NOS2	4843
ENSG00000233041	10.397456107504977	1.526664632424083	0.3199275787957869	4.7719069364712965	1.8248982668827654e-6	4.371439796189903e-5	PHGR1	644844
ENSG00000005189	234.2882616032978	-0.36249674364459	0.07600144341328137	-4.7696034096800215	1.8458896681754446e-6	4.404887980804537e-5	REXO5	81691
ENSG00000196712	4377.821647356706	0.27753162752510385	0.0582026741762564	4.768365568301018	1.85726540916451e-6	4.4280232764198205e-5	NF1	4763
ENSG00000104879	75.5517484840518	-0.9528112544709898	0.19984686813648928	-4.767706711421912	1.8633477299783813e-6	4.431470121381179e-5	CKM	1158
ENSG00000124564	4.272136386504236	-1.128484536157161	0.2366955626467028	-4.767662407941136	1.8637574091821394e-6	4.431470121381179e-5	SLC17A3	10786
ENSG00000108176	1326.4796831880901	0.8866799614131551	0.1860353685518944	4.766190258955068	1.8774198573707837e-6	4.459930220237448e-5	DNAJC12	56521
ENSG00000183837	121.8217325198567	-0.96769834519137	0.20306722599033483	-4.76540879736757	1.8847113472918925e-6	4.473218058054496e-5	PNMA3	29944
ENSG00000135048	5449.6030003034475	0.32672506123255524	0.0685696100548941	4.7648668407329735	1.8897840865687117e-6	4.481220680526796e-5	CEMIP2	23670
ENSG00000159650	7.737594518492534	-0.9546133108020978	0.20037708782963556	-4.764084163223933	1.8971331422118814e-6	4.494601855357196e-5	UROC1	131669
ENSG00000182240	5474.181001689591	0.603755316408736	0.12673991990768538	4.763734400719981	1.9004261539814678e-6	4.498358223417949e-5	BACE2	25825
ENSG00000183379	43.83142615127621	-0.8940946786982	0.18775883253651546	-4.7619313915595205	1.917488781885789e-6	4.5346716300521646e-5	SYNDIG1L	646658
ENSG00000163362	2162.5190353017188	0.4795057086182264	0.10071007653436663	4.761248577292048	1.9239888824208143e-6	4.545962969271422e-5	INAVA	55765
ENSG00000203778	328.1318190200049	-0.47216977538310695	0.09918916999172278	-4.760295659521185	1.933095649568542e-6	4.5633875347565626e-5	FAM229B	619208
ENSG00000151929	4686.447849944737	0.3191094593136728	0.06704995428206578	4.759279297510673	1.9428543702326655e-6	4.5823185661396215e-5	BAG3	9531
ENSG00000257636	7.47845080498129	-2.5173582674803496	0.5295399474100365	-4.753859042726939	1.995702026490985e-6	4.698549587837802e-5	G2E3-AS1	105370431
ENSG00000156299	666.1468050608574	-0.4900343459649273	0.1030874909263321	-4.753577195075136	1.9984874855819856e-6	4.698686954905084e-5	TIAM1	7074
ENSG00000235172	8.28554424350315	-0.6241523036379267	0.131317823681017	-4.752990006551204	2.0043025837929674e-6	4.7061810668472125e-5	LINC01366	257358
ENSG00000005961	95.15682627843374	-0.7367002206596341	0.15503836938252563	-4.7517283856486925	2.016851809879246e-6	4.727220723422486e-5	ITGA2B	3674
ENSG00000160888	2609.612788224121	0.36354177942757515	0.07653080606696057	4.750267220620864	2.031480214248515e-6	4.75305028813296e-5	IER2	9592
ENSG00000224141	18.456264019405687	-2.444774487321313	0.5149932237014418	-4.747197389802214	2.0625464283755892e-6	4.821453917972928e-5	MIR548XHG	101927797
ENSG00000220891	3.121133601521648	-1.2770250371549432	0.26903794728436253	-4.746635372612243	2.0682831567671557e-6	4.826299359170125e-5	AC246793.1	648691
ENSG00000278857	81.51048391962571	-0.9200201454474887	0.1938243894807882	-4.746668610240512	2.0679434613928112e-6	4.826299359170125e-5	IGKV1D-12	28903
ENSG00000197324	15299.185954635586	0.28549808248491004	0.060164820211740674	4.745266111992759	2.082323959377424e-6	4.854763248654711e-5	LRP10	26020
ENSG00000133059	1382.4649143313927	0.2557164719136932	0.05389192419210595	4.744986855584391	2.085198755359167e-6	4.8571672157327376e-5	DSTYK	25778
ENSG00000180210	31.863552876248775	1.606888669629668	0.33875245892582767	4.743548356003249	2.1000678387175576e-6	4.887481202386401e-5	F2	2147
ENSG00000165323	62.80112568022728	-0.775656588563076	0.1636192249153592	-4.740620113341362	2.1306509490554278e-6	4.9499117506935844e-5	FAT3	120114
ENSG00000117139	5949.832568475174	0.26619899900435684	0.056157113472811625	4.740254306931866	2.1345014214170087e-6	4.95448810107763e-5	KDM5B	10765
ENSG00000178860	325.4524974862691	-0.5529088965906009	0.11665522310774092	-4.739684018091012	2.1405176065360213e-6	4.9640789035379825e-5	MSC	9242
ENSG00000123080	709.4792669922392	-0.41075088104310137	0.08668547001817349	-4.738405190131495	2.1540676911177122e-6	4.983847065785236e-5	CDKN2C	1031
ENSG00000143776	4357.322419272202	0.44624329116071704	0.09417705446106933	4.738344108491776	2.1547169511973367e-6	4.983847065785236e-5	CDC42BPA	8476
ENSG00000248144	635.2252556288881	-1.1316254954911869	0.23880868853981457	-4.738627821334568	2.1517028490573214e-6	4.983847065785236e-5	ADH1C	126
ENSG00000076258	228.40273244806053	-0.40056374606483014	0.0845498045485381	-4.737607002212237	2.1625667689692102e-6	4.997615923552091e-5	FMO4	2329
ENSG00000256546	42.22657878203207	-0.7963309160820188	0.1681075279212651	-4.737033052172349	2.168698064403821e-6	5.007392682446859e-5	AC156455.1	100506691
ENSG00000257259	5.325791154383596	-1.3650803109309637	0.2881990595926439	-4.7365883596582234	2.173460024340854e-6	5.013993374891401e-5	LINC02388	101927653
ENSG00000236345	142.381325270722	0.8524154936374236	0.18002774299453236	4.73491185002143	2.191503266553708e-6	5.051194536951656e-5	SCAT8	112935969
ENSG00000123358	5390.772195532578	0.693027049313719	0.14637698011834527	4.73453577709698	2.1955704158270283e-6	5.056145332601666e-5	NR4A1	3164
ENSG00000235652	134.4488858140213	-0.3288224204153902	0.06947293111416557	-4.733101297756288	2.21115066483491e-6	5.0831382430258036e-5	AL356599.1	100507557
ENSG00000132517	168.97031184115414	-0.6696410242930654	0.14150497810161652	-4.732278915390437	2.220130595480503e-6	5.099332217779761e-5	SLC52A1	55065
ENSG00000126067	6261.958121631821	-0.22774469367543848	0.04814876425310098	-4.73002157393418	2.2449597910311162e-6	5.151869834034386e-5	PSMB2	5690
ENSG00000181215	21.123274649890828	-0.7731734995672392	0.16346909357848657	-4.729783977152933	2.247588647329354e-6	5.1534136565615165e-5	C4orf50	389197
ENSG00000231453	5.820883849671118	-1.4974334070100228	0.31669188510448837	-4.72836052150804	2.2634002862180794e-6	5.180649916630347e-5	LINC01305	285084
ENSG00000181562	1.6505464353083952	-1.3167272949864934	0.27863719660695635	-4.725597698443182	2.2943948940159927e-6	5.247034156497511e-5	EDDM3A	10876
ENSG00000196951	34.603106425130115	-0.4584324750340369	0.0970146400561465	-4.72539479370044	2.296687165403918e-6	5.247721021037834e-5	SCOC-AS1	100129858
ENSG00000081041	1759.3510421288568	0.6638188300884524	0.14054363446888704	4.723222311682895	2.3213685191154046e-6	5.295672177698297e-5	CXCL2	2920
ENSG00000132718	894.3105037144538	-0.43059023911148026	0.09116744691374812	-4.723070061607121	2.3231077333136117e-6	5.295672177698297e-5	SYT11	23208
ENSG00000116473	3738.427208440205	-0.22693501546738343	0.04805306109570402	-4.722592282215119	2.3285737278762176e-6	5.302184516931629e-5	RAP1A	5906
ENSG00000102683	18.6347305530369	-0.7552320749925023	0.15995788824358015	-4.721443145351184	2.341770943106924e-6	5.327630008303273e-5	SGCG	6445
ENSG00000115758	15909.807937234003	0.7822970233554589	0.16573658041323155	4.720122868499852	2.3570222638063042e-6	5.357700736840128e-5	ODC1	4953
ENSG00000224165	54.13024043794799	-0.4279251381205744	0.09066349096376042	-4.719927873631324	2.359282834840296e-6	5.3582160589541024e-5	DNAJC27-AS1	729723
ENSG00000109458	1072.4232686281032	-0.3090422594189055	0.06552935662955357	-4.716088716786336	2.4042163472635406e-6	5.455562417627733e-5	GAB1	2549
ENSG00000186766	7.306408640399029	-1.015606205324818	0.21539513153476686	-4.715084310811776	2.416106830000262e-6	5.4731156007185646e-5	FOXI2	399823
ENSG00000205704	11.614896321203663	-0.7839660731415874	0.16629774990287982	-4.7142313927845345	2.426248256650253e-6	5.491366866104031e-5	LINC00634	339674
ENSG00000149792	3428.5577213374604	-0.2753805443314835	0.058421455815245965	-4.71368849832083	2.4327246899753425e-6	5.501298880463553e-5	MRPL49	740
ENSG00000043093	1802.7022319939572	-0.26289577580837226	0.05578073137001522	-4.7130213131212395	2.4407065762126535e-6	5.514615330216326e-5	DCUN1D1	54165
ENSG00000265485	13.873434651208722	-0.6587283565143215	0.13978975047776598	-4.712279364280676	2.449612423843372e-6	5.529994799156267e-5	LINC01915	729950
ENSG00000112280	13.768063106983158	-0.8503637504214197	0.18048733945517736	-4.711486982900542	2.4591580759755263e-6	5.545575121950569e-5	COL9A1	1297
ENSG00000224613	6.383796001573786	-1.0467869875662659	0.22218374140677938	-4.711357279963086	2.460723977058347e-6	5.545575121950569e-5	AC095032.1	101928436
ENSG00000255337	39.497528093796205	-0.44700011083020297	0.09490800113202229	-4.709825362441266	2.4792913558496e-6	5.579621795868247e-5	AP001830.1	101928424
ENSG00000244968	76.67058706290806	-0.49139123422155784	0.1043579870303274	-4.708707480901821	2.4929252731115297e-6	5.603764191136796e-5	LIFR-AS1	100506495
ENSG00000155380	1348.7170368981865	-0.7214473365273827	0.15323887068446831	-4.7079917341136195	2.501692432225044e-6	5.61467409083623e-5	SLC16A1	6566
ENSG00000162373	158.52686458903344	-0.5861805851377984	0.12450831619572555	-4.707963315609614	2.502041139738749e-6	5.61467409083623e-5	BEND5	79656
ENSG00000136205	7502.168348081018	-0.3291192974179735	0.06991834791659517	-4.7071949956623165	2.5114864650020714e-6	5.631073269828048e-5	TNS3	64759
ENSG00000213759	13.585999558537353	1.7866385186820295	0.37961325157868603	4.706470364909524	2.5204260544732647e-6	5.646311599072973e-5	UGT2B11	10720
ENSG00000245848	560.7764487120121	-0.6247436291711286	0.1327647573184484	-4.705643589379853	2.5306630853437234e-6	5.664428120932914e-5	CEBPA	1050
ENSG00000279141	14.335754144173006	-0.8139189295128235	0.17306139290855058	-4.703064709197828	2.562851492021721e-6	5.731606329143654e-5	AL590226.2	401561
ENSG00000184788	2.4415733468385103	-1.1757088810928331	0.2500004906498748	-4.702826294606802	2.5658470392136943e-6	5.733438528251465e-5	SATL1	340562
ENSG00000231817	1.215638090391375	-1.6836967358157477	0.3580499466597238	-4.7024074476845685	2.5711177586819412e-6	5.740347233260656e-5	LINC01198	101929344
ENSG00000249345	6.859620073346443	-1.7142137730492095	0.3646635233947333	-4.700809549283171	2.5913211298670864e-6	5.7805550521886866e-5	LINC02405	101927592
ENSG00000138347	10.333211899220126	-1.1925055685349915	0.25372274700417363	-4.7000341223460556	2.6011802359327054e-6	5.792738234627821e-5	MYPN	84665
ENSG00000163428	2238.2930132193155	-0.2640035313353707	0.05616902675654941	-4.700162110332228	2.5995504654599946e-6	5.792738234627821e-5	LRRC58	116064
ENSG00000114021	2114.831677142205	-0.2690041858183958	0.057250293048512896	-4.698739019387139	2.617727053719004e-6	5.824663786336753e-5	NIT2	56954
ENSG00000173406	16.31638364024681	-0.7654478910400163	0.16292717112880545	-4.698098455504857	2.6259484809656144e-6	5.838026390804988e-5	DAB1	1600
ENSG00000050030	129.7618912902327	-0.8804097763184978	0.18747258725286328	-4.696205398451134	2.650390341279531e-6	5.882437535047114e-5	NEXMIF	340533
ENSG00000248329	38.25417900079516	-0.9897701972033929	0.2108664964052929	-4.693823884193624	2.6814490568929006e-6	5.941360420844699e-5	APELA	100506013
ENSG00000128596	76.57495324808164	-0.5523228576894784	0.11768997973734589	-4.693032141921704	2.691851775154573e-6	5.959397900541784e-5	CCDC136	64753
ENSG00000163866	1639.129905317679	-0.22815949738627136	0.04863142068927446	-4.691606664014062	2.7106788771336e-6	5.996039883970167e-5	SMIM12	113444
ENSG00000156140	158.62033806650325	-0.6440168476342601	0.13730327210044424	-4.690469773823959	2.725784955178895e-6	6.014305246581908e-5	ADAMTS3	9508
ENSG00000205981	1077.2711289327583	-0.2530141919485177	0.05394136637102868	-4.690541025753639	2.7248358490174024e-6	6.014305246581908e-5	DNAJC19	131118
ENSG00000164187	1561.835184108997	-0.3363497592297948	0.07177751982703692	-4.68600419797592	2.785905510054954e-6	6.136678985150314e-5	LMBRD2	92255
ENSG00000053328	25.65858042989746	-0.5859626690613636	0.12505076537038162	-4.6857983421839124	2.7887074289208764e-6	6.137719065573976e-5	METTL24	728464
ENSG00000251533	11.897069163409194	-1.0251548208279315	0.21880257256053784	-4.685296012889856	2.7955560260941934e-6	6.147656386264735e-5	LINC00605	100131366
ENSG00000198912	1135.9775680879216	-0.21820157372616697	0.04657877075081767	-4.684571323135154	2.8054646579969977e-6	6.164300785231935e-5	C1orf174	339448
ENSG00000268001	164.2175646934047	-0.3780963982938882	0.0807154613498824	-4.684311926991656	2.809019546575273e-6	6.166968329543797e-5	CARD8-AS1	100505812
ENSG00000198369	3215.629542420696	0.3053369579626048	0.06519267345058345	4.683608476250825	2.818681739437688e-6	6.183028345169516e-5	SPRED2	200734
ENSG00000120251	6.2330125283899545	-1.0081243459275737	0.21528806380975807	-4.682676447954008	2.831532669657972e-6	6.206050597515745e-5	GRIA2	2891
ENSG00000166111	4.299040636081233	-1.2928772639137607	0.2762976879745545	-4.679290924912943	2.878687359356966e-6	6.304157812324129e-5	SVOP	55530
ENSG00000179743	166.96947679083343	-0.34585430692189084	0.07392656193006773	-4.678349674222081	2.891930695758144e-6	6.327899848816304e-5	AL450998.2	729614
ENSG00000168803	287.5958578718396	-0.28338600700902755	0.0605861012290847	-4.677409525618831	2.905216868767175e-6	6.346429387037415e-5	ADAL	161823
ENSG00000247240	87.14257481685577	-0.25983873823809855	0.055551143420939336	-4.67746876547919	2.904377965536935e-6	6.346429387037415e-5	UBL7-AS1	440288
ENSG00000239948	8.203526369863718	0.6669874732597763	0.14260657610382027	4.677115820901533	2.909379493595873e-6	6.350257063693726e-5	RN7SL368P	106479357
ENSG00000168843	23.369393621907534	-1.8167607816477171	0.38845606535231825	-4.67687582635624	2.912785141509318e-6	6.352427529227068e-5	FSTL5	56884
ENSG00000067445	303.9998759154565	-0.5604512510682149	0.11993027057130766	-4.673142555239914	2.9662572763352327e-6	6.453017997114096e-5	TRO	7216
ENSG00000140548	2572.3480746437017	0.5409491445666884	0.11578407894018454	4.672051196660202	2.982066013624527e-6	6.482056858823282e-5	ZNF710	374655
ENSG00000245498	129.80298755897894	-0.47652776724093127	0.1020143601986621	-4.671183216881861	2.9946967006888464e-6	6.504145472353476e-5	AP000866.1	100507283
ENSG00000145248	59.75431520794793	-0.8791872722765834	0.1882820421957022	-4.669522711904451	3.0190032285302334e-6	6.540759872995806e-5	SLC10A4	201780
ENSG00000224805	37.23137414349179	-0.5466752649583111	0.11709522239244766	-4.6686385130737005	3.032023268152532e-6	6.558181691254388e-5	LINC00853	100874253
ENSG00000147324	2731.7027087260535	0.3324758053665644	0.07125267131475498	4.6661521488488455	3.0689249254813147e-6	6.632553499737919e-5	MFHAS1	9258
ENSG00000125726	60.98474181925065	-0.6889804583971826	0.14773076509667651	-4.663757464102394	3.1048729483226143e-6	6.704744083898302e-5	CD70	970
ENSG00000116157	656.8915620647597	-0.4728221841530003	0.10139401009214538	-4.663216137948449	3.1130549070693905e-6	6.716906758947019e-5	GPX7	2882
ENSG00000170500	728.6066012651647	0.6822064214410826	0.1463361225760023	4.661914019805783	3.1328207707279038e-06	6.748500670877075e-5	LONRF2	164832
ENSG00000260219	193.1747019197638	-0.40502166775392323	0.08689882720040536	-4.660841587883178	3.1491903972761692e-6	6.772687429897199e-5	CD2BP2-DT	101928707
ENSG00000106153	11301.727456749948	-0.3801002208529976	0.0815600442639662	-4.660372910328698	3.1563700367244026e-6	6.782591241232005e-5	CHCHD2	51142
ENSG00000116698	5644.002393774844	0.2094991575276775	0.044955876565887634	4.660106164777682	3.1604633016652066e-6	6.785852133852475e-5	SMG7	9887
ENSG00000113456	2156.3648264000017	-0.27063062098430035	0.05808108908491875	-4.659530756880589	3.1693103983210332e-6	6.792952982113604e-5	RAD1	5810
ENSG00000125144	242.97029128904933	-0.8028064187027937	0.17229402154285095	-4.659514076657205	3.1695672165151144e-6	6.792952982113604e-5	MT1G	4495
ENSG00000171954	19.237356261026363	-0.6793067536888557	0.14579312214530166	-4.659388204965107	3.1715058523437972e-6	6.792952982113604e-5	CYP4F22	126410
ENSG00000204889	32.34669416033899	-1.2071470134571534	0.2591386737847413	-4.658305129939401	3.188234092579752e-6	6.82283334986934e-5	KRT40	125115
ENSG00000204381	479.64991445668306	-0.5034850879141167	0.10811121226920617	-4.657103341514623	3.206894926379461e-6	6.852039483817267e-5	LAYN	143903
ENSG00000135336	1082.0941974464529	-0.2450887905897064	0.05263215262384948	-4.656636264553011	3.214175720780592e-6	6.856474442426292e-5	ORC3	23595
ENSG00000115297	10.334828953661317	-0.9433723756542629	0.20261155858894944	-4.6560639591551665	3.2231184317864342e-6	6.864434525902475e-5	TLX2	3196
ENSG00000115525	4543.629166289053	0.5296113069813965	0.11376507243632654	4.655306726744414	3.2349874516883585e-6	6.882103407262123e-5	ST3GAL5	8869
ENSG00000117091	440.8454447025363	-0.5650808107557309	0.12138696985515884	-4.655201554417213	3.2366392566322904e-6	6.882103407262123e-5	CD48	962
ENSG00000144848	2121.5866508894755	-0.19625370284558516	0.042172798351895864	-4.653561312389474	3.262505326514674e-6	6.931508292502345e-5	ATG3	64422
ENSG00000260081	44.804219489136564	-0.5119599430217081	0.11005146746536665	-4.6520046921030165	3.287235978492022e-6	6.978423195275771e-5	AF274858.1	105373383
ENSG00000091513	708.358579224217	-1.1670859432587681	0.2509040417601528	-4.651523088553603	3.2949237561003135e-6	6.989111622742574e-5	TF	7018
ENSG00000240694	1285.1470671539182	0.6347267853509784	0.13646824065920757	4.651095245933715	3.3017678153727857e-6	6.997994617537896e-5	PNMA2	10687
ENSG00000156869	562.7547891793296	-0.41181678073815015	0.08855999409162113	-4.650144627517688	3.3170233832354883e-6	7.019034620991079e-5	FRRS1	391059
ENSG00000134595	3.5474408543953024	-1.9820092509748446	0.42644117702373846	-4.647790499050501	3.3550940789263413e-6	7.08820797989691e-5	SOX3	6658
ENSG00000144647	767.6613098189343	-0.271275254811016	0.058379751118402774	-4.646735376806071	3.3722930641824705e-6	7.115913272461153e-5	POMGNT2	84892
ENSG00000260019	3.759754649232764	-2.0423898969252168	0.4395398382085001	-4.646654795273389	3.3736100502197686e-6	7.115913272461153e-5	LINC01992	105371708
ENSG00000110697	3455.9793499052685	0.3244404368765139	0.069827368862034	4.646321953180684	3.3790550901890183e-6	7.121696508082375e-5	PITPNM1	9600
ENSG00000130038	390.0770092396363	0.5491026436056691	0.11821862680812618	4.644806477890205	3.4039538214138845e-6	7.16843832335322e-5	CRACR2A	84766
ENSG00000128513	1157.3417215029317	-0.2953514714345797	0.06359017990353755	-4.644608206528272	3.407224336266701e-6	7.169594659660242e-5	POT1	25913
ENSG00000186665	652.243295421935	-0.3252541792674292	0.07005750570951458	-4.642674271277348	3.4392833168385197e-6	7.231278450288173e-5	C17orf58	284018
ENSG00000026559	24.41628213861921	-0.8981587647160999	0.1934998736157234	-4.641650394561898	3.4563730975327776e-6	7.261415411044739e-5	KCNG1	3755
ENSG00000188338	49.179091102323774	-0.9252593964399108	0.19936511454899625	-4.64102959303102	3.4667746723772655e-6	7.277464441735382e-5	SLC38A3	10991
ENSG00000273111	1.5620760715963913	-1.879877470259768	0.4050951425077653	-4.640582601465612	3.474282627986802e-6	7.287418458145884e-5	LYPD4	147719
ENSG00000170608	426.4506488896997	0.8444811328899141	0.18200861461426862	4.639786609439478	3.4876912381540036e-6	7.309723601365729e-5	FOXA3	3171
ENSG00000082068	1489.757831831556	-0.24514508853829123	0.052840903823866824	-4.639305363803519	3.495821949863256e-6	7.315125438375495e-5	WDR70	55100
ENSG00000164107	2.5182742814494272	-1.5076560217195887	0.3249648049580736	-4.6394440219891	3.493477438561009e-6	7.315125438375495e-5	HAND2	9464
ENSG00000139044	3734.031851408162	0.549737192330094	0.11856151792376896	4.63672532164742	3.5397229662868204e-6	7.389382056008421e-5	B4GALNT3	283358
ENSG00000152954	1.462883452839886	-1.6581108424203184	0.35758265949229395	-4.637000140819332	3.5350217120999105e-6	7.389382056008421e-5	NRSN1	140767
ENSG00000204618	427.38671394978593	0.6003596416720673	0.129477570747418	4.63678487483547	3.5387036981682955e-6	7.389382056008421e-5	RNF39	80352
ENSG00000165092	5691.8366673830005	-0.7338013868663213	0.1582729903213209	-4.6363020334460145	3.5469757678198084e-6	7.398660063595634e-5	ALDH1A1	216
ENSG00000133134	599.8902080072991	-0.6357535216689401	0.1371934907596382	-4.6339918763549415	3.586810756580231e-6	7.475833020736248e-5	BEX2	84707
ENSG00000111783	2.2452754225625453	-1.328786749281012	0.28677434817329406	-4.63356209418718	3.5942688365397693e-6	7.485455533489345e-5	RFX4	5992
ENSG00000169213	405.9535570687059	-1.007840809745385	0.21752319367779263	-4.633256770026347	3.5995762072670716e-6	7.490587297034044e-5	RAB3B	5865
ENSG00000230417	6.044242771661216	-0.6565198112531513	0.14177807749871285	-4.630615838750611	3.6457974640844653e-6	7.580784071926222e-5	LINC00595	414243
ENSG00000136531	53.55902050211462	-0.9533984872003058	0.20593094420681715	-4.629699974777974	3.661959279260524e-6	7.608384638179693e-5	SCN2A	6326
ENSG00000176595	639.6651997129312	0.546382254389845	0.11803523218141648	4.628975978545732	3.6747838832139995e-6	7.629013506956093e-5	KBTBD11	9920
ENSG00000143384	26374.050643796025	0.25029774548255973	0.05407820048963901	4.628440725029579	3.684292839903197e-6	7.636718714968507e-5	MCL1	4170
ENSG00000198865	43.23325908071914	-0.43619202111485383	0.09426201403039165	-4.627442195052381	3.702095143606094e-6	7.667586207413722e-5	CCDC152	100129792
ENSG00000137393	1597.020561193442	-0.39225294895286966	0.084785055151649	-4.6264397452036174	3.720050267754969e-6	7.698721469285518e-5	RNF144B	255488
ENSG00000197576	5.729272238203952	-0.697558188603514	0.15079129660919183	-4.625984418791666	3.7282332735475196e-6	7.709600124930095e-5	HOXA4	3201
ENSG00000235531	128.24735728232912	-0.5319934086223376	0.11502059051845795	-4.6252015071768025	3.7423439136095987e-6	7.732709835611363e-5	MSC-AS1	100132891
ENSG00000285876	3.3437761555779955	-2.45118742590458	0.5299953231874681	-4.624922746794795	3.7473804404223443e-6	7.737048409320271e-5	AC093912.1	105373436
ENSG00000106538	3764.1682227787473	-0.49193078033815535	0.10641659205787543	-4.622688725745091	3.7879791719492515e-6	7.814746380971264e-5	RARRES2	5919
ENSG00000111254	62.6577099530262	-0.5833527859617991	0.12624798510003946	-4.620689870809009	3.8246613525342995e-6	7.88424908705134e-5	AKAP3	10566
ENSG00000246379	4.14365144508259	-0.7832238521090774	0.16952098247458833	-4.620217749307139	3.83337511598608e-6	7.896033419128481e-5	AC040168.1	283856
ENSG00000123684	5188.569050852752	0.30791882540140864	0.06671401987952841	4.615503996872707	3.921424935615313e-6	8.071089056936362e-5	LPGAT1	9926
ENSG00000116679	7242.291822567857	0.23041047314245713	0.049927278078332145	4.614921582165173	3.932437671567327e-6	8.087437194179643e-5	IVNS1ABP	10625
ENSG00000184029	1.7290274745427896	-3.5392577760190584	0.7669459707364829	-4.614741991043228	3.935839491172825e-6	8.088119453584093e-5	DSCR4	10281
ENSG00000056050	763.2474718980264	-0.24296582084091806	0.052660691155130446	-4.613798556596559	3.953756428456831e-6	8.118605854068217e-5	HPF1	54969
ENSG00000178202	2593.8024745543144	-0.3226564947669019	0.06996758204443249	-4.611514151825353	3.997464368921854e-6	8.196786024503282e-5	POGLUT3	143888
ENSG00000204252	3389.4482106777027	-0.5564565408828404	0.12066757549578798	-4.611483562146022	3.99805277718228e-6	8.196786024503282e-5	HLA-DOA	3111
ENSG00000175866	2718.86180037157	0.37694539784573194	0.08177686474880741	4.60943812169357	4.037586786449256e-6	8.271231239311175e-5	BAIAP2	10458
ENSG00000198900	7430.196169816783	0.2561425449316611	0.05557493687271666	4.608957910619038	4.046922401773431e-6	8.271231239311175e-5	TOP1	7150
ENSG00000175575	1114.9284809618653	-0.24337049245443285	0.05282564772323715	-4.607051743681282	4.084183968465963e-6	8.340916794514403e-5	PAAF1	80227
ENSG00000126860	397.69004343395466	-0.48554480035297914	0.10541227363329773	-4.606150532736491	4.101915011382981e-6	8.370639115018174e-5	EVI2A	2123
ENSG00000113889	12.7897729059641	-1.4039449937400994	0.30517541316553576	-4.600452504273534	4.215741392534221e-6	8.576348029831201e-5	KNG1	3827
ENSG00000224209	4.753886894143304	-1.1974288898115049	0.260296876512943	-4.600243021940234	4.219983259949109e-6	8.578353316617228e-5	LINC00466	199899
ENSG00000147246	24.81407706544474	-1.9742946854120167	0.4292403470572945	-4.599508641130816	4.234886270673251e-6	8.602010701687494e-5	HTR2C	3358
ENSG00000123570	54.855583081879416	-0.4911604169925561	0.1068063828596662	-4.598605475085659	4.253283647994434e-6	8.632724014361584e-5	RAB9B	51209
ENSG00000119912	2631.2942723987694	0.24810307841386273	0.053955689373164244	4.598274645291825	4.260041753159454e-6	8.639784448574736e-5	IDE	3416
ENSG00000105523	1842.0845358007919	0.5156894856714128	0.11226918878987809	4.593330469649801	4.362274226645855e-6	8.840316500075773e-5	FAM83E	54854
ENSG00000180535	736.1596678840277	0.6827907894405799	0.14865368516664096	4.593164230507778	4.36575213375078e-6	8.840564178606019e-5	BHLHA15	168620
ENSG00000166073	540.0601968557999	-0.5167920496444663	0.11253924917073081	-4.592105007386823	4.387974727497563e-6	8.871925878428495e-5	GPR176	11245
ENSG00000133742	7.852858760425031	-0.9503354739816297	0.2069724457593046	-4.591603826756764	4.3985272741315696e-6	8.877520713691488e-5	CA1	759
ENSG00000133878	32.286439022189896	-0.6540008742459266	0.14245670659884704	-4.590874588218367	4.413925103243432e-6	8.892914003319621e-5	DUSP26	78986
ENSG00000249053	2.2852665495018254	-2.6670736492535703	0.5809589262799459	-4.590812755613623	4.415233067505054e-6	8.892914003319621e-5	AC106794.1	100420683
ENSG00000176393	4187.705219446771	0.2587199899902182	0.05637058518632295	4.589627535975816	4.440376280331458e-6	8.936723690246925e-5	RNPEP	6051
ENSG00000162819	3813.919130328775	0.23141140536828572	0.05043462944813143	4.588343523100066	4.4677700806260324e-6	8.971295943147318e-5	BROX	148362
ENSG00000228063	15.355606743950887	-0.5383017615634361	0.1173256693398874	-4.5880987902485275	4.473009677164242e-6	8.974976385749578e-5	LYPLAL1-DT	643723
ENSG00000183570	151.76887436676415	-0.5970576187392254	0.13013787578402508	-4.587885080667011	4.477589896844951e-6	8.977329210987841e-5	PCBP3	54039
ENSG00000253972	17.06654255444331	0.5797494011950315	0.12655329621574396	4.5810691505553	4.626048369970435e-6	9.253853022541467e-5	MAL2-AS1	105375726
ENSG00000170634	387.37656441749624	-0.28720508666441735	0.06271728832601572	-4.579360720627361	4.6639923925935745e-6	9.316755199474814e-5	ACYP2	98
ENSG00000004776	91.39726101788155	-0.673950004880937	0.1471824594757932	-4.579010347301475	4.6718108962084874e-6	9.323362319104221e-5	HSPB6	126393
ENSG00000231924	3.3951856557198856	-2.60310512459875	0.5685038616159095	-4.57886973221204	4.674952219979759e-6	9.323362319104221e-5	PSG1	5669
ENSG00000170891	56.67248836837768	-0.6166264214645891	0.13475968857307158	-4.5757483413167135	4.745206905107249e-6	9.456314365737554e-5	CYTL1	54360
ENSG00000167110	5168.827345309134	0.24778383927635608	0.054183380870338575	4.573059770288339	4.806529526950654e-6	9.542428062359832e-5	GOLGA2	2801
ENSG00000130812	23.291001895048026	-0.4347986240987982	0.09508444524156405	-4.572762905585483	4.813346949234794e-6	9.548766971204116e-5	ANGPTL6	83854
ENSG00000237742	3.371164466435681	-0.9514584268056155	0.20814212055110987	-4.571195989962937	4.849484493108258e-6	9.612073079897024e-5	AL365259.1	105377986
ENSG00000162616	845.9413849751879	-0.40461731765198927	0.08852496712547914	-4.570657643718377	4.8619601602001874e-6	9.62346659808219e-5	DNAJB4	11080
ENSG00000215883	324.2832657456146	-0.3091355003144419	0.06765148499904476	-4.569530148803192	4.888188472013298e-6	9.660864613292598e-5	CYB5RL	606495
ENSG00000176896	158.617399459721	-0.2477275655386127	0.054216068437840256	-4.569264660395598	4.894384068783108e-6	9.665858192810418e-5	TCEANC	170082
ENSG00000109255	287.4808268946519	0.8755173889739156	0.19167865919298563	4.56763101672382	4.932673598743884e-6	9.734178723513681e-5	NMU	10874
ENSG00000165521	22.00470307343124	-0.7167646211096422	0.15694873010464563	-4.56687110900317	4.950582005867168e-6	9.743060618003035e-5	EML5	161436
ENSG00000168070	38.07168196688844	-1.1077006741463173	0.24255444925069933	-4.566812431469441	4.951967419816308e-6	9.743060618003035e-5	MAJIN	283129
ENSG00000177807	85.61061091550218	-0.7154649550819552	0.15666583973392126	-4.5668216906575765	4.951748779816395e-6	9.743060618003035e-5	KCNJ10	3766
ENSG00000257267	1153.2689506469678	0.24071032054405447	0.05270768291744453	4.566892476018656	4.950077609222056e-6	9.743060618003035e-5	ZNF271P	10778
ENSG00000134594	55.91058170509391	-0.45807251297206675	0.10031578258115884	-4.5663055322473385	4.963951101712206e-6	9.759350132433438e-5	RAB33A	9363
ENSG00000142686	803.832349486341	-0.21420023926655	0.04691572082467395	-4.565638883968669	4.979753722197262e-6	9.78311795759037e-5	C1orf216	127703
ENSG00000151834	15.592602211919031	1.2283401522886723	0.2691905631462841	4.56308771723608	5.040674190222889e-6	9.88805372609248e-5	GABRA2	2555
ENSG00000224259	134.2103713980019	-1.1216943204130738	0.24581353057392297	-4.563191935749644	5.038171587738574e-6	9.88805372609248e-5	LINC01133	100505633
ENSG00000160963	60.76767488375073	-0.694566034125264	0.15221981361688494	-4.562914758740838	5.04483007544689e-6	9.8888428822655e-5	COL26A1	136227
ENSG00000237310	68.2581734376612	-0.4367578998448029	0.0957876101029978	-4.559649200717807	5.1239141890139615e-6	1.0028939027457118e-4	AC008267.5	100289098
ENSG00000164306	307.8594468327529	-0.24712786479843468	0.05420098338207667	-4.5594719759301565	5.128239943126594e-6	1.0029954068423913e-4	PRIMPOL	201973
ENSG00000182752	299.82851273190374	0.7379848571035431	0.16187075650771285	4.559099327298068	5.1373470691345346e-06	1.0032869424488458e-4	PAPPA	5069
ENSG00000236824	31.969567889762384	-0.6395806319990068	0.14032439674181835	-4.557871951345465	5.167452431379439e-6	1.0084187726273433e-4	BCYRN1	618
ENSG00000251350	33.80233900965494	-1.2150427249758111	0.26664658815294795	-4.556753316786732	5.195037642807993e-6	1.0123022684894718e-4	LINC02475	100506827
ENSG00000204991	1100.3849813894	0.45891995435693683	0.10072318285811062	4.556249528010054	5.207506930240214e-6	1.0139820404817329e-4	SPIRE2	84501
ENSG00000148798	160.43820613534967	-1.2345514267003714	0.2710799540235338	-4.554196680265019	5.2586139510912215e-6	1.0224220261365182e-4	INA	9118
ENSG00000116711	2913.805063957324	0.7457225124413794	0.16375498529246985	4.553891969209385	5.266240749227697e-6	1.023149797480853e-4	PLA2G4A	5321
ENSG00000179456	2446.0429510331455	0.42409319040611027	0.0931563099191044	4.552490226098336	5.301462463542052e-6	1.0292338143110933e-4	ZBTB18	10472
ENSG00000155897	8.625792685309055	-1.3008994237570572	0.28579637969173927	-4.551840107842551	5.3178744951139495e-6	1.0316598201309057e-4	ADCY8	114
ENSG00000139291	1224.2357170202122	-0.28928893439824344	0.06356503248819166	-4.551070345979671	5.3373697923643195e-6	1.0339191704399853e-4	TMEM19	55266
ENSG00000064787	1517.679288787424	0.9118956309232629	0.200457108809773	4.5490810295414414	5.388069449773917e-6	1.0429734728456564e-4	BCAS1	8537
ENSG00000114547	29.22203632274582	-0.6796500724615464	0.1494092499910018	-4.548915629403658	5.392305531257951e-6	1.043027086791415e-4	ROPN1B	152015
ENSG00000165023	26.941281122128544	-1.0157709101194994	0.22340011435244342	-4.54686835350937	5.445003237892659e-6	1.0515650516344602e-4	DIRAS2	54769
ENSG00000166224	5563.035206038547	0.2514369676103186	0.05530053934539785	4.546736263092945	5.448420176432106e-6	1.0515650516344602e-4	SGPL1	8879
ENSG00000146143	661.1594006488587	-0.29681669569937147	0.06530353610250006	-4.545185657840789	5.488685312655372e-6	1.0585608679495299e-4	PRIM2	5558
ENSG00000132694	3734.630288090847	0.2384171450228671	0.05246181511881725	4.544584370229892	5.5043756913266085e-6	1.0600349238888853e-4	ARHGEF11	9826
ENSG00000139985	11.769674371876997	-0.7448240317920751	0.1639188334146191	-4.543858788380372	5.523366656720936e-6	1.0629152269635723e-4	ADAM21	8747
ENSG00000203685	468.72100814015755	1.1128405463052	0.2449392409366097	4.54333304067519	5.537166451004339e-6	1.0647930668007979e-4	STUM	375057
ENSG00000074266	994.0888837746026	-0.22280896772869052	0.049088617029304275	-4.538913116979461	5.654492664091705e-6	1.0841892957459679e-4	EED	8726
ENSG00000119632	866.1372471510425	-0.42974004495719703	0.09468612893831231	-4.538574443540417	5.6635801910104805e-6	1.0850568276372324e-4	IFI27L2	83982
ENSG00000099812	3759.3238103390986	0.5410691799609183	0.11923141669548604	4.537974931077058	5.679701024078597e-6	1.0866501342000774e-4	MISP	126353
ENSG00000206195	169.6815323009608	-0.7599891044199719	0.1674861562246597	-4.5376234164724085	5.689173635404112e-6	1.087672564765757e-4	DUXAP8	503637
ENSG00000160180	6596.385565805898	1.08611469243152	0.23954980014403568	4.53398287862676	5.788172298724728e-6	1.1057969485852283e-4	TFF3	7033
ENSG00000122359	14421.58402307174	0.22959231333544614	0.05065037412513492	4.532884846382851	5.818353782109521e-6	1.11075746659185e-4	ANXA11	311
ENSG00000270816	9.247045162118122	-2.03285606068488	0.44872523596314784	-4.5302913626454275	5.890239769105978e-6	1.1236666670318393e-4	LINC00221	338005
ENSG00000287126	97.07938947188408	-0.46699084885665076	0.10310028098901534	-4.529481824655798	5.9128520211550884e-6	1.1271641569994994e-4	AC108488.3	124907726
ENSG00000187098	684.5958104445646	-0.3839380619369115	0.08478435466469977	-4.528406962054348	5.943003812213344e-6	1.1320928086244437e-4	MITF	4286
ENSG00000267296	138.89062457504087	-0.5681129413817584	0.1254758402976013	-4.527667956112655	5.963819537319742e-6	1.1352371799905247e-4	CEBPA-DT	80054
ENSG00000111057	31362.131446903415	0.40936877419923945	0.09044734505696887	4.52604522489185	6.009772426201295e-6	1.1431585167384341e-4	KRT18	3875
ENSG00000156687	20.875685234182267	1.366370539052126	0.3021231465183548	4.5225615938337755	6.109569966563797e-6	1.1604659031659928e-4	UNC5D	137970
ENSG00000258320	2.044139497866898	-2.555873212024431	0.5651273492824209	-4.522650010249531	6.107017551580341e-6	1.1604659031659928e-4	AC090502.3	100128674
ENSG00000144909	1189.2090200490359	-0.2063985577842512	0.04564507325847868	-4.521814580413937	6.1311756192926884e-6	1.1636644082819215e-4	OSBPL11	114885
ENSG00000286543	3.054422718306972	-1.2380790294958874	0.27380986977837474	-4.521674220502002	6.135243359664411e-6	1.1636644082819215e-4	AC138409.3	124900957
ENSG00000115718	229.22877665525402	0.8522694498821778	0.18851367599401841	4.520995335687054	6.154954454874085e-6	1.1648870338624839e-4	PROC	5624
ENSG00000160691	6521.527867035181	0.3277211959854909	0.07248698323574042	4.521104084573142	6.1517929121185954e-6	1.1648870338624839e-4	SHC1	6464
ENSG00000237667	5.323720362007803	-1.5293699631977293	0.3382642808919746	-4.521228073992645	6.148190193198658e-6	1.1648870338624839e-4	LINC01115	339822
ENSG00000107485	256.2905361303071	-0.5257104965549192	0.11631058948303763	-4.519885067142464	6.1873212260117295e-6	1.1701721299302154e-4	GATA3	2625
ENSG00000226953	28.217601414014936	1.0305952871992452	0.22803083639494848	4.519543512151393	6.197311021140587e-6	1.1712206517356439e-4	NCKAP5-AS2	101928161
ENSG00000246763	42.31201933804114	-0.509096723622058	0.11265856973093635	-4.518934732066447	6.2151548941211065e-6	1.1737509368144842e-4	RGMB-AS1	503569
ENSG00000198832	2930.0344680989338	-0.4302852553966075	0.09523300609202838	-4.518236618308588	6.235677728430429e-6	1.1767831644376765e-4	SELENOM	140606
ENSG00000236404	27.253537715304002	-0.5633055285190919	0.12468743343937963	-4.517740986247495	6.250287441049395e-6	1.1786959386860867e-4	VLDLR-AS1	401491
ENSG00000120094	3.473670613224274	-1.4748817112451638	0.32666755777948636	-4.514931697749942	6.333717599357236e-6	1.1927218738746704e-4	HOXB1	3211
ENSG00000265246	13.778436473068513	-1.0187599278001096	0.2256521881194123	-4.514735426633641	6.339586104026244e-6	1.1929742565040814e-4	AC129926.1	124903956
ENSG00000214725	35.91264046886443	-0.8785499694596935	0.19461308128265517	-4.514341809241957	6.351370943739926e-6	1.1943388116547348e-4	CDIPTOSP	440356
ENSG00000117632	7240.2858484174685	-0.4619006515727866	0.10232972268121673	-4.51384641207057	6.36623284701983e-6	1.1957723174026417e-4	STMN1	3925
ENSG00000144369	435.1686444933871	-0.5599525170768107	0.12405802030450098	-4.513634150395151	6.372610869741162e-6	1.1957723174026417e-4	FAM171B	165215
ENSG00000205423	728.32787460088025	-0.20624396930450942	0.045693264121006105	-4.513662424254234	6.37176094615606e-6	1.1957723174026417e-4	CNEP1R1	255919
ENSG00000144847	38.50431535578621	-0.843931376756647	0.1870455908662595	-4.511902006607956	6.42488719442902e-6	1.203866665271924e-4	IGSF11	152404
ENSG00000185924	225.58837144854016	-0.759534362321254	0.16843526366030848	-4.5093547860206025	6.502508579462348e-6	1.2175450499355762e-4	RTN4RL1	146760
ENSG00000179083	246.3475405106401	-1.4364504017747106	0.31865696195149973	-4.5078268272492394	6.549499681380154e-6	1.2254727919457399e-4	FAM133A	286499
ENSG00000182185	243.09417502299397	-0.33478440111791713	0.07428661136227524	-4.506658669423839	6.585644358991377e-6	1.2304879477845947e-4	RAD51B	5890
ENSG00000176024	326.8646966703624	0.3397989832069721	0.07541471758545738	4.505738323848041	6.614255648772916e-6	1.2349579381071757e-4	ZNF613	79898
ENSG00000112964	109.29389504904728	-0.5676801313056241	0.12600460015688963	-4.505233385120858	6.630003435474075e-6	1.237021533339692e-4	GHR	2690
ENSG00000198033	14.27185445538631	-3.0869536837035323	0.6853339335227192	-4.504305905058761	6.659022735827333e-6	1.240953854199517e-4	TUBA3C	7278
ENSG00000242574	3396.6740909300406	-0.4647510249984388	0.10318035587280071	-4.504258790998718	6.660500094280193e-6	1.240953854199517e-4	HLA-DMB	3109
ENSG00000231389	26410.563056112813	-0.5065370569131213	0.11249942064624129	-4.502574804415628	6.713511336323094e-6	1.2499466866108263e-4	HLA-DPA1	3113
ENSG00000077684	1799.6216082676049	0.37767664400340645	0.08391383626707088	4.5007672251019795	6.770862286981978e-6	1.2588452148944263e-4	JADE1	79960
ENSG00000128602	671.450110712222	-0.5405996626453371	0.12010993424524546	-4.500873853960474	6.767466194965571e-6	1.2588452148944263e-4	SMO	6608
ENSG00000165795	1905.230639596575	-0.4716079192542647	0.10488762587902276	-4.496316084017543	6.914093050958681e-6	1.2827590241373693e-4	NDRG2	57447
ENSG00000124782	3664.2486545375714	0.24572949066189081	0.054714652129413704	4.49110943958265	7.0853130507685285e-6	1.3099127882280483e-4	RREB1	6239
ENSG00000160282	27.31201116873525	-0.8631999879750976	0.19219914730780058	-4.491174909286727	7.083135126142971e-6	1.3099127882280483e-4	FTCD	10841
ENSG00000211900	117.9090902366169	-0.9765229872161223	0.21746931703499922	-4.490394325646234	7.109143877437422e-6	1.3133968825462054e-4	IGHJ6	28475
ENSG00000278637	1.6587761702595927	1.0315612502985156	0.22977390910446444	4.489462073039487	7.14032587159102e-6	1.3182332521868633e-4	H4C1	8359
ENSG00000106258	652.174380586004	0.6675434521462895	0.1487146012427888	4.488755284065685	7.164053689261354e-6	1.3216876361595963e-4	CYP3A5	1577
ENSG00000187566	246.85446382701386	-0.3718955266425416	0.08286691198688126	-4.487865152998784	7.194043838455958e-6	1.3262917069567685e-4	NHLRC1	378884
ENSG00000186153	442.94010433637385	-0.3330789072284102	0.07424030973963446	-4.4864967346787665	7.240382648916456e-6	1.3329691186981412e-4	WWOX	51741
ENSG00000015520	197.75172148594228	1.0805941686214875	0.2408719494047157	4.486176872367405	7.251255246891884e-6	1.334038543850326e-4	NPC1L1	29881
ENSG00000243678	56.35077182195288	0.4434598153959593	0.09889117360855376	4.484321494164182	7.314630939326726e-6	1.3438211443274936e-4	NME2	4831
ENSG00000255501	9.584605473530383	-2.1734001432152916	0.48472526981233277	-4.4837772622350585	7.333320969677485e-6	1.3463159647815562e-4	CARD18	59082
ENSG00000105612	3209.1297888823065	-0.2016254366037635	0.044976045574303077	-4.482951625230511	7.361762241297501e-6	1.3487106552153633e-4	DNASE2	1777
ENSG00000134107	13733.191469243744	0.3851264986453256	0.08590939507829919	4.482938080221787	7.362229713575586e-6	1.3487106552153633e-4	BHLHE40	8553
ENSG00000184571	18.485980527959853	-2.0493272041782156	0.4571529312147389	-4.4828044714331785	7.3668424097738005e-6	1.3487106552153633e-4	PIWIL3	440822
ENSG00000077232	7836.473854847601	0.2924206763960479	0.06524419158773345	4.481941905937047	7.396688113491926e-6	1.3532343635412833e-4	DNAJC10	54431
ENSG00000255240	17.41779969471374	-0.8286821810642797	0.18500364001910574	-4.479275007663092	7.489698845905981e-6	1.3692999035072386e-4	AP001636.3	283194
ENSG00000084453	69.20818251911285	-1.2321973683714766	0.27516132680955574	-4.478090662879756	7.5313617043006e-6	1.3759620256574155e-4	SLCO1A2	6579
ENSG00000132911	7.399371661523613	-1.007103214212509	0.22495549109360344	-4.476899893914817	7.573473910582579e-6	1.3826969520048374e-4	NMUR2	56923
ENSG00000155961	87.84544411073459	-0.5626466106296223	0.12569453394803948	-4.4763013391036814	7.594727074453835e-6	1.385616930585085e-4	RAB39B	116442
ENSG00000120337	37.1836782743313	-0.5845181380769308	0.1306264466265807	-4.474730448328595	7.65077699520945e-6	1.394876954593723e-4	TNFSF18	8995
ENSG00000001084	4849.9369123175	-0.7290272353652629	0.16296737068198588	-4.4734552218301715	7.696568150388858e-6	1.4022551031949825e-4	GCLC	2729
ENSG00000099953	6752.18385658146	-0.79267444651931	0.17729144798426763	-4.471024719644964	7.78456989160562e-6	1.417308181025225e-4	MMP11	4320
ENSG00000143001	68.54180419864106	0.629838171696616	0.1409196951542609	4.469482927898401	7.840891691685121e-6	1.426576599567987e-4	TMEM61	199964
ENSG00000156466	13.698980688198597	-0.8066171416027424	0.18050297422767608	-4.468719393982516	7.868927690016216e-6	1.430689440948773e-4	GDF6	392255
ENSG00000152910	3.7736245561966935	-1.758711585588063	0.39368662288220246	-4.4672881509471525	7.92173952381979e-6	1.4377799466114014e-4	CNTNAP4	85445
ENSG00000153779	2.4478809302479667	-3.072141934613808	0.6877079263904796	-4.467219028197517	7.92429866190835e-6	1.4377799466114014e-4	TGIF2LX	90316
ENSG00000110436	128.53330307199172	-0.6955648599339401	0.15572063793094917	-4.466748076400591	7.941755803410118e-6	1.4399556547889852e-4	SLC1A2	6506
ENSG00000108700	234.98513871601403	-0.7070433100741863	0.15831602932398509	-4.466024780265686	7.968638402570346e-6	1.442843839970555e-4	CCL8	6355
ENSG00000223891	482.9082165910243	-0.31682842566140146	0.07093970115931554	-4.4661652147345805	7.963412107408674e-6	1.442843839970555e-4	OSER1-DT	100505783
ENSG00000057663	1868.8626892831223	-0.24023392068232774	0.05379351402022102	-4.465852901746178	7.975039356489978e-6	1.443011070375882e-4	ATG5	9474
ENSG00000225484	474.1446591560954	0.21567160247372372	0.04830986039680785	4.464339178425251	8.031624817576435e-6	1.4522522705494247e-4	NUTM2B-AS1	101060691
ENSG00000176566	12.058214432544283	-3.2637923719575386	0.7311211768032975	-4.464092240123469	8.040892112618629e-6	1.4529307455894222e-4	DCAF4L2	138009
ENSG00000146083	3370.457866708506	0.23237966449108738	0.05207500216988121	4.462403356854579	8.10454842678831e-6	1.4634292549947772e-4	RNF44	22838
ENSG00000080546	815.31621244488	-0.32096295867609853	0.07193329766342677	-4.4619525185383875	8.12162242761837e-6	1.4655078277781228e-4	SESN1	27244
ENSG00000112335	6063.147545389383	-0.2556651144543769	0.057309259774283264	-4.461148433278195	8.152159866027147e-6	1.4690058253795157e-4	SNX3	8724
ENSG00000106066	1700.3529740725417	-0.5111971597768655	0.11466648664491873	-4.458121764555855	8.268093324227775e-6	1.488878459513197e-4	CPVL	54504
ENSG00000128713	5.830037057215818	-2.055852575117256	0.46129326582495267	-4.456714908769971	8.322516436558554e-6	1.4976550240514692e-4	HOXD11	3237
ENSG00000260734	1.749719766800019	-3.164271890842081	0.7102527565637173	-4.455134966531047	8.38404342593389e-6	1.5076970925339818e-4	TLE7	102723796
ENSG00000133704	2838.375357942293	0.2442254699268633	0.05482917745236312	4.4542975341742475	8.416831227208132e-6	1.51256083684037e-4	IPO8	10526
ENSG00000159527	39.36355748512986	1.1797699502923007	0.264908780277961	4.4534950825503135	8.448364391933803e-6	1.517192637392611e-4	PGLYRP3	114771
ENSG00000047410	6878.414954934157	0.23553277915239296	0.05289526848185776	4.452813756549453	8.47522640269316e-6	1.519944449141942e-4	TPR	7175
ENSG00000183166	3.285072746257324	-1.1686201045964504	0.2624432927373186	-4.452848051125966	8.473872353344112e-6	1.519944449141942e-4	CALN1	83698
ENSG00000214814	40.34568149852244	1.1127523297181334	0.24996408014437074	4.451648929219933	8.521340152462685e-6	1.5271748729022412e-4	FER1L6	654463
ENSG00000115556	15.079319055925586	-0.5718442448552191	0.1284628507512156	-4.451436672245948	8.529768873040266e-6	1.5276462335842678e-4	PLCD4	84812
ENSG00000277200	25.50765632522528	-0.9173045843982006	0.20616855825363178	-4.449294267604657	8.615291010170557e-6	1.5408678999520933e-4	AC005696.4	101928991
ENSG00000115568	1265.7354454949386	0.19605741060305104	0.04407381600814614	4.448387463586404	8.651735795930602e-6	1.5452879969070625e-4	ZNF142	7701
ENSG00000109193	16.038552751617217	-0.9769301175145219	0.21964411424200775	-4.447786460775011	8.675971453691665e-6	1.5485668560129195e-4	SULT1E1	6783
ENSG00000135312	23.6239473969749	0.8641734592610708	0.19432264711291383	4.4471062539557265	8.703479309661142e-6	1.5524249317063155e-4	HTR1B	3351
ENSG00000005238	1305.1534797738343	0.2570268333872276	0.057803189703535075	4.446585641821572	8.724589375834383e-6	1.5551373958481518e-4	FAM214B	80256
ENSG00000240006	9.621996823495547	-0.7503879058241363	0.16881622700777085	-4.4449986777017285	8.789240794130005e-6	1.5645442481172637e-4	LINC02004	105374119
ENSG00000198797	10.197521018328006	-0.9711705862883502	0.21855186738114046	-4.443661808639186	8.84405861317241e-6	1.5732391908442072e-4	BRINP2	57795
ENSG00000137310	1242.09951201845	-0.36213479643652763	0.08150238668360552	-4.443241617479802	8.861355771858397e-6	1.5752524818462177e-4	TCF19	6941
ENSG00000181036	112.65287111523446	-0.5737156912808907	0.1291339270108785	-4.442795975937135	8.879735916388355e-6	1.5774554465087742e-4	FCRL6	343413
ENSG00000182013	638.1809480741558	-0.7360725652412242	0.1656988231311546	-4.442231702868553	8.903061199089263e-6	1.5805333375337372e-4	PNMA8A	55228
ENSG00000152213	259.98485061666486	-0.4437806136288637	0.09991052140233804	-4.441780579262182	8.921751340363838e-6	1.5827847748275104e-4	ARL11	115761
ENSG00000139973	88.5242965246619	-0.9159899878691324	0.2062391647329622	-4.441396904681772	8.937676552323702e-6	1.583794925332725e-4	SYT16	83851
ENSG00000154370	1324.2992973683631	0.2471439104880058	0.05564788853830669	4.441209127240789	8.945480542399297e-6	1.583794925332725e-4	TRIM11	81559
ENSG00000157657	1394.7502690668193	0.3456553905577258	0.07782872152534395	4.441231768726504	8.944539222021817e-6	1.583794925332725e-4	ZNF618	114991
ENSG00000130226	22.801732143964593	-0.6852051922195102	0.15435389682604106	-4.439182983450983	9.030101865184998e-6	1.596631098243616e-4	DPP6	1804
ENSG00000173334	5624.932747131746	0.3435849440653982	0.07742535920541539	4.437628027709127	9.095562335683205e-6	1.6071266917074047e-4	TRIB1	10221
ENSG00000034053	968.2704306038837	0.6138090853996362	0.13836604753356446	4.436125020126343	9.15926666189993e-6	1.6172981247168473e-4	APBA2	321
ENSG00000087448	1226.9153847805271	0.28666191407223984	0.06466649440458364	4.432928005633794	9.296191460626459e-6	1.6397491643030873e-4	KLHL42	57542
ENSG00000153060	30.439354587894112	-0.6668540013234798	0.15043405033703433	-4.4328660953384675	9.29886221851893e-6	1.6397491643030873e-4	TEKT5	146279
ENSG00000171102	1.649081258309672	1.457295452048787	0.32879862506689034	4.432182317527383	9.328408618150791e-6	1.64276019415229e-4	OBP2B	29989
ENSG00000141096	7.5532383933872564	-0.7029555586528649	0.15861878054987297	-4.4317296868376905	9.34801634315149e-6	1.645113497396967e-4	DPEP3	64180
ENSG00000087253	1317.3954766225252	-0.368585179202941	0.08317954439022973	-4.431199784814342	9.371021454408685e-6	1.6480611496421684e-4	LPCAT2	54947
ENSG00000174945	65.95503630187666	-0.6147928954683483	0.1387504887929467	-4.43092417775757	9.383008002016176e-6	1.648627987501676e-4	AMZ1	155185
ENSG00000198885	138.2728891697719	-0.43825893934334936	0.09891107328277646	-4.4308379719064686	9.386760224909902e-6	1.648627987501676e-4	ITPRIPL1	150771
ENSG00000269335	313.1944031862499	-0.2535562205438133	0.057231496476427404	-4.4303615343737945	9.407523662558693e-6	1.6511739566296387e-4	IKBKG	8517
ENSG00000168002	2625.2370408227393	-0.24388582528658376	0.0550828940445154	-4.427614589195091	9.528095638177791e-6	1.6712229000518902e-4	POLR2G	5436
ENSG00000240280	71.3097605452279	-1.179071131313423	0.26633377925044854	-4.427043143501059	9.553362991733292e-6	1.674539906967489e-4	TCAM1P	146771
ENSG00000272398	14528.825822247574	-0.5461884186726635	0.1234188641670864	-4.425485701547416	9.622553066032657e-6	1.6844263157782746e-4	CD24	100133941
ENSG00000149929	971.8828032051046	-0.25516596393172924	0.0576601891450684	-4.425340390225779	9.62903294683775e-6	1.6844413876788877e-4	HIRIP3	8479
ENSG00000224177	5.636420205646761	-1.0109064697716663	0.22849441211714977	-4.424206528312699	9.679738708466879e-6	1.6921878983049761e-4	LINC00570	100874055
ENSG00000165443	29.656978170779997	-0.9683859262640362	0.21892288948722452	-4.423411039988797	9.715464701020314e-6	1.6973071455462875e-4	PHYHIPL	84457
ENSG00000234694	46.40352462642049	-0.5279698920946801	0.11939131758251884	-4.422179960697452	9.771001820450824e-6	1.7047486288726953e-4	AL139289.1	105378687
ENSG00000115008	70.25633536496939	-0.7975181357614124	0.18036891510234893	-4.421594127285553	9.797536622224083e-6	1.7082468716908902e-4	IL1A	3552
ENSG00000120860	839.0451335660375	-0.21523049261802518	0.04868030001339142	-4.421305796365626	9.810621575382173e-6	1.7082671870683632e-4	WASHC3	51019
ENSG00000272970	100.12711135509794	-0.42421782389151824	0.09594595004395098	-4.421425017910524	9.805209073778123e-6	1.7082671870683632e-4	AC107294.2	107986163
ENSG00000172399	4.964024816028989	-0.8203979284322924	0.1856217188717795	-4.419730263348075	9.882417300513604e-6	1.719631993276294e-4	MYOZ2	51778
ENSG00000113749	298.86193665398645	-0.5133846708603138	0.11616826249401653	-4.419319527024489	9.90121652027997e-6	1.72176600149687e-4	HRH2	3274
ENSG00000130347	287.3967858511618	-0.25894138327860566	0.058623409545130636	-4.417030419891601	1.0006615193091241e-5	1.7378001137903016e-4	RTN4IP1	84816
ENSG00000134323	158.7697985372599	0.9632116082598966	0.21806344186380067	4.417116413587129	1.0002636437386721e-5	1.7378001137903016e-4	MYCN	4613
ENSG00000188816	3.496666637286776	-1.7118373985966318	0.38763640391264736	-4.416090391196563	1.0050207125695984e-5	1.744220729423325e-4	HMX2	3167
ENSG00000085662	4844.865675432743	-0.5463319766939502	0.12373675043576186	-4.4152765833104635	1.0088092246079496e-5	1.7496431219418324e-4	AKR1B1	231
ENSG00000136883	680.1820607941876	0.739439292410162	0.16750236798513787	4.4145005309762	1.0124346758833932e-5	1.7546716505572652e-4	KIF12	113220
ENSG00000162882	228.7308834448373	-0.35834360368603185	0.08117853442049991	-4.414265498189874	1.0135351214923994e-5	1.7546716505572652e-4	HAAO	23498
ENSG00000167549	68.91261298289558	-0.5399211175776856	0.12233734748409526	-4.413379304695806	1.0176946455551329e-5	1.7604179538509504e-4	CORO6	84940
ENSG00000097046	518.2030441021216	-0.4020058792167841	0.09115541729513682	-4.410115066614162	1.0331570579273306e-5	1.7848211600718377e-4	CDC7	8317
ENSG00000166833	3944.676004989226	0.3820768194076214	0.08665634449663975	4.409103818387321	1.037992596999901e-5	1.7908261275679366e-4	NAV2	89797
ENSG00000186280	68.9647501419348	-0.3180610750802357	0.0721505268721956	-4.408298717535849	1.041857835729297e-5	1.7963183692597075e-4	KDM4D	55693
ENSG00000237361	70.34400077083123	1.4754032855094623	0.33475886186879056	4.407361398210721	1.0463751634999563e-5	1.802926990347047e-4	TUSC8	400128
ENSG00000003137	282.89821801541035	-0.5468424923602131	0.12421485932121039	-4.402391914691294	1.0706393094262897e-5	1.8423247946986024e-4	CYP26B1	56603
ENSG00000156414	135.39160956025935	-0.8506744842768892	0.19324742975423095	-4.40199636993239	1.072593519917556e-5	1.8442437922372827e-4	TDRD9	122402
ENSG00000187772	21.79128341663454	-2.3691895468639625	0.5382218431497268	-4.401882935481091	1.073154577149271e-5	1.8442437922372827e-4	LIN28B	389421
ENSG00000115677	35041.60038138251	0.21556728610099427	0.048986582542105805	4.4005373495018985	1.0798313831492947e-5	1.8520936060591254e-4	HDLBP	3069
ENSG00000083782	63.239821163820274	-1.1140245602691492	0.25316554188832197	-4.400379893566143	1.080615267688059e-5	1.8522322203800854e-4	EPYC	1833
ENSG00000196976	1149.3475488361987	-0.3616271384734263	0.08220235549678671	-4.399230852789398	1.0863521674225273e-5	1.860854866758549e-4	LAGE3	8270
ENSG00000046774	80.66126657919655	-2.1141275262213988	0.4806098712646053	-4.398843329327794	1.088293533088512e-5	1.8629690142441097e-4	MAGEC2	51438
ENSG00000133321	4555.691234101096	-0.5719555718051457	0.13008706834803693	-4.3967135170955425	1.0990224635135335e-5	1.8776748898355412e-4	PLAAT4	5920
ENSG00000177453	69.8285215788476	-0.6519358557738804	0.1482954696888745	-4.396195360125625	1.1016479112560632e-5	1.8809406495165902e-4	NIM1K	167359
ENSG00000155622	95.60791411600665	-1.2917002523886145	0.29383566843717035	-4.3959954190000365	1.1026625924595814e-5	1.8814537563696679e-4	XAGE2	9502
ENSG00000112276	149.99597050432345	-0.5006473648362867	0.11391122700703503	-4.395066035109667	1.1073908473505183e-5	1.8870770940135448e-4	BVES	11149
ENSG00000120738	10991.801036444776	0.5436557724441334	0.12370896680288072	4.39463513837603	1.1095896030284281e-5	1.8896016866052967e-4	EGR1	1958
ENSG00000186897	6.890710016026732	-1.0632577410479425	0.24200840305066745	-4.393474472972479	1.1155329342431056e-5	1.8972701841597558e-4	C1QL4	338761
ENSG00000178397	1103.0693710928872	-0.25193488163939537	0.05735510272526228	-4.392545208160349	1.1203132447835108e-5	1.9029434193308572e-4	FAM220A	84792
ENSG00000164440	86.6355014537521	-0.5341063360301465	0.12162183691839151	-4.391533211166124	1.1255413884935865e-5	1.9105920025685267e-4	TXLNB	167838
ENSG00000138193	805.2615985901776	-0.40636408101560634	0.09255293181633654	-4.390612734148729	1.1303169453485638e-5	1.9162290814162108e-4	PLCE1	51196
ENSG00000137872	241.21894368786695	-0.5747098541608013	0.13091180104805386	-4.390053834412089	1.133226022767456e-5	1.9199253742642204e-4	SEMA6D	80031
ENSG00000124875	262.9888487666746	-0.9890374396505023	0.22539067520145556	-4.388102741013995	1.1434376074994108e-5	1.9359809620547546e-4	CXCL6	6372
ENSG00000185880	1764.4665553496268	-0.3166074240440786	0.0721562558309704	-4.387802837022852	1.145015005187508e-5	1.9374065710767437e-4	TRIM69	140691
ENSG00000108878	3.5862390608280243	-1.0700634646854947	0.2439194731182219	-4.386953821300117	1.1494918243465533e-5	1.9424863446061542e-4	CACNG1	786
ENSG00000111058	553.1287733968211	-0.5857042365385098	0.1335212456087521	-4.386599554761178	1.1513647910348651e-5	1.9441272031541195e-4	ACSS3	79611
ENSG00000232810	95.75754218928493	-0.5945013356880755	0.13553004466279525	-4.386491107320308	1.1519387223851131e-5	1.9441272031541195e-4	TNF	7124
ENSG00000168779	99.83652685828702	-0.8096279834372448	0.1846214675669362	-4.385340416296424	1.1580453167813702e-5	1.9506843907036574e-4	SHOX2	6474
ENSG00000182898	1.5329634897808126	-2.226156547737196	0.5076152105784238	-4.385519782199802	1.1570914124055622e-5	1.9506843907036574e-4	TCHHL1	126637
ENSG00000265241	2947.9541460729024	0.20136452885464312	0.04592197348629967	4.384927597127725	1.1602436259018785e-5	1.9531385510789128e-4	RBM8A	9939
ENSG00000238099	3.8793781342236024	-0.9034089038678698	0.20606233196089813	-4.384153548448138	1.1643762642830844e-5	1.9587580644070068e-4	LINC01625	645434
ENSG00000197444	163.14070389504883	-0.9673117621230027	0.2206780584613757	-4.383361757246505	1.168618165006106e-5	1.963472293181496e-4	OGDHL	55753
ENSG00000143365	2922.546032746294	0.4983447059568529	0.1137125657044853	4.3824946070775015	1.1732807119158206e-5	1.9687949270969613e-4	RORC	6097
ENSG00000160181	210.71550256436706	2.0654856141246074	0.47132620920180807	4.3822846550853	1.174412261858393e-5	1.9694392768083616e-4	TFF2	7032
ENSG00000229809	557.1028250220285	-0.2805663784709609	0.06403416441508028	-4.3815107299953535	1.1785923848901009e-5	1.9739361970711828e-4	ZNF688	146542
ENSG00000166770	247.0057302733967	-0.5790829110746515	0.13218137652640605	-4.380972012036562	1.181510486421123e-5	1.976310715223142e-4	ZNF667-AS1	100128252
ENSG00000189180	2055.9131243777456	0.2486464005454054	0.056754808425260615	4.381063163535181	1.1810162571561755e-5	1.976310715223142e-4	ZNF33A	7581
ENSG00000204120	3307.814222275521	0.1934613990239096	0.04416614242519251	4.380310083716041	1.185105430526489e-5	1.9798099281686973e-4	GIGYF2	26058
ENSG00000157985	2168.471696919817	0.30586402718224265	0.06985733673861849	4.3784095051702	1.1954856194824623e-5	1.9958852119940094e-4	AGAP1	116987
ENSG00000143153	28861.892176473026	0.4780452884331643	0.10920411146652216	4.377539288708144	1.2002672972585283e-5	1.9977539173297342e-4	ATP1B1	481
ENSG00000144406	8.501351829236691	-0.7336857723978403	0.1675981772254774	-4.377647684143842	1.1996706907764667e-5	1.9977539173297342e-4	UNC80	285175
ENSG00000166159	1.416442774502828	-1.3404832972615877	0.3061971844130067	-4.377843316330137	1.1985946511102634e-5	1.9977539173297342e-4	LRTM2	654429
ENSG00000185668	20.31839135413435	-0.6288797056007633	0.14365672156645692	-4.377655975601795	1.1996250663991866e-5	1.9977539173297342e-4	POU3F1	5453
ENSG00000278023	43.989874876143944	-0.5656629146925491	0.1292200729072786	-4.377515829900812	1.200396451369508e-5	1.9977539173297342e-4	RDM1	201299
ENSG00000224960	3.4316629004735724	-3.115904085905858	0.7118436981889537	-4.37723069521192	1.2019673411786513e-5	1.997844139012717e-4	PPP4R3C	139420
ENSG00000130294	1678.0396854341698	-1.3200978732357427	0.301708892068579	-4.375402608073222	1.2120855136628066e-5	2.0121230533992843e-4	KIF1A	547
ENSG00000155229	3341.6189534997498	0.17178679168831326	0.03927279830352959	4.374192802881432	1.2188262359585033e-5	2.0220388656377056e-4	MMS19	64210
ENSG00000133597	1267.2214593785493	-0.24830616861046717	0.056793791220577115	-4.3720653838038315	1.2307665217227334e-5	2.034162108832209e-4	ADCK2	90956
ENSG00000150625	111.5092791376044	-0.8137650116567967	0.1861230126369094	-4.372189124427604	1.2300689722834514e-5	2.034162108832209e-4	GPM6A	2823
ENSG00000168876	692.358318429846	-0.22206073201626464	0.050788651003288825	-4.372251036986296	1.2297201010330718e-5	2.034162108832209e-4	ANKRD49	54851
ENSG00000182601	2.857234054042621	-1.418986526169515	0.3245567071541916	-4.37207580336763	1.2307077701073666e-5	2.034162108832209e-4	HS3ST4	9951
ENSG00000185615	99.03155509873481	-1.002994968721917	0.2293784649740124	-4.372664054733962	1.2273952010233539e-5	2.034162108832209e-4	PDIA2	64714
ENSG00000285967	452.51538638512255	-0.3309495760902082	0.07569232600137209	-4.3723002525277	1.2294428436063126e-5	2.034162108832209e-4	NIPBL-DT	646719
ENSG00000087076	648.7447795642761	-0.5059578597435805	0.11573916459892944	-4.37153543916508	1.2337581929563706e-5	2.037828187676212e-4	HSD17B14	51171
ENSG00000121005	600.6975738259357	-0.7255985168166241	0.165992280703518	-4.371278674775422	1.2352101871926164e-5	2.038948144209867e-4	CRISPLD1	83690
ENSG00000099957	22.266154439171828	-0.6982557804150828	0.1597851314242984	-4.369967181495209	1.2426521111829897e-5	2.0486651983176387e-4	P2RX6	9127
ENSG00000175643	770.9327108240983	-0.37598809127194815	0.0860495177287202	-4.369438681310087	1.2456631054490256e-5	2.0497810439134656e-4	RMI2	116028
ENSG00000255298	4.897594684117682	-1.4681636193923218	0.3359974281245511	-4.369568027907902	1.244925543599775e-5	2.0497810439134656e-4	OR8G5	219865
ENSG00000261706	3.041175449984864	-1.4453859577507029	0.330961692410291	-4.36723038012166	1.2583198220047779e-5	2.068024685634178e-4	LINC00165	727701
ENSG00000120053	2950.169821609633	0.36451115374005083	0.08346837270721578	4.367057148923416	1.2593178575710805e-5	2.0683746232986357e-4	GOT1	2805
ENSG00000231233	20.81927187297004	-0.530509579984498	0.12151966120530562	-4.365627543087124	1.2675831216046283e-5	2.0793572440021128e-4	CFAP58-DT	100505869
ENSG00000196689	359.9378777932484	0.44227019218107094	0.10134430769676957	4.364035851962988	1.2768463737919639e-5	2.093249391260068e-4	TRPV1	7442
ENSG00000168140	2128.271331468001	-0.4684786045100057	0.10736067297530864	-4.363596012645607	1.2794174992017882e-5	2.0961600756511887e-4	VASN	114990
ENSG00000163687	118.74979604829008	-0.7286518810321427	0.1670825407519078	-4.361029451390018	1.2945193883485524e-5	2.1195844180262654e-4	DNASE1L3	1776
ENSG00000215568	2.7128682733795983	-2.605384629898687	0.5975941335746838	-4.359789501804206	1.3018761554716485e-5	2.125946573659669e-4	GAB4	128954
ENSG00000236155	23.47237470887627	-0.7865225367361344	0.18039816472259076	-4.359925379205592	1.3010680369813396e-5	2.125946573659669e-4	ZPLD2P	101928303
ENSG00000251655	1.147408461120846	2.7641234262160665	0.6339823975302891	4.3599371796186315	1.3009978776886904e-5	2.125946573659669e-4	PRB1	5542
ENSG00000133328	75.38799310212636	-0.7946411750890034	0.18228231364171416	-4.359398118299695	1.3042065504298833e-5	2.1275121715836086e-4	PLAAT2	54979
ENSG00000205832	14.581837013136692	-0.5900772268985899	0.13538381338524547	-4.358550790850291	1.3092653916187774e-5	2.1344428677101912e-4	C16orf96	342346
ENSG00000204842	2376.082543867603	0.21630950475489677	0.049637134263019904	4.357816138391559	1.3136666708122667e-5	2.140293657547877e-4	ATXN2	6311
ENSG00000255690	492.4573389395116	-0.5743932619151155	0.13181288810914724	-4.35764112413265	1.3147172555418962e-5	2.1406814646014372e-4	TRIL	9865
ENSG00000016082	34.13751906845208	-1.3956285132364181	0.3203265155591375	-4.356893499123279	1.3192141703687992e-5	2.146676795451885e-4	ISL1	3670
ENSG00000188517	575.6757847846426	1.2679662200215225	0.2910356089810914	4.356739109900131	1.320144637555634e-5	2.146864844222418e-4	COL25A1	84570
ENSG00000154646	5.098829459406421	-1.4669707359677844	0.3367420554436903	-4.356363312075494	1.3224120992522063e-5	2.149225586354064e-4	TMPRSS15	5651
ENSG00000136870	1040.9418417869538	0.25408584262480266	0.05832892915595642	4.356086187446422	1.324086573417968e-5	2.1506202698333147e-4	ZNF189	7743
ENSG00000121898	1222.5503974697901	-0.6527209229197473	0.14990792472801762	-4.354145547034943	1.3358693381850774e-5	2.1670860661629227e-4	CPXM2	119587
ENSG00000162630	136.79595554424424	0.806409152906944	0.18521488420614382	4.353911168442663	1.3372991389768547e-5	2.167607236266656e-4	B3GALT2	8707
ENSG00000229474	122.21109380375293	-0.4901630946181492	0.1125937520985505	-4.353377389796209	1.3405608471094471e-5	2.1693535329913013e-4	PATL2	197135
ENSG00000154611	3.3733194237212762	-0.8818379651785597	0.20273425658426378	-4.349723524953641	1.3630927872992314e-5	2.2044616010680326e-4	PSMA8	143471
ENSG00000284693	44.22486303554251	-0.31687464875504895	0.07287202048451348	-4.348371935458961	1.3715186738510558e-5	2.2153684526429222e-4	LINC02606	100506022
ENSG00000006611	251.67572053669647	1.1746396636316314	0.27015025980707713	4.348097479049174	1.3732357085737798e-5	2.216782766076975e-4	USH1C	10083
ENSG00000137266	2185.374204100713	0.473227000253859	0.10885746598009373	4.347216757189589	1.3787594756549004e-5	2.2243367046006338e-4	SLC22A23	63027
ENSG00000112425	197.1539236204072	-0.2536857067004001	0.058367757824309106	-4.346332909754923	1.3843241482596607e-5	2.2319473491983331e-4	EPM2A	7957
ENSG00000106571	760.4526124452736	-0.587856860206275	0.1352820266111922	-4.34541731028178	1.3901113173134238e-5	2.2399071960013545e-4	GLI3	2737
ENSG00000264859	19.759301422283933	0.4690195820782059	0.10801231292083888	4.342278851318975	1.410123981344773e-5	2.269377904002935e-4	DSG2-AS1	100652770
ENSG00000168004	127.3924574939401	-0.9103374290835974	0.20970150676135563	-4.341110577329228	1.4176435296354244e-5	2.2786954721321082e-4	PLAAT5	117245
ENSG00000005102	54.2716262705984	-0.6105178794315511	0.14064984002653677	-4.340693734997232	1.4203357634070773e-5	2.280490831208481e-4	MEOX1	4222
ENSG00000230126	2.687736130817061	-1.2359568738778768	0.284747714327017	-4.340533081359342	1.421374668333478e-5	2.280490831208481e-4	FGF12-AS2	100873987
ENSG00000261780	0.8376655870849588	-1.7765142444348978	0.40930977691452425	-4.3402682873267535	1.4230886037224304e-5	2.280490831208481e-4	LINC02582	100505817
ENSG00000131778	28.816875886743446	0.4381218694770713	0.1009852629439747	4.338473324767552	1.434758950639254e-5	2.2963988186264366e-4	CHD1L	9557
ENSG00000211611	368.74408413820447	-0.910900367138001	0.20998920727641232	-4.337843734697125	1.438873948601164e-5	2.3001901805763146e-4	IGKV6-21	28906
ENSG00000077044	3159.5955177492783	0.34785624729846765	0.08021420214944733	4.336591750303464	1.4470903819041114e-5	2.3099365077989997e-4	DGKD	8527
ENSG00000211930	5.173683552179755	-0.966137261414052	0.22279215753000833	-4.336495826985836	1.4477217425218823e-5	2.3099365077989997e-4	IGHD3-3	28501
ENSG00000234996	41.598050669271494	-0.5660591153428751	0.13055394988246735	-4.335825272636149	1.4521426269276803e-5	2.3129805022013142e-4	AC098934.2	148709
ENSG00000060339	3482.8263272196173	0.17594632364515536	0.04058526460669323	4.335226722068449	1.4560996708977145e-5	2.316482236099051e-4	CCAR1	55749
ENSG00000137492	2064.7445714851315	-0.24549574757686088	0.056646905835562686	-4.333789179756747	1.4656453727292518e-5	2.3280703432397627e-4	THAP12	5612
ENSG00000169469	326.15779869214384	1.4383329308850943	0.3318925477947677	4.333730722313524	1.4660348071492754e-5	2.3280703432397627e-4	SPRR1B	6699
ENSG00000162494	4.617767961639438	-1.1206366360639701	0.2585928561867072	-4.333594719472284	1.466941218845602e-5	2.3281064102703244e-4	LRRC38	126755
ENSG00000162999	155.70281378469113	-0.3450453481396138	0.07966025237975229	-4.331461900154813	1.4812258102282908e-5	2.3479478923263734e-4	DUSP19	142679
ENSG00000161180	9.857009667900806	-0.6015258740000985	0.13889116070010207	-4.3309154518402435	1.4849069451546927e-5	2.352367616963342e-4	CCDC116	164592
ENSG00000173253	41.75597964228772	-0.8813334223746461	0.20360223319584272	-4.328702139170061	1.4999062817177465e-5	2.3732751346458879e-4	DMRT2	10655
ENSG00000163374	2138.329737499142	0.19069940999605842	0.044074391897820295	4.326762135213702	1.5131721465149122e-5	2.392828343333455e-4	YY1AP1	55249
ENSG00000065613	4875.38200124214	0.2693005643598607	0.062247095981566226	4.326315310189106	1.5162433742499582e-5	2.3962466523464398e-4	SLK	9748
ENSG00000118292	337.7126706180845	-0.3505548713082555	0.08105766574375277	-4.324759022995592	1.52698689648557e-5	2.4103337200666474e-4	C1orf54	79630
ENSG00000174705	3438.5566314474404	0.3698437147982254	0.0855164961944359	4.324823060539391	1.5265433977853173e-5	2.4103337200666474e-4	SH3PXD2B	285590
ENSG00000263718	33.27192396361073	0.653456442248897	0.15110774622921094	4.324440398030211	1.5291953937959136e-5	2.412374410152895e-4	SEPTIN9-DT	105371907
ENSG00000203797	137.33320109710334	-0.5275336087123654	0.1219934115460457	-4.324279500235559	1.5303117876473538e-5	2.4126908465331857e-4	DDO	8528
ENSG00000162992	34.17216686560742	2.165121971020907	0.5007657400872607	4.323622400054014	1.5348791676287632e-5	2.416998904433937e-4	NEUROD1	4760
ENSG00000173542	1846.041020414601	0.2310413072186152	0.0534407068365116	4.3233205714405685	1.53698147482729e-5	2.4188636173431876e-4	MOB1B	92597
ENSG00000088992	4203.638817094816	0.8692009140028316	0.20107653551126523	4.3227366723460134	1.5410562641131808e-5	2.4238284942126417e-4	TESC	54997
ENSG00000166558	23.949668303324806	1.3505036241993458	0.31246518354894853	4.322093133258751	1.5455591865183278e-5	2.4294604277342091e-4	SLC38A8	146167
ENSG00000095209	650.6456963968994	-0.392471157946935	0.0908198512311395	-4.321424805553612	1.55024883438224e-5	2.4339276246603165e-4	TMEM38B	55151
ENSG00000237009	6.465767035805907	-0.8817076041757234	0.20402560328374952	-4.321553716714096	1.5493432115710085e-5	2.4339276246603165e-4	GLIS3-AS1	84850
ENSG00000124713	37.65940923069519	-0.563030428079365	0.13033269867680458	-4.319947594084216	1.5606625866740055e-5	2.448818096838992e-4	GNMT	27232
ENSG00000101220	1381.646368318084	-0.27368837932905926	0.06339064176036652	-4.317488697522169	1.5781448710176955e-5	2.472457685910111e-4	C20orf27	54976
ENSG00000163083	1523.7963866432428	-0.6357356637773431	0.14724853430819734	-4.317432881516646	1.5785438708296855e-5	2.472457685910111e-4	INHBB	3625
ENSG00000167614	43.814962682512544	-0.6114987680555737	0.1416691828061424	-4.316385228905695	1.5860508645059554e-5	2.4827397519554007e-4	TTYH1	57348
ENSG00000199400	4.770504707646107	0.8969516172526975	0.20785353965827752	4.315305954025774	1.5938200302618952e-5	2.493419756368743e-4	RNY4P19	100169834
ENSG00000204248	109.50610394211404	-0.7141399676281364	0.16556931139434045	-4.313238737384442	1.6088022986850144e-5	2.513872868259591e-4	COL11A2	1302
ENSG00000102524	950.0642251734533	-0.44084339222721647	0.10222525932711747	-4.312470275243148	1.6144059228949226e-5	2.5196400496840484e-4	TNFSF13B	10673
ENSG00000124253	77.05393562156242	1.5932514059151683	0.3694752519195757	4.3122006078555275	1.6163767429117248e-5	2.521222338188833e-4	PCK1	5105
ENSG00000258545	136.1314075888934	-0.7894636468554758	0.18312625253917567	-4.311034796535183	1.6249233020369442e-5	2.531555552463826e-4	RHOXF1-AS1	101928969
ENSG00000148737	1631.5610033459216	0.2530303896951005	0.05870364522811597	4.31030115271125	1.63032370563557e-5	2.538467968378788e-4	TCF7L2	6934
ENSG00000101425	8.778387644418562	-0.7538510280775471	0.17493170544778106	-4.309401924298849	1.6369663249419767e-5	2.5473052469342217e-4	BPI	671
ENSG00000104332	318.408359137021	-0.8898268943091179	0.2065436170847345	-4.308179099739821	1.6460407567145226e-5	2.558403760214991e-4	SFRP1	6422
ENSG00000128408	156.01178296737564	-0.5286898748615604	0.12272556542990734	-4.307903353384938	1.6480936511626184e-5	2.5600841532947633e-4	RIBC2	26150
ENSG00000286086	24.46139739515282	-0.4157866178576118	0.0965328122867285	-4.3072050633168475	1.6533032463200347e-5	2.5666631717325463e-4	AC099661.1	105374254
ENSG00000161509	83.14882774887258	-0.7208877608388107	0.16741793094096874	-4.305917274135913	1.66295198991713e-5	2.58012191839616e-4	GRIN2C	2905
ENSG00000122218	17334.405999463677	0.21465251791196313	0.04985544872671472	4.305497661621547	1.6661075066447784e-5	2.5834963073900346e-4	COPA	1314
ENSG00000125998	2.4539866560525017	-1.5147809026535222	0.35184531597367313	-4.305246748735645	1.667997115357913e-5	2.584904941417895e-4	FAM83C	128876
ENSG00000255568	26.060138108042818	-0.46895767994199694	0.1089437716067221	-4.304584585476762	1.6729936362235177e-5	2.591123888671874e-4	BRWD1-AS2	103091865
ENSG00000164756	17.194735573440937	-1.1249968839921356	0.26136951859222274	-4.304239033118879	1.6756067501425585e-5	2.5936462886313577e-4	SLC30A8	169026
ENSG00000060237	13268.07311576617	0.31689126034744786	0.07364652515337863	4.302867782118435	1.6860147318232406e-5	2.6066935510494875e-4	WNK1	65125
ENSG00000165887	12.174011712649776	-0.6569768692399702	0.1526806237376668	-4.3029485546822	1.6853999532774893e-5	2.6066935510494875e-4	ANKRD2	26287
ENSG00000189266	2972.241269347183	-0.1776248890634306	0.041288785859505704	-4.302012892019612	1.69253461110596e-5	2.615238963612112e-4	PNRC2	55629
ENSG00000183150	58.24345419142567	-0.5134313241402992	0.11935348044095204	-4.301770859495883	1.694384848835745e-5	2.616209685689895e-4	GPR19	2842
ENSG00000237489	117.10083787668381	-0.4216633373363512	0.09802314948009185	-4.301670978466056	1.6951489593747015e-5	2.616209685689895e-4	C10orf143	387723
ENSG00000100312	9.180707842064665	-0.6183343464006583	0.14379973279442743	-4.299968674382823	1.7082225382234248e-5	2.6333015078698727e-4	ACR	49
ENSG00000182747	8.041629175757633	-1.0983250122520434	0.2554623773577663	-4.299361117719017	1.712911754380266e-5	2.6389859748039826e-4	SLC35D3	340146
ENSG00000233539	71.40629024678503	-0.7904887687714589	0.18388238772357887	-4.298882446315418	1.716614850685427e-5	2.641637716751826e-4	AC011294.1	730338
ENSG00000254473	75.29348749218248	-0.34700676950229764	0.08072028461505446	-4.2988794100161085	1.7166383644255556e-5	2.641637716751826e-4	AL354920.1	105376114
ENSG00000106355	1762.3814180640638	-0.2615500179712613	0.06092470778680888	-4.293004061447315	1.762717806518395e-5	2.7093815993423055e-4	LSM5	23658
ENSG00000187144	3.7783633690500347	-0.9995556538244785	0.23282800738481038	-4.293107453230256	1.761896828986319e-5	2.7093815993423055e-4	SPATA21	374955
ENSG00000237973	4286.5532270291615	0.539087496735101	0.12561420921503139	4.291612390858344	1.7738038331392583e-5	2.724831602568732e-4	MTCO1P12	107075141
ENSG00000164434	20.61278583575795	-1.1016318510874958	0.2567372000887082	-4.2908929859282505	1.779560615929835e-5	2.732081843046125e-4	FABP7	2173
ENSG00000112320	215.30532875712507	-0.5222355883936259	0.12172992387258827	-4.290116774740097	1.7857919337535957e-5	2.7359006873636777e-4	SOBP	55084
ENSG00000124721	18.74639314645025	-0.6198438288102452	0.14448516302659847	-4.290017160420391	1.7865931274633763e-5	2.7359006873636777e-4	DNAH8	1769
ENSG00000132693	3.1395398867059368	1.116047369252704	0.26015474040012154	4.289936702810826	1.7872404945731218e-5	2.7359006873636777e-4	CRP	1401
ENSG00000144644	5.463788111029506	-0.858773039733663	0.20017997232612322	-4.290004787964467	1.786692662502938e-5	2.7359006873636777e-4	GADL1	339896
ENSG00000255571	186.95090611384728	-0.8339636233141834	0.1944182887637756	-4.289532783242814	1.79049383612497e-5	2.739289205151703e-4	MIR9-3HG	254559
ENSG00000064651	3724.940955311291	0.4815820225344129	0.11229251650313227	4.288638615744084	1.797715926672154e-5	2.748742082889025e-4	SLC12A2	6558
ENSG00000115009	1921.913972785159	0.8285799806403777	0.1932526069823265	4.287548786941611	1.806555881786085e-5	2.76065630543239e-4	CCL20	6364
ENSG00000198414	1.1626400226934042	-1.8464379629169485	0.430776034474062	-4.286306143217275	1.8166858971080623e-5	2.774526954163009e-4	TATDN2P1	100131103
ENSG00000228636	1.434919576462712	-2.6916203169508317	0.6282230363687881	-4.284497958732541	1.8315229021894893e-5	2.7955660983883024e-4	LINC02663	124902542
ENSG00000228427	28.807830732433818	-0.46722740914395317	0.10905786771562578	-4.2842155172359835	1.833850866034339e-5	2.797498614109708e-4	AL590764.1	107985688
ENSG00000175166	11465.774704871674	-0.24752064108584682	0.05778472318522196	-4.283496181031261	1.8397925797034104e-5	2.8049383977017564e-4	PSMD2	5708
ENSG00000129990	69.18742698646646	-1.0345431214729723	0.24160265158726632	-4.282002348386055	1.852190269581612e-5	2.8205752978108424e-4	SYT5	6861
ENSG00000134717	2778.698884582265	-0.23675881034322194	0.055291197526195754	-4.282034409384076	1.8519233536646683e-5	2.8205752978108424e-4	BTF3L4	91408
ENSG00000155495	40.87752063981329	-1.75061382751924	0.40888024933988887	-4.28148297782907	1.8565192693833227e-5	2.823903011079887e-4	MAGEC1	9947
ENSG00000174946	252.05711695389854	-0.633170925881654	0.14794289506650465	-4.279833280246579	1.8703336628815304e-5	2.8432741112875893e-4	GPR171	29909
ENSG00000165704	1880.4366354448848	-0.3227498908552347	0.07543779388525157	-4.278358024973127	1.88277017810789e-5	2.860529431502443e-4	HPRT1	3251
ENSG00000158445	49.52483048805987	-0.7006431992027932	0.16381814951967374	-4.276957109191674	1.894652889845693e-5	2.876923941382408e-4	KCNB1	3745
ENSG00000101003	784.5497591493407	-0.4697052905280556	0.1098273565153515	-4.276760412260318	1.896327001311346e-5	2.877649355110832e-4	GINS1	9837
ENSG00000159069	5989.972030899416	0.276498761046705	0.06465320386235869	4.276644381542916	1.8973152134475288e-5	2.877649355110832e-4	FBXW5	54461
ENSG00000074370	4776.999329880004	0.5313976617252375	0.12426043909303695	4.276483051273998	1.898690048642039e-5	2.8780776370238503e-4	ATP2A3	489
ENSG00000121101	27.23304048856838	-0.48990683743215047	0.11458070776678192	-4.275648553588175	1.90581668904384e-5	2.8868737052708556e-4	TEX14	56155
ENSG00000124006	3932.776881228448	0.4842772891257785	0.11326674059245201	4.275547142901102	1.9066844741587736e-5	2.8868737052708556e-4	OBSL1	23363
ENSG00000187742	2255.2768797472113	0.18900886807369294	0.04421083734339006	4.275170510923416	1.9099106610479692e-5	2.88843836769855e-4	SECISBP2	79048
ENSG00000240137	70.6898105027734	-0.4423418800459317	0.10346561434776025	-4.275254951458249	1.9091869011347312e-5	2.88843836769855e-4	ERICH6-AS1	101928085
ENSG00000087085	929.1551491739878	0.7629323066456327	0.1785198963120553	4.273654211136311	1.9229517918042958e-5	2.9064925390180244e-4	ACHE	43
ENSG00000180263	2753.2265328994413	0.3436553580060495	0.08042232299090031	4.273133941243325	1.9274459495058412e-5	2.911614881865332e-4	FGD6	55785
ENSG00000086300	1274.0212363667001	-0.42727375776278	0.09999650060473725	-4.272887102836659	1.9295816684135636e-5	2.913170719447297e-4	SNX10	29887
ENSG00000054267	2731.365459211934	0.19051513158248568	0.044612142637382106	4.270477056684703	1.9505528730427977e-5	2.939777771184926e-4	ARID4B	51742
ENSG00000052850	9.771633350781226	-0.9974829678844618	0.2335974317329571	-4.270093898227271	1.953906889398555e-5	2.943149056672666e-4	ALX4	60529
ENSG00000175161	52.79487172630512	-0.958683733668718	0.22452736259048797	-4.269785751758223	1.9566082648392696e-5	2.945533984982318e-4	CADM2	253559
ENSG00000260063	42.71190267406379	-0.3916527839267717	0.09173407330128511	-4.269436315560241	1.9596759115513928e-5	2.948372891495227e-4	AL512408.1	101928728
ENSG00000132749	272.18244870127853	-0.6580929681587625	0.15415566507471493	-4.269015788941673	1.9633737231959403e-5	2.950660623935941e-4	TESMIN	9633
ENSG00000018610	1179.0600076213666	-0.17608144718668986	0.04125826729170586	-4.267785797734833	1.974227569898274e-5	2.9635911868358987e-4	CXorf56	63932
ENSG00000100304	2944.345440664029	0.3216411251382925	0.07536425493163999	4.267820672148099	1.9739190410645586e-5	2.9635911868358987e-4	TTLL12	23170
ENSG00000089041	251.78088065832233	-0.47479345501482106	0.1112585421902226	-4.2674786642723594	1.9769467186047193e-5	2.9659829898429004e-4	P2RX7	5027
ENSG00000100078	98.32315523852596	-0.8996252456292182	0.2109960607654177	-4.263706357197864	2.0106363913764483e-5	3.0115126778188677e-4	PLA2G3	50487
ENSG00000196208	555.3460557696083	0.7089224308227793	0.1662694328234665	4.263696692677508	2.0107234011324305e-5	3.0115126778188677e-4	GREB1	9687
ENSG00000089199	517.1132079919362	1.1598186478299943	0.2720341433988619	4.263503960712185	2.012459317483094e-5	3.012400040857506e-4	CHGB	1114
ENSG00000096092	1343.619749980338	-0.2967207738459532	0.06960146944600212	-4.263139502768023	2.0157458530786644e-5	3.0156061612355146e-4	TMEM14A	28978
ENSG00000166359	51.05448292985914	-0.38585179980199996	0.09055039867114292	-4.261182782897733	2.0334783259259913e-5	3.0386832953216246e-4	WDR88	126248
ENSG00000196344	40.95511354268813	-1.1738546533846308	0.2756509642508644	-4.258481941373981	2.0581984301034242e-5	3.070398507422124e-4	ADH7	131
ENSG00000272269	22.703969637604605	-0.3964160608866421	0.09308614412508297	-4.2585936350953	2.0571704793202265e-5	3.070398507422124e-4	AL138724.2	105374952
ENSG00000009780	676.0710595253316	-0.19221659849700554	0.045146752884721766	-4.257595202645328	2.0663767238217046e-5	3.080854260842264e-4	FAM76A	199870
ENSG00000147689	7468.678730406587	0.7244262213636328	0.17020090990163797	4.2563005202633235	2.0783730225243754e-5	3.096987402624699e-4	FAM83A	84985
ENSG00000095539	585.5929143690453	0.5546204844417799	0.13031579467513613	4.255972852902381	2.081419628307055e-5	3.099773889641004e-4	SEMA4G	57715
ENSG00000283154	64.21685699847613	-0.4323081345343703	0.10158315841267174	-4.255706765664446	2.0838967985059708e-5	3.101709669866655e-4	IQCJ-SCHIP1	29970
ENSG00000232671	10.54085542343377	-0.4541869861591834	0.10672926997730976	-4.255505413423532	2.0857731760583044e-05	3.102749538297912e-4	ZNF687-AS1	100507670
ENSG00000196421	95.25325382204056	-0.6048104099707978	0.14213413855298065	-4.255208608770328	2.0885419966193136e-5	3.1051150621295607e-4	C20orf204	284739
ENSG00000204681	1106.4001040681715	0.47503479224490663	0.11164492910371718	4.254871189031823	2.09169395609137e-5	3.1080472235322696e-4	GABBR1	2550
ENSG00000237923	1.7584710635443992	-1.3207832175052436	0.31051217745121723	-4.253563349259448	2.1039538072704766e-5	3.1245018631646397e-4	LINC02570	105375014
ENSG00000005421	95.91772783811128	0.7753842625395027	0.18234203336564767	4.2523616098139945	2.115279346218807e-5	3.1385688786599063e-4	PON1	5444
ENSG00000116194	101.38359822064926	-0.5174441956918538	0.12169117124638723	-4.252109585207199	2.1176618497029615e-5	3.1385688786599063e-4	ANGPTL1	9068
ENSG00000196859	11.855519716058804	-0.802981295145507	0.18884673090572512	-4.252026451791566	2.1184483079506148e-5	3.1385688786599063e-4	KRT39	390792
ENSG00000229847	3.4367506343812972	-1.0243281099511292	0.2408896557101627	-4.2522710530318335	2.1161351268814416e-5	3.1385688786599063e-4	EMX2OS	196047
ENSG00000235335	2.6511317933149443	-1.4907225866673304	0.35059923158436135	-4.251927706546134	2.11938281842322e-5	3.1385688786599063e-4	B3GALT1-AS1	105616981
ENSG00000109205	15.435590126426641	-0.9866436097788266	0.23207237011901147	-4.251447982682538	2.1239284418564927e-5	3.1429904879501705e-4	ODAM	54959
ENSG00000251629	13.07582747122283	-1.5290812991966236	0.35966866529079594	-4.251360896174664	2.1247546248013868e-5	3.1429904879501705e-4	LINC02241	105374676
ENSG00000229043	280.51182203770395	-0.343560512239194	0.08082414914367751	-4.250716102540859	2.1308812575099783e-5	3.1502843282323447e-4	AC091729.3	101927021
ENSG00000227591	16.860545953813133	-0.5600710493855523	0.13180203428071302	-4.249335394874927	2.1440569309015005e-5	3.1662096325448446e-4	HSD11B1-AS1	101930114
ENSG00000198028	32.063864102328544	-1.7126111510203905	0.4030631417737502	-4.248989732684919	2.147367597770916e-5	3.1693220931806605e-4	ZNF560	147741
ENSG00000160803	3296.9210826931126	0.23899281283906934	0.056275888315033336	4.2468065808430016	2.168389981328698e-5	3.198557338079762e-4	UBQLN4	56893
ENSG00000142185	786.6608417246297	-0.42811237009217123	0.10081620789390461	-4.246463728755812	2.171709178604376e-5	3.201660789610089e-4	TRPM2	7226
ENSG00000137766	13.648615043195589	-0.8425710604855182	0.19843487416905117	-4.246083577868036	2.1753951246205103e-5	3.2042952687197097e-4	UNC13C	440279
ENSG00000231473	8.654795734552051	-0.46862527701856094	0.11036790414861594	-4.246028595301886	2.1759287286921845e-5	3.2042952687197097e-4	RB1-DT	100862704
ENSG00000011332	34.954335360850294	-0.5898849120071102	0.13893081317115302	-4.2458897241205475	2.1772770239257772e-5	3.204360054120891e-4	DPF1	8193
ENSG00000185518	83.52761940257118	-0.6138687816896561	0.14458349486781683	-4.245773573607941	2.1784053357109567e-5	3.204360054120891e-4	SV2B	9899
ENSG00000131788	2629.7642018795527	0.26617973521237615	0.0626980583903665	4.245422299285657	2.1818210801666755e-5	3.207593546707091e-4	PIAS3	10401
ENSG00000205277	38.05248845727327	-0.7526327310024203	0.17729247283068525	-4.245147687240994	2.1844949208707704e-5	3.2097333346536785e-4	MUC12	10071
ENSG00000164237	3021.0963624469637	-0.6069841771393214	0.14299477480925132	-4.244799699492596	2.187887686348376e-5	3.2111365513564326e-4	CMBL	134147
ENSG00000127528	1222.3310362109016	0.46827800467736147	0.11032629115410604	4.244482432779881	2.1909853023989677e-5	3.2121039394379967e-4	KLF2	10365
ENSG00000150776	1591.81204020645	-0.18893926045365533	0.04451344433696707	-4.244543716351938	2.1903866385165762e-5	3.2121039394379967e-4	NKAPD1	55216
ENSG00000143569	9574.599550113357	0.20891834554127323	0.04924312996440838	4.2425886756644795	2.2095618964023022e-5	3.233939342262147e-4	UBAP2L	9898
ENSG00000197557	612.581645980795	-0.30733694183625015	0.07247270511190282	-4.240726786197657	2.227971974326587e-5	3.259073940235088e-4	TTC30A	92104
ENSG00000266554	3.939796695990925	-1.5440262983903161	0.3641422343821819	-4.2401736261380725	2.2334696064287995e-5	3.265302818055867e-4	LINC01443	400644
ENSG00000217236	6.57455177284283	-1.913771774383092	0.45137810762884234	-4.23984181341099	2.236773550454254e-5	3.268319422446884e-4	SP9	100131390
ENSG00000112619	47.829810291513716	-0.5410740886901285	0.12762262841415628	-4.239640692356333	2.238778427840711e-5	3.2694355699259165e-4	PRPH2	5961
ENSG00000120498	15.638545281967204	-0.6725337665926368	0.15864616361228687	-4.239205986954923	2.243117638275499e-5	3.2703339336119546e-4	TEX11	56159
ENSG00000136521	3440.7837755549813	-0.28446711978705985	0.06710340787371367	-4.239235067202806	2.242827110858321e-5	3.2703339336119546e-4	NDUFB5	4711
ENSG00000189051	8.811501526126177	-0.8627175573951369	0.20350084052792583	-4.239380806276074	2.2413716380375953e-5	3.2703339336119546e-4	RNF222	643904
ENSG00000132646	4450.368365674095	-0.3232608455951676	0.07625868307620506	-4.239003777079838	2.245138815054161e-5	3.27147024793152e-4	PCNA	5111
ENSG00000160796	4901.7065653824375	0.337519974968149	0.0797260597517249	4.2334962497735455	2.3008602108660816e-5	3.3489592406224815e-4	NBEAL2	23218
ENSG00000127666	1297.5964247398838	0.272119170527309	0.06431548331785558	4.2310056068841195	2.3264887204915213e-5	3.383661800051866e-4	TICAM1	148022
ENSG00000151917	130.94433364742665	-0.5709350827443079	0.13495966477411078	-4.230412721459501	2.3326293682342568e-5	3.389581947387286e-4	BEND6	221336
ENSG00000145734	1667.7609799386116	0.23516174357761416	0.05559532932595921	4.229883093215346	2.3381278868102217e-5	3.3943098610188444e-4	BDP1	55814
ENSG00000185022	1376.0811309250432	0.3225696340821438	0.0762602800868013	4.229851158623955	2.3384598207436713e-5	3.3943098610188444e-4	MAFF	23764
ENSG00000162039	25.51594938599065	-0.9280702496248012	0.21943446695610871	-4.2293731814265705	2.343433363760821e-5	3.399655945389803e-4	MEIOB	254528
ENSG00000069998	1658.9298494087163	-0.23813531563647133	0.056314511358847845	-4.2286669970200625	2.3507999185228697e-5	3.406590971038779e-4	HDHD5	27440
ENSG00000166707	26.39277811335095	-0.43131533924161997	0.10199515713830704	-4.2287825357899065	2.3495931714004188e-5	3.406590971038779e-4	ZCCHC18	644353
ENSG00000146005	12.206074926487696	-0.6771114931287503	0.16013277061789982	-4.22843800501296	2.3531933733170466e-5	3.4081846849938203e-4	PSD2	84249
ENSG00000095596	15.38950677102128	-1.1175370002255176	0.26431614943858084	-4.22803147896644	2.357448150670935e-5	3.412470963155263e-4	CYP26A1	1592
ENSG00000263280	14.242726507051922	-0.4990299234568226	0.11810969910896696	-4.225139232608002	2.3879309202506467e-5	3.4528013223931553e-4	AC003965.1	101929566
ENSG00000040341	2602.011163035867	0.28095598400944494	0.06653940761077974	4.222399839398759	2.417148228170268e-5	3.48930246965182e-4	STAU2	27067
ENSG00000147224	2061.166468099754	-0.21790565994232705	0.051619050931550794	-4.221419340531461	2.4276882614942574e-5	3.5025984254691246e-4	PRPS1	5631
ENSG00000107562	1791.4115391375365	-0.4688987647269518	0.11109147076540932	-4.220834970464297	2.433990824014795e-5	3.5097694722862493e-4	CXCL12	6387
ENSG00000170653	1574.7319426581278	0.1930783119309704	0.04574850429263393	4.220428949893742	2.4383790090145323e-5	3.5141736866787664e-4	ATF7	11016
ENSG00000237037	74.45652829407587	-0.34336450190887363	0.08136679822233853	-4.219958378731019	2.4434742598799154e-5	3.519591546010737e-4	NDUFA6-DT	100132273
ENSG00000116668	386.12350915015935	0.21774039318984864	0.05160126302343316	4.219671776075876	2.446582497943964e-5	3.5221429458105866e-4	SWT1	54823
ENSG00000229108	7.078454497059176	-0.6064438653369796	0.14374086325354044	-4.219008092829458	2.453794664487437e-5	3.5305964192201817e-4	LINC02587	101927524
ENSG00000186687	652.147604801669	-0.2107500878920484	0.04995713560169213	-4.21861832856786	2.458039608307158e-5	3.534773661618563e-4	LYRM7	90624
ENSG00000244617	42.29229566859199	-0.36583512613668245	0.0867366321021629	-4.217769554457486	2.467307837712865e-5	3.5461661202697997e-4	ASPRV1	151516
ENSG00000034152	3171.9229708865264	0.23995162928798658	0.05689988315090297	4.217084746055031	2.4748098581223118e-5	3.554150707289584e-4	MAP2K3	5606
ENSG00000162692	1987.7093947436965	-0.49332504902664204	0.11699298888940804	-4.21670609247342	2.4789672885571975e-5	3.554150707289584e-4	VCAM1	7412
ENSG00000163468	16625.21761923034	0.2658531657037632	0.06304846471283769	4.216647731465398	2.4796086543929606e-5	3.554150707289584e-4	CCT3	7203
ENSG00000183087	3820.8876893033994	-0.3989902432111516	0.09462168707876245	-4.216689170623589	2.479153237164532e-5	3.554150707289584e-4	GAS6	2621
ENSG00000105643	2113.810214211322	0.29936587454120417	0.07103277613266505	4.214475216090253	2.50359641669417e-5	3.586582251104291e-4	ARRDC2	27106
ENSG00000197982	1634.8347694588958	-0.2563501067494461	0.0608301787372849	-4.214192890285235	2.5067298674465672e-5	3.589119475971729e-4	C1orf122	127687
ENSG00000133124	3.540724911390464	-1.3890348744243293	0.3296315693844892	-4.2139012262024265	2.5099708784748766e-5	3.5918078649332225e-4	IRS4	8471
ENSG00000186684	189.8332137933736	0.7348104767081339	0.1743878201512294	4.213657100999973	2.512686695053168e-5	3.5937421813884757e-4	CYP27C1	339761
ENSG00000126088	2758.9601938633214	-0.23204836540290058	0.05507911011903238	-4.21300135208098	2.5199955419504004e-5	3.60223996487701e-4	UROD	7389
ENSG00000243701	194.43026388899415	-0.3507890808158239	0.08327649227098113	-4.212342177842441	2.5273629454308653e-5	3.608855110968897e-4	DUBR	344595
ENSG00000108306	1746.7580451558756	0.23601948783390572	0.05605187942560462	4.210732811326421	2.5454365491845343e-5	3.6307269024508156e-4	FBXL20	84961
ENSG00000226015	346.5786589070311	0.5889650785999282	0.13989126353700146	4.21016340626694	2.5518605074587756e-5	3.6379201877165284e-4	CCT8P1	644131
ENSG00000159685	511.30747688829877	-0.2651310482538923	0.0629876075730383	-4.209257320123728	2.56211466376507e-5	3.6485897738859873e-4	CHCHD6	84303
ENSG00000174899	110.74593283289268	-0.63089593766866	0.14989878672211798	-4.20881283607861	2.5671591962822817e-5	3.653798434687018e-4	SLC66A1L	152078
ENSG00000250155	42.60928410247615	-0.5518900440518347	0.1311337927804185	-4.208602773931553	2.5695465167539227e-5	3.6552215434061604e-4	AC008957.1	107986412
ENSG00000147082	33.288232901067815	-0.5446139442635667	0.1294450085582234	-4.207299689107775	2.5844030973635527e-5	3.674371268216017e-4	CCNB3	85417
ENSG00000164220	112.827928314115	-0.701744430932495	0.16682165995388787	-4.20655465918795	2.5929339172396358e-5	3.684511545290087e-4	F2RL2	2151
ENSG00000151806	1351.9372582017083	0.20764749480462028	0.04937196595942494	4.2057773226059085	2.6018632039871514e-5	3.695206798331078e-4	GUF1	60558
ENSG00000183690	200.5722827929457	-0.6478345959293743	0.15407407420731936	-4.204695691097644	2.614336604816452e-5	3.710921220575939e-4	EFHC2	80258
ENSG00000113196	8.593568914503765	-1.4106330415379111	0.3356416887496449	-4.202794494309979	2.6363992032675568e-5	3.738209742200419e-4	HAND1	9421
ENSG00000226762	2.09690599668643	-0.9662518703182869	0.23000726881115668	-4.200962323115147	2.6578282445216723e-5	3.762806564436608e-4	LINC02668	105376354
ENSG00000152465	513.1123405756257	-0.24501407572667153	0.05836347912872945	-4.198071797369312	2.6919729159222873e-5	3.806764705849311e-4	NMT2	9397
ENSG00000231290	23.94620259329804	-0.8753488991756657	0.20855749193259726	-4.1971587357723195	2.7028449715397537e-5	3.8200885609020825e-4	APCDD1L-DT	149773
ENSG00000184220	907.6250878015084	-0.2965318366503362	0.07067849344286017	-4.195503076053348	2.7226659129259233e-5	3.846039328473643e-4	CMSS1	84319
ENSG00000152822	8.443246387668614	-0.6190742141597098	0.1475766508650251	-4.194933348405639	2.7295183856540336e-5	3.8536528333363084e-4	GRM1	2911
ENSG00000078070	1506.1640001006829	-0.31291086815038666	0.07459747163169313	-4.194657825607119	2.732838151512465e-5	3.8542088384151975e-4	MCCC1	56922
ENSG00000135052	15047.208989170304	0.3742892378723091	0.08922818566088796	4.194742222987664	2.731820842359317e-5	3.8542088384151975e-4	GOLM1	51280
ENSG00000163125	3756.311776750121	0.23511357114806375	0.05605702271394322	4.194185844436281	2.738533961501029e-5	3.8601753459467425e-4	RPRD2	23248
ENSG00000172086	1953.1333297475383	-0.3130878008803426	0.07465237022556019	-4.1939432054783525	2.741466489422639e-5	3.8609594566183306e-4	KRCC1	51315
ENSG00000182606	3889.268141755766	0.23899153977658769	0.05698554855812342	4.193897327018341	2.7420213108115002e-5	3.8609594566183306e-4	TRAK1	22906
ENSG00000183454	107.18182098464703	-1.0888352481008912	0.25963211779999057	-4.193761763094669	2.7436613481517908e-5	3.86120503296255e-4	GRIN2A	2903
ENSG00000170927	154.9732034890562	-0.8413058925701925	0.20061600907980878	-4.19361294459559	2.7454628118032553e-5	3.8616774040019626e-4	PKHD1	5314
ENSG00000152332	8616.238912105431	0.2272035547013994	0.054188976915965685	4.1928002267645414	2.755320705577698e-5	3.8734751327878576e-4	UHMK1	127933
ENSG00000213420	133.66535140310293	-0.6786387814957986	0.1618844479995497	-4.192118451660571	2.7636162731340465e-5	3.883065104838211e-4	GPC2	221914
ENSG00000214900	159.79416615299337	-0.2972258085674871	0.07090765783463475	-4.191730733239754	2.768344462821731e-5	3.887635121164099e-4	LINC01588	196913
ENSG00000204287	74818.92120525983	-0.4623101072024694	0.11030518996007475	-4.1911908892936385	2.7749406202883407e-5	3.8938029424439614e-4	HLA-DRA	3122
ENSG00000238062	4.7595583464735665	-0.8566332589879139	0.2044279241538201	-4.1903925920773295	2.784722117347455e-5	3.902314052208442e-4	SPATA3-AS1	348761
ENSG00000136928	254.13986272156234	-0.9461662191030067	0.2258257992548333	-4.189805691932057	2.7919342763796128e-5	3.910340697034604e-4	GABBR2	9568
ENSG00000286135	4.613837283302859	-1.122832408589576	0.2680838126655401	-4.188363323489493	2.809734438313944e-5	3.933180328234902e-4	AL603764.2	112577516
ENSG00000121766	1297.3953772608368	-0.21922427510877832	0.052346511332108187	-4.187944325800964	2.8149254475088565e-5	3.938354270558727e-4	ZCCHC17	51538
ENSG00000069399	4089.68102439906	0.34961551520051315	0.08348496084203749	4.187766415343037	2.817132356590787e-5	3.9393498903601e-4	BCL3	602
ENSG00000148677	130.48016011938756	-0.8019871153993214	0.1915300667234293	-4.1872648462938	2.8233629819773434e-5	3.9459680509386266e-4	ANKRD1	27063
ENSG00000042832	54.2212663709524	-0.584139244831886	0.13953057394844254	-4.186460560591754	2.8333813898390563e-5	3.9578702394119797e-4	TG	7038
ENSG00000196407	340.4977429210922	0.5038967906808092	0.12038948410909082	4.185554863115814	2.8447034659131573e-5	3.9694763140615537e-4	THEM5	284486
ENSG00000164099	321.5300048839785	-0.7588929369334078	0.18134242672849873	-4.184861483460806	2.8534004223466203e-5	3.979504188815337e-4	PRSS12	8492
ENSG00000104044	58.444252160317426	0.8823716025248944	0.2109689332093939	4.182471746440081	2.8835686164328902e-5	4.0152170233657476e-4	OCA2	4948
ENSG00000164929	397.322622301036	0.8687823250093191	0.2077091056996463	4.182687716472117	2.880829783431179e-5	4.0152170233657476e-4	BAALC	79870
ENSG00000169689	2127.2633129231995	-0.35625782718489146	0.08517879448103077	-4.182470876178339	2.883579657698992e-5	4.0152170233657476e-4	CENPX	201254
ENSG00000119715	14.643899072375763	-0.6994686626619675	0.16730943817933092	-4.180688610718068	2.906276300161181e-5	4.0425474724258876e-4	ESRRB	2103
ENSG00000081923	3205.8669612709305	0.3921779004027745	0.09381851104518688	4.180176129781951	2.9128339686403944e-5	4.049530918407979e-4	ATP8B1	5205
ENSG00000186732	2.614857497987998	-1.1641093077388784	0.2784928376076041	-4.180033202071452	2.9146653679409414e-5	4.049939826920048e-4	MPPED1	758
ENSG00000110925	1998.52882174099	0.21717799150271988	0.05197088043090391	4.178839952335643	2.929997802545659e-5	4.0631053711506993e-4	CSRNP2	81566
ENSG00000205838	32.62513665664796	-0.4866133562378958	0.1164476694010302	-4.178815761112955	2.9303094344985113e-5	4.0631053711506993e-4	TTC23L	153657
ENSG00000137752	1249.8360397443373	-0.3750626252018329	0.08976148064383097	-4.178436256973774	2.935202342324064e-5	4.0677488536837176e-4	CASP1	834
ENSG00000226510	2.322651826822651	-1.2443156705112839	0.2978601428350749	-4.177516530636532	2.9470925146744675e-5	4.08207951099363e-4	UPK1A-AS1	100862728
ENSG00000174456	706.8423266925192	0.3206795957093213	0.07679162004541559	4.175971226022671	2.967173273575931e-5	4.1077340983898005e-4	C12orf76	400073
ENSG00000153187	24343.024963573414	0.16466504563514497	0.03943269223873345	4.175850957328241	2.9687415708317883e-5	4.1077466745569047e-4	HNRNPU	3192
ENSG00000160785	2389.8624718200463	0.19173596154552983	0.04592551690584418	4.174933119176951	2.9807361059942518e-5	4.122178095140082e-4	SLC25A44	9673
ENSG00000156853	553.8701427505558	-0.19333266422311188	0.04631641699967727	-4.174171422294151	2.9907251069661328e-5	4.1316545853708846e-4	ZNF689	115509
ENSG00000183654	6.754409320235585	-2.7134023827120326	0.6500272654630583	-4.174290105783629	2.9891665851712406e-5	4.1316545853708846e-4	MARCHF11	441061
ENSG00000125247	1435.4821197501017	0.29970251947288196	0.07182357842949656	4.172759503581068	3.009325413476756e-5	4.150820838641107e-4	TMTC4	84899
ENSG00000162706	86.03704996291933	-0.6526996373110309	0.15642383411371863	-4.172635461911287	3.010964754356376e-5	4.150908762612178e-4	CADM3	57863
ENSG00000129680	383.1041469489254	-0.36853737603454434	0.08834900245425159	-4.171381292339757	3.027587664877615e-5	4.169461423481483e-4	MAP7D3	79649
ENSG00000163285	1.1962078200787494	-1.400157628042677	0.33565176102613054	-4.171459204510697	3.0265524721996545e-5	4.169461423481483e-4	GABRG1	2565
ENSG00000164683	784.5976447472196	0.5011047959677161	0.12013755705528412	4.171091940359008	3.031435133030232e-5	4.172578818165175e-4	HEY1	23462
ENSG00000198218	3189.2750090233167	0.1299215430976591	0.031150026160281636	4.170832551765807	3.0348881320944607e-5	4.1751502788526666e-4	QRICH1	54870
ENSG00000124490	38.14802936933577	-1.1818001156076867	0.2833643522248014	-4.170602640483619	3.0379518517180674e-5	4.177183796112343e-4	CRISP2	7180
ENSG00000100941	4631.634668695457	0.3030903290833287	0.07268630173221594	4.169841109813865	3.0481207556782533e-5	4.187554861207385e-4	PNN	5411
ENSG00000116752	1657.0694707565424	-0.21584416033518994	0.051766077944206554	-4.169606215248268	3.0512638818995696e-5	4.1889289717896906e-4	BCAS2	10286
ENSG00000122140	1058.140678601839	0.25076130771758964	0.06015055682567293	4.168894203994499	3.0608101398621666e-5	4.193293974761767e-4	MRPS2	51116
ENSG00000231418	5.719325766829173	-2.172825978607048	0.5211942414457414	-4.1689370407851065	3.060235006063391e-5	4.193293974761767e-4	AC005090.1	105375224
ENSG00000119522	1294.510323814371	0.29963951934484406	0.0718992879298599	4.167489386503412	3.07972847249506e-5	4.214828395214667e-4	DENND1A	57706
ENSG00000130643	29.522680938114313	1.0089294887907652	0.24209237260206437	4.167539348499746	3.079053745096398e-5	4.214828395214667e-4	CALY	50632
ENSG00000144837	444.9525672887011	-0.6108268998647637	0.1465947352419576	-4.166772420964378	3.089426446285999e-5	4.223712492340666e-4	PLA1A	51365
ENSG00000146250	30.459010941172306	-0.619262596827851	0.14861604699126357	-4.166862255892559	3.088209713371328e-5	4.223712492340666e-4	PRSS35	167681
ENSG00000074855	910.7918326884111	0.3466163311586334	0.08318959499033099	4.166582746302829	3.091996914615644e-5	4.22503416574425e-4	ANO8	57719
ENSG00000141040	219.86106642522537	-0.32302349956720056	0.0775471710300972	-4.165509782965911	3.1065760066756544e-5	4.242755049034221e-4	ZNF287	57336
ENSG00000213904	25.105817688495	-0.378826992952016	0.0909869589160934	-4.16353065829317	3.133639267205787e-5	4.2730707295308724e-4	LIPE-AS1	100996307
ENSG00000031691	349.27526521348994	-0.31362451363719523	0.07533381528524678	-4.163130626660492	3.139136591866837e-5	4.2783524838454123e-4	CENPQ	55166
ENSG00000100410	1279.554225945254	-0.26804205066059655	0.06439393925169383	-4.162535384159557	3.147333513277548e-5	4.2873061741104964e-4	PHF5A	84844
ENSG00000164050	3942.5777639097905	0.3493443739301239	0.08393489701442114	4.162087360041698	3.1535165408884955e-5	4.2935086961089106e-4	PLXNB1	5364
ENSG00000175229	2.613091341366413	-1.2439530766374907	0.29889350271476034	-4.161860546780163	3.156651111869058e-5	4.295556484617269e-4	GAL3ST3	89792
ENSG00000130340	3220.768096281937	0.24725482649924677	0.05943173655493218	4.160316370205867	3.1780705312915654e-5	4.322471251774718e-4	SNX9	51429
ENSG00000117519	8194.572035228794	-0.3074131053855498	0.0739007589953999	-4.1598098526252665	3.1851265113691786e-5	4.3298327111465954e-4	CNN3	1266
ENSG00000245105	44.232292091500675	-0.3169693339700157	0.07621467561613178	-4.158901568596655	3.197816540362766e-5	4.3426018946318083e-4	A2M-AS1	144571
ENSG00000233056	64.52241863033453	1.0254059423244941	0.24664805186363742	4.157364854806975	3.219396089039909e-5	4.3674042206877654e-4	ERVH48-1	90625
ENSG00000135837	3068.572268321771	0.20677216169850843	0.04974883530295964	4.156321659377767	3.2341240891167664e-5	4.38512604877927e-4	CEP350	9857
ENSG00000140873	40.948131349546614	-0.6940523446257891	0.1670334794732045	-4.155169052424182	3.250471206490185e-5	4.4043793629024175e-4	ADAMTS18	170692
ENSG00000121753	352.2641878900289	-0.5152934523604249	0.12404302804064038	-4.154150866033346	3.2649771450702526e-5	4.41333108706392e-4	ADGRB2	576
ENSG00000137941	303.64492425117123	-0.5801477376715296	0.13965364201978492	-4.154189817615636	3.264421078568801e-5	4.41333108706392e-4	TTLL7	79739
ENSG00000144843	728.5890037405334	-0.28313854471796973	0.06815684785467346	-4.154220061961905	3.2639893772148526e-5	4.41333108706392e-4	ADPRH	141
ENSG00000205791	37.44088238292989	-0.3458903551534045	0.08327651117073495	-4.153516403253903	3.274047313174187e-5	4.4233218700294333e-4	LOH12CR2	503693
ENSG00000138411	1076.2394851794004	0.3593003657752709	0.08651690470630286	4.15294984251899	3.282166992403902e-5	4.4297484331393854e-4	HECW2	57520
ENSG00000205189	2163.539682514694	0.37975316790956154	0.09144587192726125	4.152764470457764	3.2848278075525545e-5	4.4310695642586816e-4	ZBTB10	65986
ENSG00000135617	745.5796290119354	-0.3103834909389168	0.07479422836378867	-4.149832115778438	3.3271921451636416e-5	4.482231616017105e-4	PRADC1	84279
ENSG00000204866	133.7509886230492	-0.7825529600425092	0.18857669212794972	-4.149786228679551	3.32785919185024e-5	4.482231616017105e-4	IGFL2	147920
ENSG00000286585	18.319829299117348	-0.434966441102962	0.10481469826127511	-4.149861119847014	3.3267705874244674e-5	4.482231616017105e-4	AC104472.4	105374174
ENSG00000185567	5196.593492376074	0.6423166975701786	0.15481953746401655	4.148809046270837	3.342094386204036e-5	4.499104578668642e-4	AHNAK2	113146
ENSG00000179796	6.140695239879519	-0.9714916060283084	0.23418173324963984	-4.14845168556631	3.347314700508226e-5	4.503830734672585e-4	LRRC3B	116135
ENSG00000118407	292.5967845554363	0.5368623558120291	0.12942421906923807	4.148082636100929	3.352713892947353e-5	4.508792624282696e-4	FILIP1	27145
ENSG00000162849	2335.7140999031312	0.44923474204439806	0.10830540784078141	4.147851441590185	3.3561004811537785e-5	4.5093873712332826e-4	KIF26B	55083
ENSG00000169224	37.927164830043495	-0.6891500671680302	0.16614758434036944	-4.147818759472539	3.356579478074954e-5	4.5093873712332826e-4	GCSAML	148823
ENSG00000106524	900.90910788102	-0.2346504587432181	0.0565791401228493	-4.147296304498896	3.364245524955538e-5	4.517382688835558e-4	ANKMY2	57037
ENSG00000227885	66.778863733141307	-0.43431385031287206	0.10472783667557647	-4.14707172514486	3.3675459140066806e-5	4.5195108051200204e-4	AL590652.1	124901333
ENSG00000100028	1734.371074554132	-0.23146113423946116	0.055830989568370626	-4.145746583194874	3.3870827253262074e-5	4.53648675133294e-4	SNRPD3	6634
ENSG00000145284	850.9093043786239	-0.5205842186194442	0.12556941459405743	-4.1457883697427125	3.3864650181040015e-5	4.53648675133294e-4	SCD5	79966
ENSG00000259802	94.51323347535241	-0.43636557130564546	0.1052559070435137	-4.1457585000454955	3.3869065542650514e-5	4.53648675133294e-4	AC012640.4	101929977
ENSG00000108759	9.842367759964374	-0.9993877038889692	0.24108046455867466	-4.145452870760236	3.3914275331069814e-5	4.5399978841312717e-4	KRT32	3882
ENSG00000119946	112.33544104930115	-0.8320929635472027	0.20074856244638872	-4.144951044266724	3.3988631667330876e-5	4.547640940964103e-4	CNNM1	26507
ENSG00000132446	2.466644275321108	-3.049790060848496	0.7362964279648552	-4.1420682554147445	3.4418787210616004e-5	4.600522318943068e-4	FTHL17	53940
ENSG00000206579	26.596743807558838	-0.8122700890211834	0.19611902342903043	-4.141720037246256	3.447109522785133e-5	4.6051775039439313e-4	XKR4	114786
ENSG00000139714	137.47256653628187	-0.5174767521957799	0.1249853120544139	-4.140300517635945	3.4685112348304946e-5	4.6314206022103084e-4	MORN3	283385
ENSG00000096717	1399.5613816205962	0.22249877405814292	0.053741329771277706	4.140179913766451	3.470335351203132e-5	4.631508856506915e-4	SIRT1	23411
ENSG00000114861	2353.634168809321	0.2790518642556764	0.0674183003589523	4.139111528619571	3.4865343563755366e-5	4.650772031327266e-4	FOXP1	27086
ENSG00000170890	218.24159059202412	-0.9280860205941869	0.22425673908098775	-4.138497796755259	3.495872291959332e-5	4.6608681949225004e-4	PLA2G1B	5319
ENSG00000116863	2031.4307448904644	-0.20239264220658937	0.04891009843279195	-4.1380542810540435	3.5026351655189166e-5	4.6651629643880616e-4	ADPRHL2	54936
ENSG00000223561	34.37668851895779	-0.7950662562422586	0.19213140196871367	-4.1381380039673354	3.501357580373722e-5	4.6651629643880616e-4	AC005165.1	646588
ENSG00000233633	1.9430018383229466	-1.443188721240058	0.34877115596144054	-4.137924528941304	3.504616016402911e-5	4.665442594852687e-4	AC093326.1	105373352
ENSG00000120616	1171.3950485649948	0.1543496897317014	0.03730315891982323	4.137710966072597	3.507878674611481e-5	4.6674274587191645e-4	EPC1	80314
ENSG00000160685	4131.141247268584	0.2494326674307141	0.06031151095730439	4.135738990311352	3.538141676755074e-5	4.7029120451970766e-4	ZBTB7B	51043
ENSG00000126947	577.1746445582926	-0.3425630367334766	0.08285697119495067	-4.13439004338542	3.558985971695708e-5	4.718746121002689e-4	ARMCX1	51309
ENSG00000128578	584.1747689510554	0.6438482550688073	0.15573990693673578	4.134125079003351	3.563093952005589e-5	4.7218164067196807e-4	STRIP2	57464
ENSG00000183185	1.4770057762759217	-1.1461373690821075	0.2772648477490664	-4.133727655657953	3.5692640048813927e-5	4.7276148923378725e-4	GABRR3	200959
ENSG00000119535	2980.547248782434	0.5953556019065797	0.144030675442892	4.133533360694663	3.5722841524781595e-5	4.729237487288297e-4	CSF3R	1441
ENSG00000129422	7700.56408792315	0.3865391127718027	0.093539237862756	4.132373981269189	3.5903562084021605e-5	4.750775203935455e-4	MTUS1	57509
ENSG00000117597	1652.1174598238408	0.216716405866096	0.05245005528473507	4.131862296228476	3.598359781933097e-5	4.7565874789276183e-4	UTP25	27042
ENSG00000164093	392.83133212977407	1.014036801977928	0.24552004435983332	4.130158922958483	3.6251255105894555e-5	4.7895652746479043e-4	PITX2	5308
ENSG00000285294	3.990275309974891	-0.9700438915799536	0.23488161030799615	-4.129926946208995	3.628785238112967e-5	4.7919973482749934e-4	LINC00842	643650
ENSG00000177432	175.93442507456203	-0.30936145797409026	0.07494326684114798	-4.127941988835664	3.660244211598189e-5	4.828699737333716e-4	NAP1L5	266812
ENSG00000144407	30.828738743955075	-0.9059428677716537	0.2197364277829883	-4.122861543313896	3.741946371051216e-5	4.929078857267215e-4	PTH2R	5746
ENSG00000113296	301.3190862067763	-0.7807395428142707	0.18938421189431212	-4.1225165234469	3.747557200051914e-5	4.931538183584798e-4	THBS4	7060
ENSG00000219430	8.22150033615132	0.9440064915384279	0.22898677007396365	4.122537259394986	3.747219759637801e-5	4.931538183584798e-4	MBL3P	50639
ENSG00000070601	11.393002194481507	-0.7829715508090279	0.1899374442976349	-4.122260114135786	3.751732186827982e-5	4.932692971268898e-4	FRMPD1	22844
ENSG00000172922	1097.101102566737	-0.25382409164817	0.06158866044888348	-4.121279628395806	3.7677377144647854e-5	4.950675814841634e-4	RNASEH2C	84153
ENSG00000153898	270.6194193634303	-0.4317833296878546	0.10479716758270534	-4.120181295425696	3.785743960403234e-5	4.969378407415207e-4	MCOLN2	255231
ENSG00000185972	9.798546563180059	-0.5350308533552346	0.1298554509056724	-4.12020326927888	3.785382918096087e-5	4.969378407415207e-4	CCIN	881
ENSG00000172164	3404.3333948039085	0.38907930470473856	0.09444358010109022	4.119700929256145	3.793644809771447e-5	4.977269547481513e-4	SNTB1	6641
ENSG00000272695	40.331580333521615	-0.44430714192524584	0.10787561557844151	-4.118698554282352	3.8101818657964335e-5	4.996477912115831e-4	GAS6-DT	100506394
ENSG00000112972	2357.4813106493143	-0.36974831035585665	0.08980424693087803	-4.117269761645576	3.833872232203091e-5	5.020047910407079e-4	HMGCS1	3157
ENSG00000244509	2382.427090634423	-0.3325191800433417	0.08077713479785846	-4.116501295514598	3.846671685879326e-5	5.034305293814747e-4	APOBEC3C	27350
ENSG00000120549	5048.252506479451	0.2820023826137348	0.06850745238688015	4.116375267046728	3.848774664223342e-5	5.034556530733066e-4	KIAA1217	56243
ENSG00000147121	526.5200176099577	-0.210755242707842	0.051207307125807434	-4.115725948838768	3.859626841292492e-5	5.046246607138992e-4	KRBOX4	55634
ENSG00000260653	20.913551507578532	-1.2789441458104134	0.3107616091086013	-4.115515264189095	3.863154289910958e-5	5.048353163080565e-4	AC237221.1	100653233
ENSG00000143869	76.76894805182333	-0.6568381669658302	0.15963429397155252	-4.1146432299996984	3.877787145225407e-5	5.062453039690949e-4	GDF7	151449
ENSG00000196126	41927.973824720524	-0.4679274391606577	0.11372621719278528	-4.114508076598038	3.8800597414381915e-5	5.062911039533886e-4	HLA-DRB1	3123
ENSG00000100365	827.4362791697815	-0.37065443485678046	0.09010246104927458	-4.113699343396177	3.8936849776105834e-5	5.075662084866444e-4	NCF4	4689
ENSG00000147465	15.358173320283026	-0.47934571013047195	0.11653301387578555	-4.11338979562834	3.898912131043278e-5	5.079962418018554e-4	STAR	6770
ENSG00000153790	241.04280257584398	-0.30617961142381733	0.0744549529364915	-4.112279967257277	3.917707959052926e-5	5.101928629819542e-4	C7orf31	136895
ENSG00000243323	29.528559981156103	-0.5678111888499818	0.13809893213612728	-4.111626209319833	3.9288200875945876e-5	5.11387179879839e-4	PTPRVP	148713
ENSG00000176244	159.3244048155094	-0.5492726644356918	0.13367006329530606	-4.109167384938165	3.970881911919085e-5	5.166068344173249e-4	ACBD7	414149
ENSG00000075673	123.86320351433379	-0.9851994896353505	0.23977253416409572	-4.10889217595331	3.975616272938543e-5	5.169674763601476e-4	ATP12A	479
ENSG00000145416	831.3298521764793	-0.34531706453801303	0.08405673332839864	-4.108142808606474	3.988534645474565e-5	5.179764358319528e-4	MARCHF1	55016
ENSG00000203722	29.710829270643398	0.65619337091268	0.1597339365837888	4.108039812619733	3.990313308114407e-5	5.179764358319528e-4	RAET1G	353091
ENSG00000114933	1044.2270846011545	0.1957226568595533	0.047657139354292846	4.106890583685927	4.010210747191575e-5	5.201821867787397e-4	INO80D	54891
ENSG00000154079	473.9099360389101	-0.3211047904738297	0.07819020928227705	-4.106713531288793	4.013284542337921e-5	5.203247109640381e-4	SDHAF4	135154
ENSG00000121864	1415.8603612618085	-0.21844131614129855	0.053200258779587846	-4.106019804270412	4.025349848612677e-5	5.213107024294847e-4	ZNF639	51193
ENSG00000179242	122.03500259775909	-0.7717165187354288	0.18795477429745952	-4.105862815243527	4.028084975258754e-5	5.213107024294847e-4	CDH4	1002
ENSG00000265190	119.16434141516399	-0.9698325601147061	0.23620913733330115	-4.105821523518081	4.0288046693734326e-5	5.213107024294847e-4	ANXA8	653145
ENSG00000162736	8777.666825312972	0.2145082318800884	0.05224914563691624	4.105487836504053	4.034625146279744e-5	5.215515185414125e-4	NCSTN	23385
ENSG00000168830	1.302148565968909	-2.192522431044914	0.5340867558983625	-4.105180304194164	4.039996474054194e-5	5.217338583772438e-4	HTR1E	3354
ENSG00000188647	2044.859504656187	0.22499395407881875	0.05480671404577793	4.105226120487537	4.0391958214224506e-5	5.217338583772438e-4	PTAR1	375743
ENSG00000104435	46.69066143071031	-0.8522966519302847	0.207685755730012	-4.103780006165931	4.064539845760006e-5	5.241649367560523e-4	STMN2	11075
ENSG00000153207	2463.939520769985	0.20973994302206625	0.05110914095870245	4.103765766510177	4.0647901529421705e-5	5.241649367560523e-4	AHCTF1	25909
ENSG00000163961	988.4969399489498	-0.26191838302285014	0.06383972542297452	-4.102749209641673	4.082697213603425e-5	5.262165268707545e-4	RNF168	165918
ENSG00000184388	1.3943584683314105	-2.52347703301924	0.615168399339349	-4.102091452892071	4.0943237256673466e-5	5.274570100376834e-4	PABPC1L2B	645974
ENSG00000136261	3816.486329728933	-0.27656075600871005	0.06743464886250082	-4.101166991654648	4.110717626744068e-5	5.293101460243034e-4	BZW2	28969
ENSG00000125804	9.804650849114177	-0.7580282263138943	0.18485227468281712	-4.1007243628165995	4.118589002207529e-5	5.298057971833855e-4	FAM182A	284800
ENSG00000170759	9846.362852296725	0.20692781670099092	0.05045997862898097	4.100830446688792	4.116701185070897e-5	5.298057971833855e-4	KIF5B	3799
ENSG00000254101	21.947252497231034	-0.951489452715424	0.2320827967005678	-4.099784500369631	4.1353502533867555e-5	5.312030238837572e-4	LINC02055	107986980
ENSG00000143614	2464.214296524064	0.21481324672740784	0.052432246073819286	4.096968236397361	4.18596313282633e-5	5.371612213069152e-4	GATAD2B	57459
ENSG00000139131	714.2807145611206	0.2640654294273124	0.06445629435008553	4.0968136950765	4.18875743544734e-5	5.372581043664079e-4	YARS2	51067
ENSG00000171804	35.18792286057609	-1.2067870144669108	0.29458352139851335	-4.096586967043436	4.192860168184179e-5	5.37522633239962e-4	WDR87	83889
ENSG00000072364	5401.236347090585	0.2175262017157349	0.05312716073935525	4.094444323552887	4.231820861406108e-5	5.41726533497298e-4	AFF4	27125
ENSG00000173801	20505.641321697458	0.3108259883780744	0.07592283005488416	4.093972631860273	4.2404438612041966e-5	5.425667485353306e-4	JUP	3728
ENSG00000163053	1915.1174203483524	0.7637178637190548	0.18657008306553088	4.093463706347853	4.249766227064932e-5	5.434955886020662e-4	SLC16A14	151473
ENSG00000172183	1931.995119786275	0.3814336971084143	0.09318550072406367	4.0932730322273745	4.2532639506381436e-5	5.436789848595919e-4	ISG20	3669
ENSG00000135823	2985.6308160280682	0.17712156604832077	0.043274292238151366	4.0929974099534165	4.2583247895878536e-5	5.440619135872552e-4	STX6	10228
ENSG00000198056	227.47383912391348	-0.37666300354270454	0.09203485043429356	-4.092612763157751	4.265397032629736e-5	5.447013321601085e-4	PRIM1	5557
ENSG00000105427	131.2437936831772	-0.5523353446215707	0.13496828636420222	-4.09233427718815	4.270524320336436e-5	5.450918760623228e-4	CNFN	84518
ENSG00000158467	8185.128098050896	0.5322967302102605	0.13008223698191324	4.092001664180111	4.276655819194222e-5	5.456101576594276e-4	AHCYL2	23382
ENSG00000100413	1136.1830936605857	0.38334535662188435	0.0937109636990252	4.090720460981365	4.3003520773520303e-5	5.483677419062887e-4	POLR3H	171568
ENSG00000223969	12.144134733871109	-0.5632797319046742	0.13774897677808282	-4.089175434037035	4.329093515515181e-5	5.517656926281928e-4	AC002456.1	124906608
ENSG00000067842	4.087541214084606	-0.9004547445447196	0.22030404516913324	-4.0873273291619165	4.3637123329674146e-5	5.553719874977128e-4	ATP2B3	492
ENSG00000019505	835.9884197747026	1.2140452058090576	0.29708438581675023	4.086533199889926	4.378668534192307e-5	5.569034655016478e-4	SYT13	57586
ENSG00000137825	741.8222834015206	0.8104285164739449	0.19832023690034223	4.086464039881077	4.379973355549115e-5	5.569034655016478e-4	ITPKA	3706
ENSG00000113719	13275.318186326009	0.26192343016999703	0.06410561003711393	4.085811366873453	4.3923053208503283e-5	5.57922031180911e-4	ERGIC1	57222
ENSG00000269072	2.291764582384823	-1.1599577473249933	0.28406415117109324	-4.08343588074352	4.4374677184346615e-5	5.62584634466608e-4	AC063977.6	101928517
ENSG00000285940	7.581911620330557	-1.657891012216013	0.4060322157401393	-4.083151405101963	4.442905564455997e-5	5.63003112532916e-4	AC009899.1	124904288
ENSG00000114120	3056.7765276086398	-0.22304482350067045	0.05464215190582408	-4.081918733454877	4.466541605097119e-5	5.651161753131026e-4	SLC25A36	55186
ENSG00000139636	1558.70437077989	0.2051397354769839	0.05025459691220757	4.082009369916018	4.464799629008366e-5	5.651161753131026e-4	LMBR1L	55716
ENSG00000197594	344.97302254409465	-0.5543897318268524	0.13581876740530283	-4.081834509456806	4.4681609154571757e-5	5.651161753131026e-4	ENPP1	5167
ENSG00000049249	373.8560370462621	-0.533983606314709	0.13085402725554754	-4.080757906456187	4.488909047367414e-5	5.671957259131632e-4	TNFRSF9	3604
ENSG00000165591	724.7418633087412	0.33875536900624453	0.083035697200481845	4.0796353908891945	4.510639286450161e-5	5.69668226277706e-4	FAAH2	158584
ENSG00000149489	158.42313160770678	-0.3323655772590675	0.08151123709738375	-4.077543036943251	4.551410720833189e-5	5.742668364001455e-4	ROM1	6094
ENSG00000268095	4.0963390762173155	0.6089326805632045	0.149359134061176	4.0769698109912165	4.562641397750232e-5	5.754082700992335e-4	ZNF649-AS1	101928571
ENSG00000053524	76.65134691928019	-0.4306328919114434	0.10562998174217318	-4.076805513064967	4.5658651750604565e-5	5.754777685906714e-4	MCF2L2	23101
ENSG00000132326	1769.3227022612243	0.30205117346570715	0.07409173033048629	4.076719117213316	4.567561260668415e-5	5.754777685906714e-4	PER2	8864
ENSG00000165066	3.549982775030097	-0.9865373829983765	0.24203398820477534	-4.076028289728079	4.5811447901562884e-5	5.766376469023766e-4	NKX6-3	157848
ENSG00000083099	1611.8653417258029	-0.20377434578537765	0.05000082763399829	-4.075419456593561	4.593147839870504e-5	5.775965624887276e-4	LYRM2	57226
ENSG00000077514	1183.3827286034177	-0.19119836287960407	0.04692663008349526	-4.074410681939233	4.613101343409393e-5	5.790984327572235e-4	POLD3	10714
ENSG00000141527	465.0133245397397	0.6368710651942452	0.15630246215734142	4.074606736221089	4.609216977259711e-5	5.790984327572235e-4	CARD14	79092
ENSG00000244067	185.03762857568668	-1.0226822984258976	0.25099360023789785	-4.074535356505403	4.610630843499085e-5	5.790984327572235e-4	GSTA2	2939
ENSG00000264169	1.5736231067460633	1.0178772588623737	0.24982437857831133	4.074371222916119	4.6138835086635494e-5	5.790984327572235e-4	RN7SL665P	106481104
ENSG00000237840	18.663435652673016	-0.3257938678108653	0.07999020104705411	-4.072922227301536	4.6426930691361956e-5	5.824368995542528e-4	FAM21FP	100288690
ENSG00000130762	1964.7678638900493	0.3168648854814334	0.0778088382630536	4.072350809431017	4.654101078726196e-5	5.835901614423686e-4	ARHGEF16	27237
ENSG00000100994	13086.127597197916	0.34196942796528834	0.08397745919048999	4.072157353434368	4.6579693290220875e-5	5.837973452573116e-4	PYGB	5834
ENSG00000117461	1563.3417221231962	-0.3681211521315829	0.09041859300258999	-4.0712992749294195	4.6751638222596144e-5	5.856737560505446e-4	PIK3R3	8503
ENSG00000163623	14.099181598092601	-0.8455299181588646	0.20774373214434702	-4.070062232112799	4.700058098636389e-5	5.885125028924699e-4	NKX6-1	4825
ENSG00000120733	4813.7169348998505	0.18599145599911335	0.04570128413589925	4.069720567282998	4.7069558890684213e-5	5.887778426430174e-4	KDM3B	51780
ENSG00000162068	7.242748678238529	-0.6868056569686917	0.16876263705540082	-4.069654687507813	4.708287023635677e-5	5.887778426430174e-4	NTN3	4917
ENSG00000261188	136.2654758095828	-0.3145152239114171	0.07728358365226236	-4.069625256077397	4.7088818160897234e-5	5.887778426430174e-4	Z95115.1	100507599
ENSG00000238266	30.683222458235598	-0.9170714310273528	0.22537842915626116	-4.069029296461737	4.720941159288849e-5	5.900056681283906e-4	LINC00707	100507127
ENSG00000146072	10086.945752987038	0.35525903602295855	0.08733970598041554	4.0675547511302526	4.750904816415033e-5	5.931876179547584e-4	TNFRSF21	27242
ENSG00000150051	120.47376038961848	-0.7083158186784921	0.1741337162160255	-4.06765463960911	4.748869341402276e-5	5.931876179547584e-4	MKX	283078
ENSG00000166167	1206.4580413454207	0.16917422013623648	0.041596435988591265	4.0670364206836425	4.761480372225461e-5	5.939450776812489e-4	BTRC	8945
ENSG00000141425	2934.3267840294407	0.28840139862357816	0.07092098111144822	4.0665173282131	4.772093842472913e-5	5.949872800754799e-4	RPRD1A	55197
ENSG00000118873	2694.6770521547824	0.18228349495377205	0.044843289175121405	4.064900195922761	4.8053020255905984e-5	5.9827826967951e-4	RAB3GAP2	25782
ENSG00000105205	13.040416106227665	-1.0725716788410031	0.26389748013490855	-4.064349831202207	4.816653776140778e-5	5.992300617363006e-4	CLC	1178
ENSG00000105737	113.17318871997273	-0.766019102323966	0.18847461936276724	-4.064309056115231	4.817495808530972e-5	5.992300617363006e-4	GRIK5	2901
ENSG00000251027	1.2095729786361775	-1.4519286265263434	0.35730834665210115	-4.0635172397470924	4.833875032625429e-5	6.009836608518968e-4	LINC01950	102467213
ENSG00000138166	2394.0919974682397	0.45226814552017447	0.1113760096338573	4.060732172098659	4.89190634435015e-5	6.079116634052109e-4	DUSP5	1847
ENSG00000197841	405.91791508601744	-0.22203975624395278	0.05468192319514519	-4.060569622826764	4.895313634038064e-5	6.08048268216562e-4	ZNF181	339318
ENSG00000176040	10.060299392164032	-0.536230243891378	0.13206817911747873	-4.060253177371247	4.901953285153331e-5	6.082993843493382e-4	TMPRSS7	344805
ENSG00000196549	673.1193582971912	-0.6230482246629029	0.15347184263685346	-4.059690780784887	4.913774550678224e-5	6.094792398192929e-4	MME	4311
ENSG00000139977	1382.771932373234	0.26044577756144927	0.0641774584411603	4.058212710312193	4.94497175192513e-5	6.130601449622002e-4	NAA30	122830
ENSG00000189186	4.316398258818714	-2.553330336766329	0.6292400995762751	-4.0577997786309545	4.9537208775054445e-5	6.138559572807194e-4	DCAF8L2	347442
ENSG00000133962	223.21821660160853	0.6641555119002905	0.16368339783103145	4.0575618584475555	4.958768550332772e-5	6.141925597485514e-4	CATSPERB	79820
ENSG00000079101	55.66855220558945	-0.6273290026979819	0.15464853228986083	-4.056482097884812	4.981737895613283e-5	6.161684735208073e-4	CLUL1	27098
ENSG00000188820	75.70681716590714	-0.64143626611375415	0.15812472849726325	-4.056520900997821	4.9809107072952023e-5	6.161684735208073e-4	CALHM6	441168
ENSG00000104728	46.906626052927805	0.46067394106865683	0.1135982964280996	4.055289168532855	5.007231887603066e-5	6.184506520342371e-4	ARHGEF10	9639
ENSG00000104973	2367.9509803686824	0.21795154317380877	0.05375709927940053	4.054376930589459	5.0268106357106506e-5	6.197067206260978e-4	MED25	81857
ENSG00000215533	6.465566227821101	-0.7121044358385406	0.17562917294051225	-4.054590839983851	5.0222131406211014e-5	6.197067206260978e-4	LINC00189	193629
ENSG00000130055	10.45397938423682	0.6801664724087729	0.1677694735444237	4.054173015144329	5.0311970473804223e-5	6.199573723724847e-4	GDPD2	54857
ENSG00000124915	3.158106073663966	1.1005480431997305	0.2714817486483675	4.053856469832889	5.038013420481746e-5	6.205070760289462e-4	MYRF-AS1	26070
ENSG00000137166	5584.537238747825	0.3107023815744217	0.07664790341452477	4.053631837704561	5.0428558768816806e-5	6.208132620394761e-4	FOXP4	116113
ENSG00000233834	216.2148647586619	-0.45284124653099556	0.11172977571215555	-4.0530041669253	5.056410144685983e-5	6.221911502183662e-4	AC005083.1	100506098
ENSG00000144227	5.372000539870313	-0.9831238819452955	0.24260859957762776	-4.052304343938658	5.071563217204472e-5	6.237643928909982e-4	NXPH2	11249
ENSG00000237265	2.3307820707348976	-1.6815636949965482	0.4150186711001475	-4.05177841888172	5.082979242066541e-5	6.248767528336119e-4	BX276092.7	100129291
ENSG00000183431	3851.756920457317	-0.1559990095833504	0.038504240323896224	-4.05147610421846	5.089552473543841e-5	6.253930033372784e-4	SF3A3	10946
ENSG00000162222	975.6637921683026	-0.198871270866129	0.04909185351140549	-4.051003509572628	5.0998442484744566e-5	6.260736100934742e-4	TTC9C	283237
ENSG00000181264	329.81196639057544	-0.29714660097924483	0.07335799462571238	-4.050636914154321	5.107841241208294e-5	6.267632859787262e-4	TLCD5	219902
ENSG00000129028	109.34146230019319	-0.316485807332022	0.07814591029806836	-4.0499343615662635	5.123200101617813e-5	6.283552452379948e-4	THAP10	56906
ENSG00000178301	90.36983154799493	-0.303178627576596	0.07487798655580488	-4.048968749321856	5.144381276966094e-5	6.306594915852571e-4	AQP11	282679
ENSG00000163607	396.61980685318	-0.20998496082382587	0.051865454687311935	-4.048647834860211	5.151439047543049e-5	6.312309846861471e-4	GTPBP8	29083
ENSG00000158186	1027.1559587233646	-0.27737485132990136	0.06851461229644103	-4.048404304322532	5.156801060999288e-5	6.315942536123954e-4	MRAS	22808
ENSG00000165490	322.33937905432344	-0.4489754133524495	0.11092814696681126	-4.047443553589505	5.1780063440298786e-5	6.33896733891576e-4	DDIAS	220042
ENSG00000181744	1016.017916825753	-0.30923030881347924	0.07642038578241823	-4.046437421736004	5.200301830015159e-5	6.36330477063397e-4	DIPK2A	205428
ENSG00000233509	7.217979479781553	-0.4696345499784935	0.116075437882881	-4.045942522761364	5.211301947955109e-5	6.373804541266357e-4	ZNF197-AS1	100874094
ENSG00000063046	13397.273633584502	0.2185575456104226	0.05403972406043457	4.044386780472857	5.246025212838012e-5	6.410150541622426e-4	EIF4B	1975
ENSG00000163032	135.48667210688117	-0.6683762074005409	0.16526883204265932	-4.0441757779713665	5.250751515969329e-5	6.410150541622426e-4	VSNL1	7447
ENSG00000169955	523.4630949734135	-0.21124598824187282	0.05223377317255901	-4.0442414057281	5.2492810696161675e-05	6.410150541622426e-4	ZNF747	65988
ENSG00000101134	172.3707960753075	-0.617902426580805	0.1527989215857613	-4.043892588822987	5.257101089750792e-5	6.41492951410304e-4	DOK5	55816
ENSG00000144410	5.754881706267099	-0.6120918145835783	0.15138506014812314	-4.043277546573456	5.2709164348666966e-5	6.42583495958182e-4	CPO	130749
ENSG00000165794	3.3888632868847304	-0.8694417219967275	0.2150678126167055	-4.042639907005746	5.285275689303946e-5	6.440360223622224e-4	SLC39A2	29986
ENSG00000196227	1171.3220988325686	-0.25438501828523413	0.06292959813846438	-4.042374745910648	5.291257861128396e-5	6.441690774095545e-4	FAM217B	63939
ENSG00000270170	630.7998369207849	-0.2636902275859755	0.06523011345499333	-4.042461581304979	5.2892981034330575e-5	6.441690774095545e-4	NCBP2AS2	152217
ENSG00000164303	18.533837773164556	-0.5458471247947387	0.1350387797943926	-4.042150896400536	5.2963130160739284e-5	6.444620404613278e-4	ENPP6	133121
ENSG00000285972	7.204580769117871	-0.9922721941461907	0.24548726516810904	-4.042051604863027	5.298556764620368e-5	6.444620404613278e-4	CERNA2	642934
ENSG00000214402	17.0616415316788	-0.6480950505422292	0.1603588178397568	-4.041530483155949	5.310347631074766e-5	6.455981003260947e-4	LCNL1	401562
ENSG00000170917	75.60946480951797	-0.29529792958354245	0.07306783576755817	-4.041421597909891	5.312814399803044e-5	6.456000708616753e-4	NUDT6	11162
ENSG00000116670	1495.9656513593236	-0.3007042006268859	0.07441461878286641	-4.04092912851314	5.3239847409085336e-5	6.464967349358282e-4	MAD2L2	10459
ENSG00000151327	4581.057879439603	0.35921278285681846	0.08889469283919135	4.040879960141456	5.325101213933374e-5	6.464967349358282e-4	FAM177A1	283635
ENSG00000114331	2548.596740111485	-0.2581789726805189	0.06389504172953486	-4.0406730427281055	5.3298021480526325e-5	6.467694039173036e-4	ACAP2	23527
ENSG00000118985	4338.986407051617	0.2824859161865922	0.06992710815560219	4.0397196972310505	5.351511940722016e-5	6.491048898633587e-4	ELL2	22936
ENSG00000198948	174.62986415421742	-0.4981308743103018	0.12332260322141388	-4.03925039934452	5.362229644850382e-5	6.50105568309173e-4	MFAP3L	9848
ENSG00000269646	9.646702634664997	0.5738407771445937	0.14212596000854957	4.0375507550490735	5.4012161410632145e-5	6.542300654543006e-4	AC010487.1	123706511
ENSG00000240498	87.62316538433937	-0.6051286698937046	0.1499116579943521	-4.036568456313803	5.423870443606193e-5	6.566721821544355e-4	CDKN2B-AS1	100048912
ENSG00000067992	1600.5540906665462	-0.29047579095581333	0.07196346842513306	-4.036434003427848	5.4269782638768665e-5	6.567466346432524e-4	PDK3	5165
ENSG00000111144	9909.794193049713	0.28414651843034283	0.07040758614192402	4.035737255039177	5.443110344796487e-5	6.5839642807008e-4	LTA4H	4048
ENSG00000262904	7.208971456249089	-0.6054824631338693	0.15012890774774276	-4.033083782579994	5.5049641500616036e-5	6.652673418962062e-4	TMPOP2	100533619
ENSG00000155506	10707.48326170153	0.22649974816955315	0.05618142173380445	4.031577364537713	5.54037524910629e-5	6.692227505318078e-4	LARP1	23367
ENSG00000259070	26.98544643996053	-0.5277791195044775	0.13091462536945056	-4.031475612560832	5.542774878194742e-5	6.692227505318078e-4	LINC00639	283547
ENSG00000128833	2993.803810204239	0.3442553791490674	0.08539476246149648	4.031340672729059	5.545958699128929e-5	6.693004211110931e-4	MYO5C	55930
ENSG00000259520	13.533927047043342	-0.5196845467429602	0.12894241988235697	-4.030361359877564	5.5691169387096464e-5	6.716958485268965e-4	AC051619.4	101928414
ENSG00000262919	1063.5029604786266	-0.2850928400577507	0.07073762317926165	-4.0302858259073115	5.570906923633588e-5	6.716958485268965e-4	CCNQ	92002
ENSG00000211667	45.03218706314287	-0.7992491823656641	0.19834845561589956	-4.029520572186379	5.5890724700973665e-5	6.735778326839667e-4	IGLV3-12	28802
ENSG00000075292	4670.800024165094	0.17458517767391055	0.04333051285690511	4.02915096459766	5.5978662744672535e-5	6.743291586686776e-4	ZNF638	27332
ENSG00000070756	76641.93210356828	0.29463972605466526	0.07315384946636909	4.027672203225881	5.6331806592383264e-5	6.773443380540105e-4	PABPC1	26986
ENSG00000135409	17.46396645552852	-0.6117376635712272	0.1518801032920812	-4.0277669708638015	5.6309111938728475e-5	6.773443380540105e-4	AMHR2	269
ENSG00000179965	156.82671108606246	-0.27679845200348013	0.06873053455613887	-4.027299566212338	5.642112856668132e-5	6.781088650042059e-4	ZNF771	51333
ENSG00000144712	232.53228143907273	-0.43652991439705496	0.10843097221052049	-4.025878450573376	5.676300630697823e-5	0.00068190670367411835	CAND2	23066
ENSG00000070193	31.26532999445094	-0.7135738781300719	0.17735592881973733	-4.023400192363125	5.7363900122589244e-5	6.881839475089315e-4	FGF10	2255
ENSG00000115524	14409.999330081813	0.13102927410662538	0.032572208592290174	4.022732254565014	5.7526880260818465e-5	6.89511219504669e-4	SF3B1	23451
ENSG00000234884	4.567663659067989	-0.815796221669319	0.2027927509052309	-4.0228076103694494	5.750847114585803e-5	6.89511219504669e-4	AL022329.1	100996404
ENSG00000111052	182.76978683425259	-0.5178217257249214	0.12878202675864076	-4.02091610730282	5.797224954410298e-5	6.945333852839441e-4	LIN7A	8825
ENSG00000158864	5242.517151114441	0.1924802872203892	0.04787864981940176	4.020169489875441	5.815628620641397e-5	6.964215273218073e-4	NDUFS2	4720
ENSG00000211891	73.46691322510702	-0.8423827360096883	0.209588243788643	-4.019227036699539	5.838938530074928e-5	6.988952093358654e-4	IGHE	3497
ENSG00000079156	331.7554639458739	-0.5236290383018588	0.13028501356794472	-4.019104146838668	5.841984505937094e-5	6.989422425472877e-4	OSBPL6	114880
ENSG00000268902	4.797041789343366	-2.086817990567404	0.519323700338111	-4.018337674958334	5.8610164405277074e-5	7.009009447376416e-4	CSAG2	102723547
ENSG00000073350	7211.450115224686	0.3076645213449116	0.07660848895951765	4.016063043711661	5.9178431221406864e-5	7.058761857356718e-4	LLGL2	3993
ENSG00000128298	338.8811455095974	0.7068256758563528	0.1759965951262201	4.016132672052184	5.916095895926061e-5	7.058761857356718e-4	BAIAP2L2	80115
ENSG00000130598	107.58520346724636	-0.6169213198490655	0.15360736851501666	-4.016222176143557	5.913850633011796e-5	7.058761857356718e-4	TNNI2	7136
ENSG00000178623	436.9346164317888	0.63812718452123	0.1588813872720969	4.016374702395988	5.910026281170378e-5	7.058761857356718e-4	GPR35	2859
ENSG00000179058	20.71295857640996	0.5367201120291062	0.1336725892534612	4.0151845268098505	5.939930300473004e-5	7.077678144095943e-4	C9orf50	375759
ENSG00000165322	2934.2119227124135	0.22830571184142237	0.05686744041503579	4.014699979024521	5.952145907378323e-5	7.089027302435891e-4	ARHGAP12	94134
ENSG00000176783	2496.895862220029	0.18533578035352305	0.0461795701520313	4.013371708384572	5.985754143898061e-5	7.125833390013304e-4	RUFY1	80230
ENSG00000275126	0.7999979312009997	1.8079176119200133	0.4506220358941319	4.012048830085978	6.0194044870266506e-5	7.162656332914051e-4	H4C13	8368
ENSG00000101278	12.426445785043231	-0.44614669546616953	0.11121904735063033	-4.011423457527403	6.0353745068163703e-5	7.175397195754952e-4	RPS10P5	93144
ENSG00000134042	34.881182945828996	-0.5257962281740002	0.13107844105461203	-4.011309746619083	6.038282627818838e-5	7.175397195754952e-4	MRO	83876
ENSG00000171960	859.1531302570886	-0.2337529307061276	0.05828326520671254	-4.010635469325182	6.055554338283614e-5	7.189454246665107e-4	PPIH	10465
ENSG00000238113	49.711810774961	-0.4539932342096549	0.113197349018358	-4.010634861564007	6.0555699272536995e-5	7.189454246665107e-4	LINC01410	103352539
ENSG00000130147	3942.5646404420577	0.32344153033521716	0.08067250472661947	4.0093155831876794	6.0894989055557144e-5	7.226479669678617e-4	SH3BP4	23677
ENSG00000196388	138.47536576055901	-0.2593035958101735	0.06469469039430406	-4.008112477697296	6.120597015842084e-5	7.256846461852371e-4	INCA1	388324
ENSG00000147536	284.6118882017011	-0.45743571931873744	0.11415134424557015	-4.007274047817348	6.14235775918769e-5	7.276097804217612e-4	GINS4	84296
ENSG00000185905	341.03705653723813	-0.4537249714013537	0.11322387001511112	-4.007326117194179	6.141004211775738e-5	7.276097804217612e-4	C16orf54	283897
ENSG00000144199	376.19960276177676	-0.32359703410523066	0.08076496978554144	-4.00665084088425	6.158580007963898e-5	7.292035519541972e-4	FAHD2B	151313
ENSG00000089169	10.677882305350202	-0.698982536558535	0.17457019055606673	-4.004020012420407	6.227509305941482e-5	7.370338394655361e-4	RPH3A	22895
ENSG00000205777	1.7103664902966587	-3.408584980529544	0.8513730746109887	-4.00363258150606	6.237721719200734e-5	7.372488949858383e-4	GAGE1	2543
ENSG00000240990	4.419414907202241	-1.2256012223712605	0.3061166766533806	-4.003706154692848	6.235781161742079e-5	7.372488949858383e-4	HOXA11-AS	221883
ENSG00000211450	364.2480877682492	-0.2861709085352686	0.07149589602921423	-4.002620072323244	6.264485677662898e-5	7.400801577490092e-4	SELENOH	280636
ENSG00000179455	58.17504912157936	-1.0423888108213566	0.26044822440166937	-4.002288029477061	6.273286311122287e-5	7.407876641260271e-4	MKRN3	7681
ENSG00000175600	222.23519240438694	-0.53239378153684	0.13304224076208335	-4.001689827886383	6.289170896563601e-5	7.420638623457329e-4	SUGCT	79783
ENSG00000196498	13281.492803643454	0.24928711113254146	0.06229578630546227	4.00166890759164	6.289727100466964e-5	7.420638623457329e-4	NCOR2	9612
ENSG00000169436	288.1410303724825	-0.7202508147691046	0.17999290403018	-4.001551164752238	6.292858375625226e-5	7.421009575015514e-4	COL22A1	169044
ENSG00000173612	2.7701913273494085	-1.600111526197453	0.39993073369223336	-4.000971646827269	6.308291701956693e-5	7.435881203044702e-4	GPRC6A	222545
ENSG00000150281	471.7770299683454	-0.40746407288848824	0.10185456154145461	-4.000449923125447	6.322216534385639e-5	7.44896219134122e-4	CTF1	1489
ENSG00000128708	2045.9830232920185	-0.1944931509884269	0.04865745266541678	-3.9971913927722453	6.409847436448782e-5	7.548834631794509e-4	HAT1	8520
ENSG00000163406	1240.8961372091198	-0.4959971690059198	0.12414786899857237	-3.995212910272535	6.463613951281842e-5	7.605355495601614e-4	SLC15A2	6565
ENSG00000107581	11583.508460971203	0.22845891286973719	0.057191102636526304	3.9946583006397063	6.478762250778282e-5	7.618759848273932e-4	EIF3A	8661
ENSG00000162636	1061.1807597429338	-0.34162030620490663	0.08552236854284576	-3.9945140905885768	6.482706625072137e-5	7.618759848273932e-4	FAM102B	284611
ENSG00000254968	2.7032176934078387	-0.894164236208977	0.22398132602208848	-3.992137434353776	6.5480402519729e-5	7.680682121025203e-4	LINC02763	101928823
ENSG00000167080	459.94233884117335	1.1529380359892736	0.28884791655270387	3.991505459859898	6.565517656637339e-5	7.694331079364354e-4	B4GALNT2	124872
ENSG00000158769	9571.494890038299	0.22777725813559593	0.057085340272221716	3.990118251890925	6.60403616052649e-5	7.729157381122628e-4	F11R	50848
ENSG00000117448	6489.5563314228575	-0.20573885085231772	0.05156552121230886	-3.989853026118684	6.611424977307573e-5	7.734369050939965e-4	AKR1A1	10327
ENSG00000106603	2235.3806697184523	-0.2171200425177503	0.054421857862411216	-3.989574245456136	6.619199847409319e-5	7.740027517975966e-4	COA1	55744
ENSG00000228566	3.364325169320415	-0.9777388190530694	0.24508901755105705	-3.9893212222346373	6.626263862020394e-5	7.7414155851409e-4	AC013287.1	124902439
ENSG00000230650	78.19340000456252	0.572385895061741	0.14347816056508242	3.9893590272374855	6.625207952011113e-5	7.7414155851409e-4	AC140479.2	442041
ENSG00000082684	147.96377144642028	-0.5476276072975537	0.13730486300479922	-3.988406494228922	6.651861207989094e-5	7.767876042751448e-4	SEMA5B	54437
ENSG00000253948	29.80372370146059	-0.3401277488381229	0.08531587634188481	-3.986687629804504	6.700214485904528e-5	7.817411453992683e-4	VPS13B-DT	124900254
ENSG00000181450	631.1850930965485	0.22234014334742264	0.05577333492210224	3.9864954042637346	6.705642602752065e-5	7.820281291257333e-4	ZNF678	339500
ENSG00000117450	12595.313771295188	-0.3197370875719959	0.08025337029724353	-3.9840954515399085	6.773764376833342e-5	7.896231084410371e-4	PRDX1	5052
ENSG00000230257	43.47202410570224	-1.0780352589476607	0.2706391856446903	-3.9832933149708905	6.796678366839612e-5	7.919437928986713e-4	NFE4	58160
ENSG00000176454	1801.8905528084565	0.35918309344251537	0.09018568566281604	3.982706244374745	6.813495202427783e-5	7.935523037487178e-4	LPCAT4	254531
ENSG00000162620	47.70787385244437	-0.4652085590461553	0.11686068837309886	-3.9808815566864793	6.866015708364817e-5	7.984265588726799e-4	LRRIQ3	127255
ENSG00000228414	6.049365608374883	-0.6512110748978825	0.16357931871169684	-3.981011047280498	6.862275952398985e-5	7.984265588726799e-4	LINC01185	400957
ENSG00000162512	5825.746774356746	-0.2990725302237781	0.07513641687057934	-3.980393831381703	6.880118786798993e-5	7.995444615713254e-4	SDC3	9672
ENSG00000151876	667.3779839091978	-0.28843762712253807	0.07246759678633022	-3.980228956301569	6.884892514800125e-5	7.997464431323162e-4	FBXO4	26272
ENSG00000145681	95.14358060523004	-0.8072968521426541	0.20284970900312624	-3.9797782117114715	6.897959195794432e-5	8.005583040229266e-4	HAPLN1	1404
ENSG00000101000	804.7265162665021	-0.39464096408463567	0.09916696909543732	-3.979560610598445	6.904275651100733e-5	8.009385382133369e-4	PROCR	10544
ENSG00000105889	87.29877903556753	-0.7184782756162547	0.18055843881563613	-3.979200752560092	6.914733504574014e-5	8.017986539524753e-4	STEAP1B	256227
ENSG00000115318	292.99095399521906	-0.32172226144906557	0.08086289341941438	-3.978614267243413	6.931809508383968e-5	8.034250835828228e-4	LOXL3	84695
ENSG00000144026	922.207199189632	0.26041517055394847	0.06547272556626625	3.977460359281623	6.965523027277572e-5	8.069775908250995e-4	ZNF514	84874
ENSG00000149243	300.22946850334665	-0.549874105412173	0.13826839520560502	-3.97686039961996	6.983113178152725e-5	8.083045548261578e-4	KLHL35	283212
ENSG00000230368	7.01022197929921	-1.4271151932881774	0.3588538113873511	-3.9768706587533833	6.982812038906961e-5	8.083045548261578e-4	FAM41C	284593
ENSG00000269210	9.038732300795141	-1.1014598083133145	0.27699548871314195	-3.976453961147332	6.995053371831564e-5	8.093310543737487e-4	AC019171.1	375196
ENSG00000164188	65.80682195452313	-0.5370320564518807	0.13505663408488572	-3.976347108682907	6.998195647520732e-5	8.093391761805693e-4	RANBP3L	202151
ENSG00000044115	23776.367461504247	0.20313484098848303	0.051097971653842354	3.975399304782544	7.026126813743624e-5	8.11856626789806e-4	CTNNA1	1495
ENSG00000182791	43.1601981787517	-0.4337529514655503	0.1091075215637275	-3.975463334232223	7.024236590620679e-5	8.11856626789806e-4	CCDC87	55231
ENSG00000136457	107.8751178293735	-0.6936941989829282	0.17458008339931957	-3.9735013609555407	7.082375332794454e-5	8.172806751750761e-4	CHAD	1101
ENSG00000236204	85.300104569409	0.37568277358887503	0.09455983696270036	3.9729634235417004	7.098395260237257e-5	8.184123550588646e-4	LINC01376	400945
ENSG00000204176	24.129944860375552	-0.5850811353624824	0.14729953544993596	-3.972050105761123	7.125672652352912e-5	8.204800962685203e-4	SYT15	83849
ENSG00000184611	7.3229388358407705	-0.7233095615069468	0.18216263554985812	-3.970680152511167	7.16677401963433e-5	8.248521692759564e-4	KCNH7	90134
ENSG00000104067	5535.828792647857	0.2258661917429022	0.0568969791637092	3.9697396076691405	7.19512199063656e-5	8.277532263900444e-4	TJP1	7082
ENSG00000130158	2321.8897303728877	0.22119002912021093	0.055726149165175654	3.9692322623009604	7.21045735670682e-5	8.284321808218107e-4	DOCK6	57572
ENSG00000214290	173.19869645428204	-0.556016401772521	0.1400782818381863	-3.969326254406892	7.207613956128329e-5	8.284321808218107e-4	COLCA2	120376
ENSG00000223629	2.0299696582238895	-3.153336930982587	0.7944089411276747	-3.9694126887675516	7.205000124696303e-5	8.284321808218107e-4	DEFA8P	449491
ENSG00000118655	599.7213618233426	-0.21461003793589756	0.05408169176551854	-3.968256741419632	7.240031029217162e-5	8.314673821478908e-4	DCLRE1B	64858
ENSG00000185127	930.8318984394793	-0.2464197877234983	0.06210045856479763	-3.968083222225741	7.245303402346713e-5	8.317103186702578e-4	C6orf120	387263
ENSG00000125878	14.53387254501729	-0.5687534680852095	0.1433938740888417	-3.9663721459455816	7.297489218552653e-5	8.373360342455124e-4	TCF15	6939
ENSG00000107147	46.48401876457421	0.7679904328159906	0.19364176199656113	3.9660372065279454	7.307745997091722e-5	8.381478811205112e-4	KCNT1	57582
ENSG00000125965	53.74483126934344	-0.7323791465013981	0.1846938064919351	-3.9653692801733365	7.328240484023118e-5	8.397672707768119e-4	GDF5	8200
ENSG00000134207	11.532190832940188	-0.7357927389492437	0.18555180258040074	-3.9654302934104892	7.326366115257841e-5	8.397672707768119e-4	SYT6	148281
ENSG00000160710	22597.259919777138	0.19888173305779472	0.05015854293632716	3.9650620096812115	7.33768694127635e-5	8.401189155494369e-4	ADAR	103
ENSG00000141524	6537.477941361807	0.263542837868207	0.06647443501817732	3.9645743178733546	7.352703764312278e-5	8.413545295749226e-4	TMC6	11322
ENSG00000198734	964.7990383715514	0.7470018353014063	0.1884225122026992	3.964504169744879	7.3548661287191e-5	8.413545295749226e-4	F5	2153
ENSG00000143994	32.55937698326013	-0.4995607039209286	0.12601418322692606	-3.9643212464530344	7.360507694730187e-5	8.416344410489009e-4	ABHD1	84696
ENSG00000167994	541.8186968873936	-0.34056757958856126	0.08591845052969672	-3.9638468511585647	7.37515767116688e-5	8.429437260168825e-4	RAB3IL1	5866
ENSG00000103888	3513.071547908316	0.6481619592353663	0.1635533671893572	3.9629997863935373	7.401384797383182e-5	8.452079865065449e-4	CEMIP	57214
ENSG00000183798	14.759069636810013	-0.6878539255817157	0.17358328006938892	-3.962673854917075	7.411499885976903e-5	8.459963799656045e-4	EMILIN3	90187
ENSG00000107679	2806.927838289619	0.26019560839168976	0.06566764666439273	3.9623105381173467	7.42279061434645e-5	8.469182275225519e-4	PLEKHA1	59338
ENSG00000170454	16.22323485814265	-1.4464926745750566	0.3651103762838381	-3.9617955789088506	7.438821776573346e-5	8.483799121377697e-4	KRT75	9119
ENSG00000196782	785.5197368857354	0.302505671428417	0.07635872120520502	3.961638784068539	7.443709445738669e-5	8.484190355615751e-4	MAML3	55534
ENSG00000198561	1015.2450568493603	0.24210206192784067	0.061131764615586684	3.960331645098827	7.484574446894726e-5	8.521223587011303e-4	CTNND1	1500
ENSG00000103064	429.7411382837798	-0.2626854475362845	0.06635102304632777	-3.9590263341210523	7.525593948953776e-5	8.560525586579758e-4	SLC7A6	9057
ENSG00000116285	16480.66348800386	0.45315216210030956	0.1144601543758363	3.959038536785117	7.525209496742301e-5	8.560525586579758e-4	ERRFI1	54206
ENSG00000013588	29549.84922475105	0.4569155709784863	0.11541653241321632	3.958839876965191	7.531470703566492e-5	8.56351297736121e-4	GPRC5A	9052
ENSG00000105991	87.7424454927655	-0.7187235689839684	0.18160655087418912	-3.9575861417128935	7.57109875577812e-5	8.604857494433761e-4	HOXA1	3198
ENSG00000153495	10.439560803260278	-0.5735473385323077	0.14494890090709855	-3.9568933254617003	7.593081785649826e-5	8.622402570816581e-4	TEX29	121793
ENSG00000214184	11.234822598711856	-0.3425416179412512	0.086578071536837	-3.956447768595857	7.607251160423105e-5	8.634770866925752e-4	GCC2-AS1	644903
ENSG00000172244	154.07207988440575	-0.3749001373953428	0.09476521449930543	-3.956094431655516	7.618505575552614e-5	8.643821248403686e-4	C5orf34	375444
ENSG00000104059	50.25510477147809	-0.70647125768676855	0.17861737770823094	-3.9552213046189704	7.646383796595605e-5	8.671716793857564e-4	FAM189A1	23359
ENSG00000138867	4624.083174031977	-0.18153844274685935	0.0459044598384929	-3.9547016430554183	7.663021919597913e-5	8.686846491902196e-4	GUCD1	83606
ENSG00000100216	3608.2131289865933	-0.2538657531414538	0.06420020353493196	-3.9542826839064924	7.676460748868478e-5	8.698337996943658e-4	TOMM22	56993
ENSG00000128016	12379.767653674084	0.45499097766822655	0.11507304004211803	3.95393202006043	7.687726018330341e-5	8.707357779574929e-4	ZFP36	7538
ENSG00000198046	166.5098376864676	-0.576354742558019	0.14579113334723842	-3.953290775134346	7.708366804434443e-5	8.726984248509901e-4	ZNF667	63934
ENSG00000177791	96.21812765276215	-0.6115276955585562	0.15469646018890298	-3.953081375047673	7.715118444852589e-5	8.730876092338551e-4	MYOZ1	58529
ENSG00000116922	815.0657485370223	-0.18407943823767717	0.04657504504138297	-3.952319060005599	7.739744858536791e-5	8.754984040281312e-4	C1orf109	54955
ENSG00000266401	13.849726787329242	-1.1157967698867828	0.2823219312115397	-3.9522142863592578	7.743135351019953e-5	8.755060121142517e-4	AP002478.1	105371967
ENSG00000008018	6394.440656942722	-0.23175187253187582	0.05864307405418313	-3.951905255132929	7.753143833721902e-5	8.76261580006021e-4	PSMB1	5689
ENSG00000286923	6.773598898875722	-0.5617369802164843	0.14215175164623622	-3.951671180348466	7.760732868884665e-5	8.767431708008855e-4	AC004522.6	105375423
ENSG00000121542	643.657155495176	-0.1893728949370248	0.047937032163339575	-3.950450964335043	7.800407863207949e-5	8.808476003266756e-4	SEC22A	26984
ENSG00000081479	1164.3249059205443	0.8101822891825966	0.20510165411650214	3.950149952093491	7.810224641250225e-5	8.815782698103564e-4	LRP2	4036
ENSG00000097007	4589.465097000786	0.2088871900462012	0.052887392665682834	3.949659446564896	7.826246307760984e-5	8.830083896272512e-4	ABL1	25
ENSG00000139364	30.992298088685388	-0.6982802674159724	0.17688177358647317	-3.9477231218206903	7.889797558434386e-5	8.890364271897088e-4	TMEM132B	114795
ENSG00000183822	2.554872376448702	-0.8539801552045688	0.2163331559947864	-3.947523213802463	7.89638636261266e-5	8.893342082625015e-4	NCF4-AS1	107985578
ENSG00000211647	26.750021124590912	-0.8359859153623735	0.21177935771594883	-3.9474381468454918	7.899191677108573e-5	8.893342082625015e-4	IGLV5-48	28780
ENSG00000162040	34.292621089285795	-0.9892344920348376	0.2507409982646946	-3.9452442914443244	7.971866352450296e-5	8.971329306078729e-4	HS3ST6	64711
ENSG00000174080	2427.0209976771635	-0.3505701258164829	0.0888631492195667	-3.945056290434631	7.9781234772302e-5	8.974537276158395e-4	CTSF	8722
ENSG00000206557	55.60585496501742	-0.8915775407070005	0.22605001106022785	-3.9441605710404155	8.007998975003527e-5	9.00429931696406e-4	TRIM71	131405
ENSG00000170921	4738.517409818102	0.3091432315302815	0.0783907273411815	3.9436198899493733	8.026083806716953e-5	9.020784039588657e-4	TANC2	26115
ENSG00000186812	1358.9023636482577	0.27995984828645437	0.07099733549051082	3.9432444380095437	8.038664719111922e-5	9.03107130170591e-4	ZNF397	84307
ENSG00000223392	84.52254150708667	0.9862051582963308	0.2501466304608535	3.942508265969492	8.063387028245042e-5	9.054984282144742e-4	CLDN10-AS1	100874194
ENSG00000110851	1525.3220675748407	0.1739862665742397	0.04414621316583796	3.94113682912393	8.10963472838827e-5	9.099162134556601e-4	PRDM4	11108
ENSG00000090060	9702.941526178327	0.198666170294468	0.05041254304589982	3.9408083443357658	8.120749077251468e-5	9.105203422006491e-4	PAPOLA	10914
ENSG00000188186	3049.0544369246536	-0.3108070044606675	0.07887111396119738	-3.9406950003720853	8.1245874330263e-5	9.105203422006491e-4	LAMTOR4	389541
ENSG00000264370	2.4753856369975424	-0.9552923872087995	0.24241868819598514	-3.9406713827132274	8.12538745307924e-5	9.105203422006491e-4	MIR3125	100422986
ENSG00000105967	514.7641095966593	-0.43947526540849025	0.11153852500931397	-3.9401208270576653	8.14405798291584e-5	9.12224521938426e-4	TFEC	22797
ENSG00000233101	90.39461375491851	-0.6331767525363374	0.16070887464553119	-3.939899112185987	8.151588259539103e-5	9.12679951965821e-4	HOXB-AS3	404266
ENSG00000137078	210.04332013485433	-0.46995815680315634	0.11935299217079544	-3.9375481775156596	8.231840803382333e-5	9.204917061337333e-4	SIT1	27240
ENSG00000114948	114.05410950249582	-0.5582675827889202	0.14179445353922498	-3.937160931576813	8.245131422700302e-5	9.215867090837483e-4	ADAM23	8745
ENSG00000230894	20.712622555011887	1.0746675311544154	0.2729912212672877	3.9366376917380816	8.263121688906135e-5	9.22814501459229e-4	AL133284.1	107987014
ENSG00000161551	297.47053979273505	0.37779475439370785	0.0959765780005282	3.936322405573042	8.273979904526846e-5	9.236355956981346e-4	ZNF577	84765
ENSG00000130856	659.6362622410091	0.23808271274243686	0.060491482289144416	3.9358055668799894	8.291808612452482e-5	9.248420740688427e-4	ZNF236	7776
ENSG00000100012	22.909184298875235	-0.9856502406674569	0.2505312529265324	-3.9342406552227485	8.346012981850945e-5	9.301003045975599e-4	SEC14L3	266629
ENSG00000168621	24.10212470603638	-0.7174546147593078	0.18243726895965628	-3.9326099258697185	8.402853295895923e-5	9.356570058582911e-4	GDNF	2668
ENSG00000100949	1520.259091700051	0.19515820872895973	0.049631071864230554	3.932177996534698	8.417969689306454e-5	9.369303399441426e-4	RABGGTA	5875
ENSG00000074317	4.782728688981132	-0.7397877918592025	0.18823482045676426	-3.93013253373663	8.489905186401268e-5	9.441390972382499e-4	SNCB	6620
ENSG00000236137	16.2229112187124	-0.37690745941856935	0.09590024117696831	-3.9302034571847204	8.487401235863987e-5	9.441390972382499e-4	AL445231.1	101929099
ENSG00000259256	1.7024997850587835	-1.9814502873940434	0.5042039007420852	-3.9298590996177403	8.499565306010588e-5	9.44814548467717e-4	LINC01895	105371964
ENSG00000116539	4292.530930841125	0.2438388342379588	0.06208101214596789	3.9277522354924415	8.57434754730725e-5	9.527253738245867e-4	ASH1L	55870
ENSG00000114770	2356.9086926019677	-0.3404275178307	0.08667709565650236	-3.9275372029053646	8.582014903991114e-5	9.531753062632626e-4	ABCC5	10057
ENSG00000273132	22.734711394922062	0.6144684167896871	0.15645685191909173	3.9273985718915405	8.586961465390068e-5	9.533227973270179e-4	AL355312.4	124901427
ENSG00000149196	1117.0140797838974	-0.18978205667793854	0.04833968339774038	-3.926009508924708	8.636674260970322e-5	9.576312432881445e-4	HIKESHI	51501
ENSG00000187773	7.217096813451764	-0.9809545660969793	0.2498861688086566	-3.9256056898776097	8.651177371589914e-5	9.588357924044438e-4	DIPK1C	125704
ENSG00000136854	3767.2373865699697	0.3977284065458623	0.10134587145699565	3.9244658004113306	8.692240614580665e-5	9.629818292309825e-4	STXBP1	6812
ENSG00000116580	2647.5425898696762	0.21469841658621094	0.05471005951494079	3.924295065472902	8.698406984036112e-5	9.632599075007623e-4	GON4L	54856
ENSG00000254109	123.90776824777672	0.5191849224705952	0.13236236341746108	3.9224512849859328	8.765261957038837e-5	9.698480733229238e-4	RBPMS-AS1	100128750
ENSG00000100167	385.9320513714701	-0.588394951497076	0.1500447481835481	-3.9214631542938037	8.80129081295397e-5	9.734257198458117e-4	SEPTIN3	55964
ENSG00000159259	626.4459950989716	-0.31737249538196977	0.08095209467576055	-3.9204976307673047	8.836630486916407e-5	9.769241719589288e-4	CHAF1B	8208
ENSG00000166780	533.8915362311182	0.4408487247859595	0.11246610460030987	3.9198363484952146	8.860911756849406e-5	9.78787086935839e-4	BMERB1	89927
ENSG00000170390	219.97655437389938	-0.36439902534572405	0.09297230382984094	-3.919436330336093	8.875630391530518e-5	9.80002022903904e-4	DCLK2	166614
ENSG00000198265	2872.3313691130716	0.19466607273895187	0.04966983915588732	3.9192007875845576	8.884307968297618e-5	9.805491974227095e-4	HELZ	9931
ENSG00000156928	1104.7123152337708	-0.20493695304039505	0.052305944053077945	-3.9180432883963126	8.927067724349866e-5	9.848559430401893e-4	MALSU1	115416
ENSG00000101558	10215.611630632917	0.24307866124196334	0.06204960469230807	3.917489280509411	8.94760233136647e-5	9.867081767260346e-4	VAPA	9218
ENSG00000104290	678.3395481561091	0.3941955711854798	0.10066478245166337	3.915923340665464	9.005886330533569e-5	9.926606853959486e-4	FZD3	7976
ENSG00000116785	64.78337005964283	0.691775579593894	0.17666098155613094	3.915836839014134	9.009116336237287e-5	9.926606853959486e-4	CFHR3	10878
ENSG00000100418	3446.0770601498944	0.2590215492906545	0.06615190774334326	3.915556756059229	9.019582253492677e-5	9.933983882452532e-4	DESI1	27351
ENSG00000136830	18175.990500827014	0.24972640836454174	0.06378476378111966	3.9151420113663717	9.035101200589648e-5	9.946917723758224e-4	NIBAN2	64855
ENSG00000183323	1058.1851643277917	0.22488704998303657	0.05744419166768684	3.9148788320323544	9.044961940938453e-5	9.953614132582438e-4	CCDC125	202243
ENSG00000259673	234.53937332928456	-0.2636908913322852	0.06737803079288532	-3.913603413890945	9.092893175841247e-5	0.0010002182493425373	IQCH-AS1	100506686
ENSG00000171060	11.9980779089759	1.4543008988202708	0.37171064093029893	3.9124543090305908	9.136282816642628e-5	0.001004152569063204	C8orf74	203076
ENSG00000148840	2858.468742691918	0.1933255257239111	0.04941496452655627	3.9122870485926455	9.142614770103164e-5	0.0010043907401331574	PPRC1	23082
ENSG00000227165	11.231514241680468	-0.6558136321304412	0.16763313560037874	-3.912195699147678	9.146074722260181e-5	0.0010043907401331574	WDR11-AS1	283089
ENSG00000267272	24.560578266321592	-0.4058629194602533	0.1037591374900478	-3.9115872517654866	9.169151851097695e-5	0.0010065054396548698	LINC01140	339524
ENSG00000122507	795.4754485636596	-0.22440021489516482	0.0573702543659285	-3.9114383817066254	9.17480654752571e-5	0.0010067066992693245	BBS9	27241
ENSG00000144655	2370.6950440133746	0.343184338392471	0.08780214378899806	3.9086100131814012	9.282867378157548e-5	0.001018139638124732	CSRNP1	64651
ENSG00000180611	336.9587348675911	-0.4012261241000479	0.10265858408165585	-3.908354354282813	9.29269411097671e-5	0.0010187932848675881	MB21D2	151963
ENSG00000069535	929.8688289701455	-0.48983065077699417	0.12533581942688413	-3.9081457560720834	9.300719254692277e-5	0.0010192489549287354	MAOB	4129
ENSG00000085978	1921.7318593124403	0.17451486188547338	0.044668024103187993	3.9069304136293352	9.347605948973411e-5	0.0010231104226244476	ATG16L1	55054
ENSG00000148634	2088.5521659536216	0.17642213954978353	0.045155165934955506	3.9070200695068573	9.344139503091052e-5	0.0010231104226244476	HERC4	26091
ENSG00000226846	1.5552432569917864	-1.8319158692434054	0.4688746393378514	-3.9070483143009227	9.343047700694724e-5	0.0010231104226244476	LINC00348	100885781
ENSG00000122824	16.360061587063022	-0.6815484127957874	0.1745063831044439	-3.9055786995933177	9.400015891214795e-5	0.0010284195126829476	NUDT10	170685
ENSG00000132773	446.90880473663333	-0.1821117520769858	0.04663044147967593	-3.905426290170552	9.405942632009529e-5	0.0010285969500465066	TOE1	114034
ENSG00000136152	1460.8922723092332	0.18773778565467228	0.04807439034019228	3.9051516686154484	9.416630741473084e-5	0.0010285969500465066	COG3	83548
ENSG00000187546	35.71882709747329	-0.8568453322279738	0.21940882920960525	-3.9052454512184367	9.41297948878116e-5	0.0010285969500465066	AGMO	392636
ENSG00000102974	2848.261293437515	0.13839782284683216	0.035442654500223963	3.9048379642658433	9.428853963828027e-5	0.0010290929376023182	CTCF	10664
ENSG00000267064	37.776964405279294	-0.32116415551177535	0.0822481624277313	-3.904818612743738	9.429608469812093e-5	0.0010290929376023182	UXT-AS1	100133957
ENSG00000064225	436.7125911507897	-0.36105521692483306	0.09249128604340381	-3.903667387167684	9.474596897342692e-5	0.0010335745559440714	ST3GAL6	10402
ENSG00000180758	1284.9517968907694	0.3273218338846876	0.08386675553336058	3.902879416319918	9.50550655470897e-5	0.0010365172606945688	GPR157	80045
ENSG00000233288	4.5748786360733265	-1.630497992927336	0.41789247109298433	-3.9017166034669657	9.551294093623294e-5	0.0010410792010612565	AC092447.5	101928401
ENSG00000072657	52.67050229567599	-0.8509239380993094	0.21811979254335845	-3.9011770925380853	9.57260882172289e-5	0.0010420411998922755	TRHDE	29953
ENSG00000118495	752.999898427449	-0.3972408578121355	0.10183210705489448	-3.9009391959060165	9.582021784939736e-5	0.0010422723531141097	PLAGL1	5325
ENSG00000137038	1325.6005259071392	-0.28863509691643413	0.07400464647850565	-3.900229386275996	9.610159111245054e-5	0.0010441046481786008	DMAC1	90871
ENSG00000169330	84.54350929606446	-0.38836579296244944	0.09957804839129351	-3.9001145256066874	9.614719591881896e-5	0.0010441046481786008	MINAR1	23251
ENSG00000255112	3167.210470031077	0.26353220928229026	0.06756787156166702	3.900259149672532	9.608977704963057e-5	0.0010441046481786008	CHMP1B	57132
ENSG00000255931	11.780137473679542	0.8058208665052411	0.20661253932145732	3.9001547009279425	9.61312422019523e-5	0.0010441046481786008	AP003108.1	105369329
ENSG00000129245	1736.5292703906211	0.1873040786183881	0.048028929580406346	3.8998178859018293	9.62650696601444e-5	0.0010447035176514565	FXR2	9513
ENSG00000187486	309.64753432979586	0.5449959901275934	0.13975058179648742	3.8997761806905884	9.628165271807692e-5	0.0010447035176514565	KCNJ11	3767
ENSG00000175445	2758.300624823655	0.6671837196732054	0.17115025105173626	3.8982339527595866	9.689677952521498e-5	0.0010509451035783403	LPL	4023
ENSG00000201684	7.468827093151506	0.5962202226182122	0.15295825363019355	3.897927757855362	9.701934785218027e-5	0.001051841448216333	RN7SKP239	106480907
ENSG00000180667	1010.3330272531218	0.2542366066032167	0.0652357154238827	3.8971996390514176	9.731139845225351e-5	0.0010541401283818332	YOD1	55432
ENSG00000197180	275.29451210830774	-0.33285802163325234	0.08543936398423457	-3.8958391789371456	9.785930870906741e-5	0.0010592043911012245	AC244090.1	158960
ENSG00000091704	2.6016407547022933	-0.9804452777689038	0.25168770936197676	-3.895483336291282	9.80031002058415e-5	0.0010603251231716198	CPA1	1357
ENSG00000149557	338.4573064994449	-0.342226974337789	0.0878923904558626	-3.893704250877634	9.872500270349865e-5	0.0010668307935753022	FEZ1	9638
ENSG00000240747	7.154479227986181	-0.7859718757147374	0.20185721953020974	-3.8937020808270355	9.872588630619043e-5	0.0010668307935753022	KRBOX1	100506243
ENSG00000139278	925.3008074439841	-0.35879689835895096	0.09215640479346092	-3.8933473930876463	9.887040868366076e-5	0.0010679544554206817	GLIPR1	11010
ENSG00000165102	7157.988132701188	0.3049752650259856	0.07836153839548342	3.89189992017262	9.946227464552558e-5	0.001072588467268265	HGSNAT	138050
ENSG00000166743	54.42477048874596	-0.515189457369558	0.13238270436212413	-3.891667418730859	9.955765477968286e-5	0.001072738820110734	ACSM1	116285
ENSG00000105011	956.3399253364811	-0.37853092821398804	0.09727045552275497	-3.8915303334365117	9.961393236631181e-5	0.0010729063974613594	ASF1B	55723
ENSG00000169946	264.50651421973845	-0.34816835484396474	0.08947704048766118	-3.891147415542615	9.977129068422924e-5	0.0010741620977016834	ZFPM2	23414
ENSG00000111912	7311.929705611181	0.386335260841514	0.09929151235185234	3.890919290991207	9.986514891277173e-5	0.001074733393834547	NCOA7	135112
ENSG00000117523	11612.01666528839	0.2159416330276971	0.055531398279430474	3.8886402957312995	1.0080739220496951e-4	0.0010839880602611927	PRRC2C	23215
ENSG00000124780	117.57571112632014	-0.6615543206200244	0.17020126050318402	-3.8868943664941216	1.0153491149607355e-4	0.0010909205723344444	KCNK17	89822
ENSG00000225833	8.039354376761057	-0.9055725685223053	0.23301006650973294	-3.8864096392353895	1.017377719956027e-4	0.001092654546768917	AC097625.1	104798195
ENSG00000173614	364.4438336637716	-0.21513958212362627	0.055372934766966767	-3.8852840838042373	1.022102984173464e-4	0.0010972821156499555	NMNAT1	64802
ENSG00000234494	106.6271435505993	-0.28565364043802655	0.07352812307638151	-3.8849575983503293	1.0234774940638214e-4	0.001098310166236716	SP2-AS1	100506325
ENSG00000145214	1460.6264842311446	0.262945932049574	0.06768599369603612	3.884790895298223	1.0241799896916071e-4	0.0010986165239586885	DGKQ	1609
ENSG00000151575	271.4244419854127	-0.43515158723753206	0.11202787385289881	-3.884315325031692	1.0261865703035804e-4	0.0011003209277430943	TEX9	374618
ENSG00000164011	566.6449355694435	-0.1904931008461842	0.049045022763085776	-3.884045518061432	1.0273266199236882e-4	0.001101095191289242	ZNF691	51058
ENSG00000081087	1623.919055175316	-0.23111415324824783	0.05950660997180294	-3.883840019751767	1.0281957398637025e-4	0.0011015785590365696	OSTM1	28962
ENSG00000248746	5.115492276886549	-0.6258825060387134	0.1611595364162827	-3.8836206653140857	1.0291242276433104e-4	0.0011021251128968703	ACTN3	89
ENSG00000143493	1661.0939262012841	0.21468430016615644	0.055303530276089405	3.881927592947455	1.0363173696889398e-4	0.001108818024879298	INTS7	25896
ENSG00000155256	1530.3104383494276	0.17347795169709312	0.04468947259586363	3.881852741156536	1.0366364757174837e-4	0.001108818024879298	ZFYVE27	118813
ENSG00000145860	10494.061484755368	0.3527706090192944	0.09088250050829708	3.881612049033448	1.0376632161955737e-4	0.0011094658048162497	RNF145	153830
ENSG00000135346	106.82495052513778	1.6037342883152084	0.41324140469610715	3.880865445936076	1.0408541725663475e-4	0.0011119749868718745	CGA	1081
ENSG00000154553	1143.395375813759	-0.4101396230434336	0.10568184844329388	-3.880889945481071	1.0407493155449836e-4	0.0011119749868718745	PDLIM3	27295
ENSG00000141428	499.48188721850516	0.25257866561264924	0.06508528778306379	3.8807336376005725	1.0414184778293086e-4	0.0011121268665753195	C18orf21	83608
ENSG00000211979	35.1637136047169	0.6306587673473206	0.16253933802188894	3.880037749768556	1.0444025412764648e-4	0.0011148616268204404	IGHV7-81	28378
ENSG00000258038	6.434700465026479	-1.9040672822167262	0.4908676684749803	-3.878982879708194	1.0489413615357862e-4	0.0011192531457942603	LINC02327	102724917
ENSG00000198794	862.674021612842	-0.36761207547340496	0.09479058895793553	-3.878149503180503	1.0525403105059475e-4	0.0011226386429262828	SCAMP5	192683
ENSG00000117245	97.42514537809316	-0.3677437481138588	0.09485364664210147	-3.8769595174492015	1.0576994854584187e-4	0.0011276848621773387	KIF17	57576
[truncated: 18,735 more rows]
