# Supplementary material for: Stress granules are not present in Kras mutant cancers and do not control tumor growth
Source: EMBO Rep. 2024 Oct 10;25(11):7. doi: 10.1038/s44319-024-00284-6 (PMC11549491; doi:10.1038/s44319-024-00284-6)
Supplement: Supplementary file 9 — Source data Fig. 5 [file 44319_2024_284_MOESM9_ESM.zip]

Archive with 28 entries (25 files):
- Figure 5_SD/
- __MACOSX/._Figure 5_SD
- Figure 5_SD/5A/
- __MACOSX/Figure 5_SD/._5A
- Figure 5_SD/.DS_Store
- __MACOSX/Figure 5_SD/._.DS_Store
- Figure 5_SD/5B/
- __MACOSX/Figure 5_SD/._5B
- Figure 5_SD/5A/Image1.tif
- __MACOSX/Figure 5_SD/5A/._Image1.tif
- Figure 5_SD/5A/Image3.tif
- __MACOSX/Figure 5_SD/5A/._Image3.tif
- Figure 5_SD/5A/Image2.tif
- __MACOSX/Figure 5_SD/5A/._Image2.tif
- Figure 5_SD/5A/Image1.czi
- __MACOSX/Figure 5_SD/5A/._Image1.czi
- Figure 5_SD/5A/Image2.czi
- __MACOSX/Figure 5_SD/5A/._Image2.czi
- Figure 5_SD/5A/Image3.czi
- __MACOSX/Figure 5_SD/5A/._Image3.czi
- Figure 5_SD/5B/Image1.tif
- __MACOSX/Figure 5_SD/5B/._Image1.tif
- Figure 5_SD/5B/Image1-z_pos53.czi
- __MACOSX/Figure 5_SD/5B/._Image1-z_pos53.czi
- Figure 5_SD/5B/Image2.tif
- __MACOSX/Figure 5_SD/5B/._Image2.tif
- Figure 5_SD/5B/Image2.czi
- __MACOSX/Figure 5_SD/5B/._Image2.czi
